# Supplementary material for: Simple methods to obtain food listing and portion size distribution estimates for use in semi-quantitative dietary assessment methods
Source: PLoS One. 2019 Oct 18;14(10):e0217379. doi: 10.1371/journal.pone.0217379 (PMC6799923; doi:10.1371/journal.pone.0217379)
Supplement: S1 Datasets — Data are derived from the food listing interviews, the portion size distribution estimation (PSDE) activity, and the 24-hour dietary recall (24HR) survey. (XLSX) [file pone.0217379.s004.xlsx]

## Sheet: Food Listing Summary KI & SP
		KI=Key Informan Interviews; SP = Survey participant interviews
Summary data
Likelihood of being consumed (FGD)					Green ingredients only	Green food items only	Food Item	Recipe	Name of Food Item	Consumed? Y/N FGD	What is the likelihood of finding women who consumed this food in the survey area during July 2017 (KI)	What is the likelihood food item will be consumed in July 2017? (SP)	Is this food item consumed in fresh, dried or both forms? KI	Is this food item consumed in fresh, dried or flour forms? SP	Please list for me the different processing carried out on this food before consumption or addition to recipe	What are cooking methods if/when consumed as an individual food item?	What recipes are consumed with this food as the main ingredient?	Interviewer's comments
Likelihood = 4 or not consumed (N)		Likelihood = 3		Likelihood = 1 or 2			Food item = 1	Recipe = 1			1= High, 2= Medium, 3= Low, 4= Not likely at all	1= High, 2= Medium, 3= Low, 4= Not likely at all	Fresh ONLY, Dry ONLY or Both FRESH & DRIED	Fresh / Dried	Pounding, milled into flour Dehulling, soaking, fermentation, (IF MILLED INTO FLOUR, FILL OUT FLOUR SUB-FORM			Record any peculair information e.g products made with food item, unique processing, etc
									Cereals and Grains
				1		1	1	1	Maize grain, white	Y	1	2 = 3,1	Dried	Dried		Roasted (Manyi gavu); Deep-fried; Oil-fried	Maize & Beans (sometimes beans are more)	Boiled and dried before deep drying
				1				1		Y		1 = 1,1		Flour	Milled to flour		No. 1 (most common): Posho (mostly No. 1); Porridge; Mandazi; Kabalagala No. 1.5 Posho, Mandazi, sometimes Porridge No. 2. If have, mostly only use for porridge (Posho rarely)	See other snacks/fried products
				1		1	1		Maize on cob	Y		1 = 1,2	Fresh only	Fresh	Whole	Boiled**; Steamed; Roasted; Baked in hot ash
1									Maize on cob	N			Dried only	Dried				available in july
		1						1	Sorghum	Y	1	3 = 3,4	Dried only	Flour	Milled to flour		Ingredient (eg, Sorghum bread 'like posho' w/cassava; cassava porrridge)	See page on flour blends(Cassava flour is more, but considered to be a sorghum recipe because of strong taste)
1										N					Malting
				1	1			1	Millet	Y	1	2 = 3,1	Dried only	Flour	Milled to flour		Porridge (cassava/millet flour blend); Kalo (millet bread 'like posho'); Malwa (alcoholic); ; Millet porridge (100% millet);	See flour blends
				1	1			1	Rice	Y	1	1 = 1,1	Dried only	Dried	Polished	Boiled/steamed (rare); Fried (plain w/oil)	Boiled rice; Fried rice; Ingredient (maize porridge; bikyepele/omondi snacks)	rice is grown by a few people and milled locally
		1										3 = 3,4		Flour	Pounded (broken grain)		(Ingredient as porridge for chldren)	Training to make this for infant food
				1	1			1	Wheat	Y	1	1 = 1,1	Dried only	Flour	Flour		Chapati; Samosa; Mandazi; Bread; Daddies (cookies/small dried mandazi); Cakes; Ingredient (in soups, coating)	Always purchased in flour form
				1		1	1		Popcorn maize	Y	1	1	Dried only	Dried		Popped	Popcorn + Soy beans
		1								Y		3		Flour			**As for maize, white**
									Legumes
1									Beans, common (K131, K132, Nabe 15, Nabe 19, Kanyebwa, Manyi Gamulimi, Nambale, Yellow/green)	Y	1	4 = 4,4	Fresh & Dried	Fresh	Soak and dehull, roast & mill to flour		Bean Sauce (Magela); Bean Sauce (Kango)	Soak and hull to make magera (mashed cooked beans)
				1	1			1		Y		1 = 1,1		Dried			Bean Sauce (Magela); Ingredient in Katogo, Nyoyo
		1						1	Cow peas (Mpindi)	Y/N	2	3 = 3,4	Fresh & Dried	Fresh	None		Cowpea Sauce
		1						1		Y/N		3 = 3,4		Dried			Cowpea Sauce
1									Pigeon peas		3		Fresh		None
		1	1				1		Soybeans	Y	2	3 = 3,3	Dried	Dried	Dry soak and pound and add water (for soymilk), dried and milled to flour	Roasted; Deep fried		Boiled and dried or soaked in hot water before deep frying
				1	1			1		Y		2 = 2,2		Flour		Boiled (w/other flours)	Soybean Sauce (rare); Ingredient (porridge w/other flours)
1									Bigaaga/Buyindindi		3		Fresh		None
1									Field peas, green	Y	2	4 = 4,4	Fresh & Dried	Fresh	None		Ingredient (Katogo, Samosa, Irish potato, Fish Sauce)
				1	1			1		Y		1 = 1,1		Dried			Pea Sauce; Ingredient (Katogo, Samosa, Irish potato, Fish Sauce)
1									Field peas, yellow	N				Fresh
		1						1		Y		3		Dried			Pea Sauce; Ingredient (Katogo, Samosa)
1									Beans w/iron		2		Fresh & Dried		None (same as for common beans??)
1									Empande	Y/N	3	4	Fresh	Fresh	None		Empande Sauce
1										Y/N		4		Dried			Empande Sauce
									Empokya (likely mung beans)	N	??		??		??
1									Ebigaga	Y/N		4		Fresh			Ebigaga Sauce
1										Y/N		4		Dried
1								1	Lentils (Kyeroko)	Y/N		4		Dried			Lentil Sauce
									Roots, Tubers and Plantain
				1	1	1	1	1	Cassava	Y	1	1 = 1,1	Fresh & Dried	Fresh	Fermenting fresh	Raw; Boiled; Steamed; Roasted; Deep fried	Katogo	Also eaten raw
										N				Dried	Dried			Boil the dried, and make flour
				1	1			1		Y		1 = 1,1		Flour	Milling of dried		Cassava bread 'like posho'; Porridge (alone or mixed); Pancakes; Bagiya
				1	1	1	1	1	Sweet potato, white	Y	1	1 = 2,1	Fresh & Dried	Fresh	Dried, Milling of dried	Boiled; Steamed; Roasted; Deep fried	Mugoyo; Katogo
1										Y/N		4		Flour			Porridge
				1	1	1	1	1	Sweet potato, orange	Y	2	1 = 2,1	Fresh & Dried	Fresh	Dried, Milling of dried	Boiled; Steamed; Roasted; Deep fried	Mugoyo; Katogo
1										Y/N		4		Flour			Porridge
				1	1	1	1	1	Sweet potato, yellow	Y	1	1 = 1,1	Fresh & Dried	Fresh	Dried, Milling of dried	Boiled; Steamed; Roasted; Deep fried	Mugoyo; Katogo
				1	1	2	1	1	Irish potato	Y	3	1 = 1,1	Fresh	Fresh	None	Deep fried (Chips); boiled	Katogo; Mashed potatoes
				1	1	1	1	1	Cocoyam (Bukupa)	Y	2	2 = 2,2	Fresh & Dried	Fresh	Milling of dried	Boiled: Steamed	Katogo (Same as for Cassava Katogo w/beans)	Flour for pancakes, or crisps
				1	1	1	1	1	Other yams (eg, Bwaise)	Y	2	2 = 2,3	Fresh	Fresh	None	Boiled: Steamed	Katogo (Same as for Cassava Katogo w/beans)
				1	1	1	1	1	Matooke, cooking type	Y	1	1 = 2,1	Fresh	Fresh	None	Steamed; Roasted	Katogo	When ripe can be used to make pancakes (kabalagala)
		1	1				1		Gonja	Y	3	3 = 3,3	Fresh	Fresh	None	Steamed; Roasted; Deep fried (crisps)
		1						1	Brewing type banana (Musa, Kisubi, Mbidde, Kayinja, Fiya)		2	3 = 3,4	Fresh	Fresh	None	Boiled	Katogo; Juice; Local brew	Make waragi, and sometimes juice (rare), when ripe can make pancakes (kabalagala)
				1		1	1		Fiya 23	Y	3	1 = 2,1	Fresh & Dried	Fresh	Milling of dried	Raw (ripe)	Katogo
1										N
				1	1	1	1	1	Kivuvu	Y	2	2 = 3,2	Fresh	Fresh	None	Raw	Katogo
									Vegetables
				1	1			1	Tomatoes	Y	1	1 = 1,1	Fresh	Fresh		Raw	Tomato sauce; ingredient in other sauces
				1	1			1	Onions	Y	1	1 = 1,1	Fresh	Fresh		Raw	Raw onions with raw tomatoes 'salad' (Kachumbali - rare); (ingredient)
				1	1	1	1	1	Cabbage	Y	1	2 = 2,2	Fresh & Dried	Fresh	Mill for juice	Raw; Fried w/oil; Sweated (boiled w/no water)	Cabbage dish; ingredient in other dishes
1									Sweet peppers		2		Fresh
1									Okra		2		Fresh
				1	1			1	Eggplant		2	1 = 2,1	Fresh	Fresh			Eggplant sauce; Eggplant dish; (ingredient)
				1	1	1	1	1	Entula		1	1 = 1,1	Fresh	Fresh		Raw; Boiled; Steamed	Entula sauce; Entula dish; ingredient
				1	1			1	Carrots		2	2 = 3,2	Fresh & Dried	Fresh	Dried and milled	Raw	Ingredient only
1									Mushrooms		2	4 = 4,4	Fresh & Dried	Fresh		Mushroom sauce; ingredient
		1						1			2	3 = 3,3		Dried	Dried whole	Mushroom sauce
1									Bitter gourd		3		Fresh
1									Lettuce		3	4 = 4,4	Fresh	Fresh		Fried; Sweated	Lettuce Dish (like cabbage)
1									Broccoli		3		Fresh
1									Cauliflower		3		Fresh
				1	1			1	Garlic		3	2 = 3,2	Fresh	Fresh			Ingredient only
1									Squash		3		Fresh
1	1								Cucumber		2	4	Fresh
				1	1	1	1	1	Pumpkin		1	2 = 1,3	Fresh & Dried	Fresh		Steamed; Boiled	Katogo (pumpkin w/beans); Stuffed pumpkin (rare)
1												4 = 4,4		Flour	Peel, slice, dried, and milled		Porridge
				1	1			1	Green pepper		1	2 = 2,2	Fresh	Fresh	Raw		Ingredient
1	1								Beet root		3	4	Fresh
				1	1	1	1	1	Katunkuma (small, bitter ntula)		\??	2 = 2,2	Fresh & Dried	Fresh		Steamed; Boiled	Katunkuma Sauce; ingredient
		1						1				3 = 3,3		Dried		Raw	Ingredient (eg, Sauce)
		1						1				3 = 3,3		Flour	Steam, dried, milled		Ingredient (eg, Gnut sauce)
1	1								French beans		??	4	Fresh
				1	1	1	1	1	Green amaranth leaves (Doodo)		1	1 = 1,1	Fresh	Fresh		Stir Fried; Fried w/oil; Steamed	Doodo Sauce; Doodo dish; ingredient
				1	1	1	1	1	Red amaranth leaves (Bugga)			2 = 3,2		Fresh		Stir Fried; Fried w/oil; Steamed	Bugga sauce; Bugga Dish; ingredient
				1	1			1	Spider plant leaves (Ejobyo)			2 = 3,1		Fresh		Stir Fried; Fried w/oil; Steamed	Spider leaf Dish; Ingredient
				1		1	1		Nakati leaves		1	2 = 2,2	Fresh & Dried	Fresh	Ground to powder	Stir Fried; Fried w/oil; Steamed	Green leaf Dish; ingredient
		1	1				1	1	Kales (Sukuma wiki)		2	3 = 4,3	Fresh	Fresh		Stir Fried; Fried w/oil; Steamed	Green leaf Sauce; Green leaf Dish; ingredient
		1	1				1	1	Spinach/Saaga leaves		2	3 = 3,4	Fresh	Fresh		Stir Fried; Fried w/oil; Steamed	Green leaf Dish; ingredient
		1	1				1	1	Ensuga leaves		3	3 = 3,3	Fresh	Fresh		Stir Fried; Fried w/oil; Steamed	Green leaf Dish; ingredient
1									Saaga leaves		2		Fresh
		1	1				1	1	Yam leaves		??	3 = 3,3	Fresh & Dried	Fresh		Stir fried; Steamed	Green leaf sauce; Green leaf Dish; ingredient
		1						1				3 = 3,3		Flour	Dried and milled to powder		Ingredient (eg, Gnut sauce)
		1						1	Leeks		1	3 = 3,3	Fresh				Ingredient
									Fruits
				1	1	1	1	1	Ripe banana (Bogoya)	Y	2	1 = 1,1	Fresh	Fresh	Eaten whole or make juice	Raw; Deep fried (rare)	Juice (common); Local brew (uncommon)	One group says deep frying NO
				1	1	1	1	1	Ripe banana (Ndizi)		3	1 = 1,1	Fresh & Dried	Fresh	Ripens, sliced, dried, eat directly; Fresh & ripe - smash, mix with cassava flour for pancakes (kabalagala); pound and mix with cassava flour for a posho	Raw; Deep fried (rare)	Juice (common); Local brew (uncommon)	One group says deep frying NO
				1	1	1	1	1	Citrus (Oranges/tangerines/lemons)	Y	\??	1 = 1,1	Fresh	Fresh	Eaten whole or make juice	Raw	Juice
				1	1	1	1	1	Mango	Y	1	2 = 3,2	Fresh	Fresh	Eaten whole or make juice	Raw	Juice
				1	1	1	1	1	Pineapple	Y	3	2 = 3,1	Fresh	Fresh	Eaten whole or make juice	Raw	Juice; Munanasi (special juice recipe)
				1	1	1	1	1	Apple	Y	4	2 = 2,3	Fresh	Fresh	Eaten whole or make juice	Raw	Juice
				1	1	1	1	1	Jackfruit	Y	3	1 = 1,1	Fresh	Fresh	Eaten whole or make juice	Raw	Juice
				1	1	1	1	1	Watermelon	Y	2	2 = 2,1	Fresh	Fresh	Eaten whole or make juice	Raw	Juice
				1	1	1	1	1	Pawpaw	Y	2	1 = 1,1	Fresh	Fresh	Eaten whole or make juice	Raw	Juice
1	1								Soursop	Y	4	4 = 4,4	Fresh	Fresh	Eaten whole or make juice	Raw	Juice
				1		1	1		Avocado	Y	3	1 = 1,1	Fresh	Fresh	Eaten whole or make juice	Raw
				1		1	1		Guava	Y	3	1 = 1,2	Fresh	Fresh	Eaten whole or make juice	Raw
		1	1				1		Berries	Y	3	3 = 3,4	Fresh	Fresh	Eaten whole or make juice	Raw
				1	1	1	1	1	Passion fruit	Y	1	1 = 1,1	Fresh	Fresh	Eaten whole or make juice	Raw	Juice
		1	1				1		Pears	Y		3 = 4,3		Fresh		Raw
1	1								Matungulu (??what is it)	Y		4 = 4,4		Fresh		Raw
				1	1	1	1	1	Jambula	Y		2 = 4,1		Fresh		Raw	Juice
									Meats, poultry and organ meat
				1	1	2	1	1	Beef	Y	1	2 = 3,2	Fresh	Fresh	Pounded; salted	Boiled; Roasted; Fried w/only;	Meat sauce; Meat dish; Luwombo	Ingredient in Samosas	Luwombo is fairly rare and fairly similar to Meat sauce (meat is steamed in banana leaf usually without oil
1	1								Goat/mutton	Y	1	4 = 4,4	Fresh	Fresh		Boiled; Roasted; Fried; Steamed	Meat sauce; Meat dish; Tuwomobo
		1	1				1	1	Chicken	Y	2	3 = 3,3	Fresh	Fresh		Boiled; Roasted; Fried	Meat sauce; Meat dish (rare); Luwombo
1	1								Duck/turkey/pigeons	Y	3	4 = 4,4	Fresh	Fresh		Boiled; Roasted; Fried; Steamed	Meat sauce; Meat dish; Tuwomobo
1	1								Rabbit	Y	3	4 = 4,4	Fresh	Fresh		Boiled; Roasted; Fried; Steamed	Meat sauce; Meat dish; Tuwomobo
				1	1	2	1	1	Pork	Y	1	1 = 1,1	Fresh	Fresh		Boiled; Roasted; Fried	Meat sauce; Meat dish; Luwombo
1	1								Game meat (bush rat)	Y	3	4 = 4,4	Fresh	Fresh		Boiled; Roasted; Fried; Steamed	Meat sauce; Meat dish; Tuwomobo
		1	1				1	1	Kidney	Y	?	3 = 4,3	Fresh	Fresh		Boiled; Roasted; Fried	Meat sauce; Meat dish
		1	1				1	1	Liver	Y	?	3 = 3,3	Fresh	Fresh		Boiled; Roasted; Fried	Meat sauce; Meat dish
				1	1			1	Offals	Y	?	2 = 1,3	Fresh	Fresh		Roasted (rare); Deep fried	Meat sauce	Mainly as a sauce (rarely as food item)
1	1								Heart	Y	?	4 = 4,4	Fresh	Fresh		Boiled; Roasted; Fried; Steamed	Meat sauce
		1	1				1	1	Tongue	Y	?	3 = 3,3	Fresh	Fresh			Meat sauce
		1	1				1	1	Trotter (hooves)	Y	?	3 = 3,3	Fresh	Fresh			Meat sauce
									Fish
				1	1	1	1	1	Tilapia (ngege)	Y	2	2 = 3, 1	Fresh	Fresh		Boiled; Deep fried; Roasted (smoked)/Boiled	Fresh Fish sauce;	Most common
				1	1	1	1	1		Y		2 = 3, 2		Dried		Boiled	Dried fish sauce; Dried fish/gnuts
				1	1	1	1	1	Nile perch (mputa)	Y	2	2 = 2, 2	Fresh & Dried	Fresh		Boiled; Deep fried; Roasted (smoked)/Boiled	Fresh Fish sauce;
				1	1	1	1	1		Y		2 = 2, 2		Dried	Sundried; smoking + drying	Boiled	Dried fish sauce; Dried fish/gnuts
1	1								Catfish (male/mamba/semutundu)	Y	3	4 = 4,4	Fresh & Dried	Fresh		Boiled; Deep fried	Fish sauce; Fish & Gnuts;	Grown in ponds for commercial purposes
1	1									Y		4 = 4,4		Dried
1	1								Mudfish (nsonzi)	Y	2	4 = 4,4	Dried		Smoking + drying	Boiled; Roasted	Fish sauce; Fish & Gnuts;
1	1									Y		4 = 4,4				Boiled
				1	1	1	1	1	Mukene	Y	2	1 = 1,1	Dried	Dried	Dried	Raw; Fried in oil (snack)	Fish sauce; Mukene dish	When pounded or whole, added to sauces; when pounded, is added to porridges
		1						1		Y		3 = 4,3		Flour	Pounded	(Ingredient only)
		1	1				1	1	Nkejje (small, but bigger than Mukene)	Y	2	3 = 3, 4	Dried	Dried	Dried	Roasted; Fried	Fish sauce	When pounded or whole, added to sauces; when pounded, is added to porridges
1										Y		4	-	Flour	Pounded	(Ingredient only)
1	1								Ensuma	Y	-	4	-
		1	1				1	1	Enkolongo	Y	-	3 = 3,3	-	Fresh	-	Fried; Deep fried	Fish sauce	FIND OUT WHAT THIS IS
								1		Y	-	2 = 2,2	-	Dried	-		(Ingredient)
1	1								Mukendi	Y	-	4 = 4,4	-	Fresh
1	1									Y	-	4 = 4,4	-	Dried
1	1								Emamba	Y	-	4 = 4,4		Fresh
1	1									Y	-	4 = 4,4		Dried
									Insects
1	1								Grasshoppers (Ensenene)		3	4	Fresh & Dried		Salting	Roasting	-
1	1								White ants (Ensewa)		3	4	Fresh & Dried		Salting	Roasting	-
									Milk, Dairy Products, and Eggs
				1	1			1	Cow milk, farm fresh	Y	1	2 = 2,1	Fresh	Fresh	None	Boiled	Tea; Ingredient (eg, porridge)
					1			1	Cow milk, packed	Y	1	2 = 3,2	Fresh	Fresh	Pasteurized	Raw: Boiled	Tea; Ingredient (eg, porridge)
		1	1				1		Bongo (fermented milk)	Y		3 = 4,3		Fresh	Fermented	Raw
		1	1				1		Cow milk, powdered		3	3 = 4,3	Dried	Dried		Boiled
		1	1				1		Yogurt (commercial)		3	3 = 4,1	Fresh	Fresh	Fermented			Commercial only
				1	1	1	1	1	Eggs, chicken	Y	?	1 = 1,1		Fresh		Hard boiled; Fried	Egg Sauce; Omelette
1	1								Eggs, other	Y	?	4 = 4,4		Fresh			Egg Sauce; Omelette
									Fats and Oils
				1	1			1	Vegetable, cooking oil (Commercial)		1	1 = 1,1					Ingredient
1									Vegetable cooking oil - locally produced ?????		?	4					Ingredient
				1	1			1	Vegetable cooking fat (Commercial)		1	2 = 3, 1					Ingredient
		1						1	Cow ghee (commercial)			3 = 3,3					Ingredient
				1	1			1	Lard (commercial or local)			2 = 1,2					Ingredient
				1	1			1	Margarine (commercial)			2 = 3, 1					Ingredient
									Nuts & Seeds
		1	1				1	1	Groundnuts	Y	1	3 = 4,3	Fresh & Dried	Fresh	Roasted & pounded;	Boiled (mpogola); Steamed; Roasted (Kuvumbika)
				1		1	1			Y		1 = 1,1		Dried		Roasted; Steamed
				1	1			1		Y		1 = 1,1		Flour			Gnut Sauce; Ingredient
1									Sesame	Y	4	4 = 4,4	Dried	Dried	Roasted & pounded;
1										N		4 = 4,4		Flour
1	1								Sunflower	N	4	4 = 4,4	Dried
1	1								Kulekula nuts	N	2		Dried	Fresh	Roasted & pounded;
		1	1				1			Y		3 = 4,3		Dried		Roasted (Kuvumbika)
		1						1		Y		3 = 4,3		Flour			Kulekula Sauce (same as groundnuts)
		1	1				1		Pumpkin seeds (Ebihyo)	Y		3		Fresh		(Boiled w/pumpkin)
		1	1				1			Y		3		Dried		Roasted; Pan fried
1										Y		4		Flour			Pumpkin Seed Sauce
1	1								Palm nut (Ekinazi)	Y		4		Fresh		Raw
										N				Dried
										N				Flour
									BEVERAGES
				1	1			1	Tea	Y
		1						1	Coffee	Y
1									Chocolate	N	4
									Homemade juices		See Fruits
									Sugars and Sweets
				1	1			1	Sugar (standard)			1 = 1,1					Ingredient
		1						1	Honey			3 = 3,3					Ingredient
				1		1	1		Sweets (candy)			1 = 1,1
									Baked or fried goods/snacks
				1		1	1		Chapatti
				1		1	1		Mandazi
				1		1	1		Bread (sliced)
				1		1	1		Buns
				1		1	1		Donuts
				1		1	1		Biscuits
				1		1	1		Samosas (type of filling)
57	25	39	22	74	58	53	72	89

## Sheet: PSDE Data
Participant ID	Food Type	Food Type	Food Code	Food Description	Food Weight
	Code	Description			Grams
6	1	Food Item	80508	Avocado	116.2
26	1	Food Item	80508	Avocado	210.2
44	1	Food Item	80508	Avocado	46.2
46	1	Food Item	80508	Avocado	107.2
50	1	Food Item	80508	Avocado	81.2
51	1	Food Item	80508	Avocado	109.2
57	1	Food Item	80508	Avocado	81.2
59	1	Food Item	80508	Avocado	175.2
66	1	Food Item	80508	Avocado	109.2
69	1	Food Item	80508	Avocado	176.2
72	1	Food Item	80508	Avocado	152.2
81	1	Food Item	80508	Avocado	168.2
82	1	Food Item	80508	Avocado	29.2
83	1	Food Item	80508	Avocado	55.2
86	1	Food Item	80508	Avocado	176.2
115	1	Food Item	80508	Avocado	73.2
121	1	Food Item	80508	Avocado	151.2
137	1	Food Item	80508	Avocado	106.2
146	1	Food Item	80508	Avocado	96.2
153	1	Food Item	80508	Avocado	254.2
157	1	Food Item	80508	Avocado	180.2
163	1	Food Item	80508	Avocado	95.2
164	1	Food Item	80508	Avocado	94.2
167	1	Food Item	80508	Avocado	98.2
191	1	Food Item	80508	Avocado	64.2
225	1	Food Item	80508	Avocado	162.2
231	1	Food Item	80508	Avocado	176.6
240	1	Food Item	80508	Avocado	34.2
241	1	Food Item	80508	Avocado	80.2
242	1	Food Item	80508	Avocado	77.2
247	1	Food Item	80508	Avocado	162.6
256	1	Food Item	80508	Avocado	136.2
265	1	Food Item	80508	Avocado	48.2
283	1	Food Item	80508	Avocado	36.2
287	1	Food Item	80508	Avocado	73.2
289	1	Food Item	80508	Avocado	92.6
518	1	Food Item	80508	Avocado	152.2
622	1	Food Item	80508	Avocado	254.2
623	1	Food Item	80508	Avocado	51.2
667	1	Food Item	80508	Avocado	73.6
6	2	Recipe	901016	Bean Sauce	209
9	2	Recipe	901016	Bean Sauce	195
19	2	Recipe	901016	Bean Sauce	224.6
26	2	Recipe	901016	Bean Sauce	317
27	2	Recipe	901016	Bean Sauce	372.6
44	2	Recipe	901016	Bean Sauce	166.6
46	2	Recipe	901016	Bean Sauce	253
50	2	Recipe	901016	Bean Sauce	216
51	2	Recipe	901016	Bean Sauce	309
57	2	Recipe	901016	Bean Sauce	252
59	2	Recipe	901016	Bean Sauce	372
61	2	Recipe	901016	Bean Sauce	192
66	2	Recipe	901016	Bean Sauce	378.6
69	2	Recipe	901016	Bean Sauce	302.2
72	2	Recipe	901016	Bean Sauce	197.2
81	2	Recipe	901016	Bean Sauce	330.6
82	2	Recipe	901016	Bean Sauce	123.2
83	2	Recipe	901016	Bean Sauce	169.2
86	2	Recipe	901016	Bean Sauce	249.2
115	2	Recipe	901016	Bean Sauce	217.2
121	2	Recipe	901016	Bean Sauce	329.2
137	2	Recipe	901016	Bean Sauce	291.6
140	2	Recipe	901016	Bean Sauce	183.2
146	2	Recipe	901016	Bean Sauce	220.2
153	2	Recipe	901016	Bean Sauce	242.2
157	2	Recipe	901016	Bean Sauce	308.2
163	2	Recipe	901016	Bean Sauce	145.2
164	2	Recipe	901016	Bean Sauce	267.2
167	2	Recipe	901016	Bean Sauce	316.6
191	2	Recipe	901016	Bean Sauce	219.2
208	2	Recipe	901016	Bean Sauce	228.2
225	2	Recipe	901016	Bean Sauce	313.2
231	2	Recipe	901016	Bean Sauce	140.2
238	2	Recipe	901016	Bean Sauce	303.2
240	2	Recipe	901016	Bean Sauce	304.6
241	2	Recipe	901016	Bean Sauce	144.2
242	2	Recipe	901016	Bean Sauce	177.2
247	2	Recipe	901016	Bean Sauce	203.2
249	2	Recipe	901016	Bean Sauce	212.2
256	2	Recipe	901016	Bean Sauce	211.2
265	2	Recipe	901016	Bean Sauce	306.2
283	2	Recipe	901016	Bean Sauce	185.6
284	2	Recipe	901016	Bean Sauce	280.2
287	2	Recipe	901016	Bean Sauce	155.2
289	2	Recipe	901016	Bean Sauce	164.2
518	2	Recipe	901016	Bean Sauce	211.2
521	2	Recipe	901016	Bean Sauce	88.2
622	2	Recipe	901016	Bean Sauce	353.2
623	2	Recipe	901016	Bean Sauce	225.2
667	2	Recipe	901016	Bean Sauce	119.2
668	2	Recipe	901016	Bean Sauce	164.2
6	1	Food Item	60009	Beef, roasted	1.2
9	1	Food Item	60009	Beef, roasted	23
26	1	Food Item	60009	Beef, roasted	31.2
44	1	Food Item	60009	Beef, roasted	18.2
46	1	Food Item	60009	Beef, roasted	36.6
50	1	Food Item	60009	Beef, roasted	45.6
51	1	Food Item	60009	Beef, roasted	55
57	1	Food Item	60009	Beef, roasted	59
59	1	Food Item	60009	Beef, roasted	129.6
61	1	Food Item	60009	Beef, roasted	18.2
66	1	Food Item	60009	Beef, roasted	56.2
72	1	Food Item	60009	Beef, roasted	39.2
81	1	Food Item	60009	Beef, roasted	19.2
82	1	Food Item	60009	Beef, roasted	28.2
83	1	Food Item	60009	Beef, roasted	18.2
86	1	Food Item	60009	Beef, roasted	56.2
115	1	Food Item	60009	Beef, roasted	30.2
137	1	Food Item	60009	Beef, roasted	1093.2
140	1	Food Item	60009	Beef, roasted	10.2
146	1	Food Item	60009	Beef, roasted	69.2
157	1	Food Item	60009	Beef, roasted	46.6
191	1	Food Item	60009	Beef, roasted	91.2
231	1	Food Item	60009	Beef, roasted	16.2
238	1	Food Item	60009	Beef, roasted	63.6
240	1	Food Item	60009	Beef, roasted	46.2
242	1	Food Item	60009	Beef, roasted	46.2
247	1	Food Item	60009	Beef, roasted	14.2
256	1	Food Item	60009	Beef, roasted	38.2
265	1	Food Item	60009	Beef, roasted	36.2
287	1	Food Item	60009	Beef, roasted	43.2
289	1	Food Item	60009	Beef, roasted	60.2
293	1	Food Item	60009	Beef, roasted	103.2
518	1	Food Item	60009	Beef, roasted	45.2
521	1	Food Item	60009	Beef, roasted	5.2
622	1	Food Item	60009	Beef, roasted	66.6
667	1	Food Item	60009	Beef, roasted	16.2
668	1	Food Item	60009	Beef, roasted	34.2
1	1	Food Item	110074	Biscuits	28.2
15	1	Food Item	110074	Biscuits	65.2
16	1	Food Item	110074	Biscuits	68.2
20	1	Food Item	110074	Biscuits	22.2
30	1	Food Item	110074	Biscuits	36.2
58	1	Food Item	110074	Biscuits	29.2
68	1	Food Item	110074	Biscuits	27.2
70	1	Food Item	110074	Biscuits	19.2
71	1	Food Item	110074	Biscuits	30.2
75	1	Food Item	110074	Biscuits	53.2
91	1	Food Item	110074	Biscuits	39.2
111	1	Food Item	110074	Biscuits	5.2
112	1	Food Item	110074	Biscuits	8.2
113	1	Food Item	110074	Biscuits	20.2
117	1	Food Item	110074	Biscuits	38.2
125	1	Food Item	110074	Biscuits	10.2
131	1	Food Item	110074	Biscuits	12.6
133	1	Food Item	110074	Biscuits	29.2
160	1	Food Item	110074	Biscuits	33.2
168	1	Food Item	110074	Biscuits	43.2
181	1	Food Item	110074	Biscuits	8.2
185	1	Food Item	110074	Biscuits	44.2
186	1	Food Item	110074	Biscuits	27.2
188	1	Food Item	110074	Biscuits	54.2
199	1	Food Item	110074	Biscuits	43.2
215	1	Food Item	110074	Biscuits	22.2
224	1	Food Item	110074	Biscuits	8.2
239	1	Food Item	110074	Biscuits	3.6
263	1	Food Item	110074	Biscuits	11.4
270	1	Food Item	110074	Biscuits	40.2
291	1	Food Item	110074	Biscuits	39.2
500	1	Food Item	110074	Biscuits	12.2
636	1	Food Item	110074	Biscuits	33.2
637	1	Food Item	110074	Biscuits	54.2
647	1	Food Item	110074	Biscuits	18.2
649	1	Food Item	110074	Biscuits	8.2
651	1	Food Item	110074	Biscuits	26.2
10	1	Food Item	10861	Bread (sliced)	18.6
11	1	Food Item	10861	Bread (sliced)	138.6
18	1	Food Item	10861	Bread (sliced)	44.6
22	1	Food Item	10861	Bread (sliced)	59.6
23	1	Food Item	10861	Bread (sliced)	90.6
24	1	Food Item	10861	Bread (sliced)	114.6
28	1	Food Item	10861	Bread (sliced)	69.6
35	1	Food Item	10861	Bread (sliced)	149.6
39	1	Food Item	10861	Bread (sliced)	96.6
40	1	Food Item	10861	Bread (sliced)	106.6
41	1	Food Item	10861	Bread (sliced)	56.6
67	1	Food Item	10861	Bread (sliced)	35.6
77	1	Food Item	10861	Bread (sliced)	64.2
78	1	Food Item	10861	Bread (sliced)	101.2
79	1	Food Item	10861	Bread (sliced)	99.2
84	1	Food Item	10861	Bread (sliced)	63.2
87	1	Food Item	10861	Bread (sliced)	38.2
89	1	Food Item	10861	Bread (sliced)	101.2
94	1	Food Item	10861	Bread (sliced)	88.2
99	1	Food Item	10861	Bread (sliced)	63.2
103	1	Food Item	10861	Bread (sliced)	87.2
106	1	Food Item	10861	Bread (sliced)	39.2
108	1	Food Item	10861	Bread (sliced)	137.2
141	1	Food Item	10861	Bread (sliced)	105.2
154	1	Food Item	10861	Bread (sliced)	82.2
159	1	Food Item	10861	Bread (sliced)	74.2
169	1	Food Item	10861	Bread (sliced)	59.2
172	1	Food Item	10861	Bread (sliced)	81.2
187	1	Food Item	10861	Bread (sliced)	81.2
192	1	Food Item	10861	Bread (sliced)	74.2
195	1	Food Item	10861	Bread (sliced)	37.2
196	1	Food Item	10861	Bread (sliced)	102.6
198	1	Food Item	10861	Bread (sliced)	81.2
216	1	Food Item	10861	Bread (sliced)	25.2
218	1	Food Item	10861	Bread (sliced)	75.6
230	1	Food Item	10861	Bread (sliced)	31.2
234	1	Food Item	10861	Bread (sliced)	72.2
236	1	Food Item	10861	Bread (sliced)	105.6
243	1	Food Item	10861	Bread (sliced)	141.2
246	1	Food Item	10861	Bread (sliced)	98.2
248	1	Food Item	10861	Bread (sliced)	86.6
253	1	Food Item	10861	Bread (sliced)	46.2
258	1	Food Item	10861	Bread (sliced)	53.2
267	1	Food Item	10861	Bread (sliced)	86.6
273	1	Food Item	10861	Bread (sliced)	45.6
276	1	Food Item	10861	Bread (sliced)	18.2
443	1	Food Item	10861	Bread (sliced)	59.6
446	1	Food Item	10861	Bread (sliced)	61.2
453	1	Food Item	10861	Bread (sliced)	99.6
530	1	Food Item	10861	Bread (sliced)	64.2
535	1	Food Item	10861	Bread (sliced)	37.2
546	1	Food Item	10861	Bread (sliced)	64.2
573	1	Food Item	10861	Bread (sliced)	126.2
584	1	Food Item	10861	Bread (sliced)	57.2
588	1	Food Item	10861	Bread (sliced)	122.6
598	1	Food Item	10861	Bread (sliced)	81.2
679	1	Food Item	10861	Bread (sliced)	144.6
685	1	Food Item	10861	Bread (sliced)	96.6
5	1	Food Item	10863	Buns	132.6
8	1	Food Item	10863	Buns	45.6
21	1	Food Item	10863	Buns	109.6
32	1	Food Item	10863	Buns	109.6
33	1	Food Item	10863	Buns	97.2
42	1	Food Item	10863	Buns	59.6
45	1	Food Item	10863	Buns	65.6
49	1	Food Item	10863	Buns	132.6
54	1	Food Item	10863	Buns	56.6
63	1	Food Item	10863	Buns	132.6
73	1	Food Item	10863	Buns	98.2
90	1	Food Item	10863	Buns	32.2
96	1	Food Item	10863	Buns	36.2
97	1	Food Item	10863	Buns	23.2
104	1	Food Item	10863	Buns	33.2
114	1	Food Item	10863	Buns	32.2
120	1	Food Item	10863	Buns	95.2
123	1	Food Item	10863	Buns	32.2
132	1	Food Item	10863	Buns	95.2
138	1	Food Item	10863	Buns	96.2
139	1	Food Item	10863	Buns	81.2
152	1	Food Item	10863	Buns	39.2
161	1	Food Item	10863	Buns	129.2
165	1	Food Item	10863	Buns	37.2
166	1	Food Item	10863	Buns	73.2
173	1	Food Item	10863	Buns	41.2
175	1	Food Item	10863	Buns	30.2
182	1	Food Item	10863	Buns	103.2
189	1	Food Item	10863	Buns	128.2
193	1	Food Item	10863	Buns	34.2
204	1	Food Item	10863	Buns	75.2
209	1	Food Item	10863	Buns	35.2
211	1	Food Item	10863	Buns	37.2
214	1	Food Item	10863	Buns	80.2
220	1	Food Item	10863	Buns	25.6
227	1	Food Item	10863	Buns	142.6
229	1	Food Item	10863	Buns	44.6
244	1	Food Item	10863	Buns	142.6
250	1	Food Item	10863	Buns	44.6
257	1	Food Item	10863	Buns	152.6
266	1	Food Item	10863	Buns	135.6
272	1	Food Item	10863	Buns	124.2
275	1	Food Item	10863	Buns	119.2
280	1	Food Item	10863	Buns	152.6
285	1	Food Item	10863	Buns	118.6
286	1	Food Item	10863	Buns	130.2
481	1	Food Item	10863	Buns	43.2
483	1	Food Item	10863	Buns	42.6
576	1	Food Item	10863	Buns	75.2
704	1	Food Item	10863	Buns	143.6
706	1	Food Item	10863	Buns	118.6
10	2	Recipe	901246	Cabbage Dish	58.2
11	2	Recipe	901246	Cabbage Dish	163.2
18	2	Recipe	901246	Cabbage Dish	132.6
22	2	Recipe	901246	Cabbage Dish	47.2
23	2	Recipe	901246	Cabbage Dish	139.2
24	2	Recipe	901246	Cabbage Dish	77.2
28	2	Recipe	901246	Cabbage Dish	115.2
35	2	Recipe	901246	Cabbage Dish	127.2
39	2	Recipe	901246	Cabbage Dish	122.2
40	2	Recipe	901246	Cabbage Dish	45.2
41	2	Recipe	901246	Cabbage Dish	73.2
77	2	Recipe	901246	Cabbage Dish	64.2
78	2	Recipe	901246	Cabbage Dish	105.2
79	2	Recipe	901246	Cabbage Dish	176.2
84	2	Recipe	901246	Cabbage Dish	98.2
87	2	Recipe	901246	Cabbage Dish	114.2
89	2	Recipe	901246	Cabbage Dish	107.2
94	2	Recipe	901246	Cabbage Dish	60.2
99	2	Recipe	901246	Cabbage Dish	151.2
103	2	Recipe	901246	Cabbage Dish	191.2
106	2	Recipe	901246	Cabbage Dish	107.2
108	2	Recipe	901246	Cabbage Dish	157.2
141	2	Recipe	901246	Cabbage Dish	136.2
159	2	Recipe	901246	Cabbage Dish	131.2
169	2	Recipe	901246	Cabbage Dish	127.2
172	2	Recipe	901246	Cabbage Dish	152.2
187	2	Recipe	901246	Cabbage Dish	110.2
192	2	Recipe	901246	Cabbage Dish	123.2
195	2	Recipe	901246	Cabbage Dish	59.2
196	2	Recipe	901246	Cabbage Dish	60.2
198	2	Recipe	901246	Cabbage Dish	68.2
216	2	Recipe	901246	Cabbage Dish	203.2
218	2	Recipe	901246	Cabbage Dish	98.2
230	2	Recipe	901246	Cabbage Dish	114.2
234	2	Recipe	901246	Cabbage Dish	47.2
236	2	Recipe	901246	Cabbage Dish	177.2
243	2	Recipe	901246	Cabbage Dish	81.2
246	2	Recipe	901246	Cabbage Dish	117.2
248	2	Recipe	901246	Cabbage Dish	140.2
253	2	Recipe	901246	Cabbage Dish	147.2
258	2	Recipe	901246	Cabbage Dish	45.2
267	2	Recipe	901246	Cabbage Dish	117.2
273	2	Recipe	901246	Cabbage Dish	55.2
276	2	Recipe	901246	Cabbage Dish	162.2
443	2	Recipe	901246	Cabbage Dish	37.2
446	2	Recipe	901246	Cabbage Dish	140.2
453	2	Recipe	901246	Cabbage Dish	184.2
530	2	Recipe	901246	Cabbage Dish	141.2
535	2	Recipe	901246	Cabbage Dish	144.2
546	2	Recipe	901246	Cabbage Dish	73.2
573	2	Recipe	901246	Cabbage Dish	143.2
584	2	Recipe	901246	Cabbage Dish	75.6
588	2	Recipe	901246	Cabbage Dish	65.2
598	2	Recipe	901246	Cabbage Dish	95.2
679	2	Recipe	901246	Cabbage Dish	175.2
685	2	Recipe	901246	Cabbage Dish	60.2
1	1	Food Item	80307	Cabbage, fried w/oil	56.2
15	1	Food Item	80307	Cabbage, fried w/oil	53.2
20	1	Food Item	80307	Cabbage, fried w/oil	125.2
25	1	Food Item	80307	Cabbage, fried w/oil	114.2
30	1	Food Item	80307	Cabbage, fried w/oil	96.2
34	1	Food Item	80307	Cabbage, fried w/oil	141.6
47	1	Food Item	80307	Cabbage, fried w/oil	96.2
58	1	Food Item	80307	Cabbage, fried w/oil	94.2
65	1	Food Item	80307	Cabbage, fried w/oil	99.2
70	1	Food Item	80307	Cabbage, fried w/oil	119.2
71	1	Food Item	80307	Cabbage, fried w/oil	119.2
75	1	Food Item	80307	Cabbage, fried w/oil	66.2
91	1	Food Item	80307	Cabbage, fried w/oil	172.2
111	1	Food Item	80307	Cabbage, fried w/oil	48.2
112	1	Food Item	80307	Cabbage, fried w/oil	104.2
113	1	Food Item	80307	Cabbage, fried w/oil	94.2
117	1	Food Item	80307	Cabbage, fried w/oil	129.2
125	1	Food Item	80307	Cabbage, fried w/oil	121.2
126	1	Food Item	80307	Cabbage, fried w/oil	37.2
129	1	Food Item	80307	Cabbage, fried w/oil	175.2
131	1	Food Item	80307	Cabbage, fried w/oil	99.2
133	1	Food Item	80307	Cabbage, fried w/oil	113.2
160	1	Food Item	80307	Cabbage, fried w/oil	83.2
168	1	Food Item	80307	Cabbage, fried w/oil	132.2
181	1	Food Item	80307	Cabbage, fried w/oil	58.2
185	1	Food Item	80307	Cabbage, fried w/oil	71.2
186	1	Food Item	80307	Cabbage, fried w/oil	155.2
188	1	Food Item	80307	Cabbage, fried w/oil	60.2
199	1	Food Item	80307	Cabbage, fried w/oil	32.2
200	1	Food Item	80307	Cabbage, fried w/oil	102.2
215	1	Food Item	80307	Cabbage, fried w/oil	54.2
217	1	Food Item	80307	Cabbage, fried w/oil	225.2
224	1	Food Item	80307	Cabbage, fried w/oil	224.2
239	1	Food Item	80307	Cabbage, fried w/oil	95.2
263	1	Food Item	80307	Cabbage, fried w/oil	55.6
270	1	Food Item	80307	Cabbage, fried w/oil	104.6
291	1	Food Item	80307	Cabbage, fried w/oil	98.2
500	1	Food Item	80307	Cabbage, fried w/oil	136.2
636	1	Food Item	80307	Cabbage, fried w/oil	130.2
637	1	Food Item	80307	Cabbage, fried w/oil	176.2
647	1	Food Item	80307	Cabbage, fried w/oil	80.2
649	1	Food Item	80307	Cabbage, fried w/oil	91.2
651	1	Food Item	80307	Cabbage, fried w/oil	173.2
729	1	Food Item	80307	Cabbage, fried w/oil	75.6
10	2	Recipe	140034	Cassava Katogo, plain	182.2
11	2	Recipe	140034	Cassava Katogo, plain	823.6
18	2	Recipe	140034	Cassava Katogo, plain	364.2
23	2	Recipe	140034	Cassava Katogo, plain	251.6
24	2	Recipe	140034	Cassava Katogo, plain	445.2
28	2	Recipe	140034	Cassava Katogo, plain	150.2
35	2	Recipe	140034	Cassava Katogo, plain	260.2
41	2	Recipe	140034	Cassava Katogo, plain	301.2
77	2	Recipe	140034	Cassava Katogo, plain	162.2
78	2	Recipe	140034	Cassava Katogo, plain	175.2
79	2	Recipe	140034	Cassava Katogo, plain	354.2
84	2	Recipe	140034	Cassava Katogo, plain	276.2
87	2	Recipe	140034	Cassava Katogo, plain	342.2
89	2	Recipe	140034	Cassava Katogo, plain	360.2
94	2	Recipe	140034	Cassava Katogo, plain	695.6
103	2	Recipe	140034	Cassava Katogo, plain	469.2
106	2	Recipe	140034	Cassava Katogo, plain	107.2
108	2	Recipe	140034	Cassava Katogo, plain	126.2
141	2	Recipe	140034	Cassava Katogo, plain	373.2
154	2	Recipe	140034	Cassava Katogo, plain	344.6
159	2	Recipe	140034	Cassava Katogo, plain	310.2
169	2	Recipe	140034	Cassava Katogo, plain	197.2
187	2	Recipe	140034	Cassava Katogo, plain	307.2
192	2	Recipe	140034	Cassava Katogo, plain	280.2
195	2	Recipe	140034	Cassava Katogo, plain	136.2
196	2	Recipe	140034	Cassava Katogo, plain	240.2
216	2	Recipe	140034	Cassava Katogo, plain	219.6
218	2	Recipe	140034	Cassava Katogo, plain	267.2
230	2	Recipe	140034	Cassava Katogo, plain	257.2
234	2	Recipe	140034	Cassava Katogo, plain	195.6
236	2	Recipe	140034	Cassava Katogo, plain	433.2
243	2	Recipe	140034	Cassava Katogo, plain	678.2
246	2	Recipe	140034	Cassava Katogo, plain	275.6
248	2	Recipe	140034	Cassava Katogo, plain	277.2
253	2	Recipe	140034	Cassava Katogo, plain	300.6
258	2	Recipe	140034	Cassava Katogo, plain	429.6
267	2	Recipe	140034	Cassava Katogo, plain	512.6
273	2	Recipe	140034	Cassava Katogo, plain	203.2
276	2	Recipe	140034	Cassava Katogo, plain	508.6
446	2	Recipe	140034	Cassava Katogo, plain	318.6
453	2	Recipe	140034	Cassava Katogo, plain	273.2
535	2	Recipe	140034	Cassava Katogo, plain	215.2
546	2	Recipe	140034	Cassava Katogo, plain	202.2
573	2	Recipe	140034	Cassava Katogo, plain	227.2
588	2	Recipe	140034	Cassava Katogo, plain	285.2
598	2	Recipe	140034	Cassava Katogo, plain	272.2
679	2	Recipe	140034	Cassava Katogo, plain	596.6
685	2	Recipe	140034	Cassava Katogo, plain	338.6
6	1	Food Item	32004	Cassava, boiled	176.6
9	1	Food Item	32004	Cassava, boiled	228.6
19	1	Food Item	32004	Cassava, boiled	168
26	1	Food Item	32004	Cassava, boiled	93.2
27	1	Food Item	32004	Cassava, boiled	370.6
44	1	Food Item	32004	Cassava, boiled	181.2
46	1	Food Item	32004	Cassava, boiled	27.2
50	1	Food Item	32004	Cassava, boiled	92.2
51	1	Food Item	32004	Cassava, boiled	107.2
57	1	Food Item	32004	Cassava, boiled	190.6
59	1	Food Item	32004	Cassava, boiled	71.6
61	1	Food Item	32004	Cassava, boiled	52.2
66	1	Food Item	32004	Cassava, boiled	229.6
69	1	Food Item	32004	Cassava, boiled	177.6
72	1	Food Item	32004	Cassava, boiled	281.6
81	1	Food Item	32004	Cassava, boiled	317.6
82	1	Food Item	32004	Cassava, boiled	101.6
83	1	Food Item	32004	Cassava, boiled	137.6
86	1	Food Item	32004	Cassava, boiled	113.6
115	1	Food Item	32004	Cassava, boiled	122.6
121	1	Food Item	32004	Cassava, boiled	191.6
137	1	Food Item	32004	Cassava, boiled	190.6
140	1	Food Item	32004	Cassava, boiled	137.6
146	1	Food Item	32004	Cassava, boiled	298.6
153	1	Food Item	32004	Cassava, boiled	450.6
157	1	Food Item	32004	Cassava, boiled	164.6
163	1	Food Item	32004	Cassava, boiled	98.6
164	1	Food Item	32004	Cassava, boiled	130.6
167	1	Food Item	32004	Cassava, boiled	212.6
191	1	Food Item	32004	Cassava, boiled	287.6
208	1	Food Item	32004	Cassava, boiled	97.6
225	1	Food Item	32004	Cassava, boiled	273.2
231	1	Food Item	32004	Cassava, boiled	117.6
238	1	Food Item	32004	Cassava, boiled	212.6
240	1	Food Item	32004	Cassava, boiled	275.6
242	1	Food Item	32004	Cassava, boiled	267.2
247	1	Food Item	32004	Cassava, boiled	188.6
249	1	Food Item	32004	Cassava, boiled	189.2
256	1	Food Item	32004	Cassava, boiled	200.6
265	1	Food Item	32004	Cassava, boiled	109.6
283	1	Food Item	32004	Cassava, boiled	125.6
284	1	Food Item	32004	Cassava, boiled	221.6
287	1	Food Item	32004	Cassava, boiled	77.6
289	1	Food Item	32004	Cassava, boiled	82.2
518	1	Food Item	32004	Cassava, boiled	227.6
521	1	Food Item	32004	Cassava, boiled	108.6
622	1	Food Item	32004	Cassava, boiled	298.6
623	1	Food Item	32004	Cassava, boiled	211.6
667	1	Food Item	32004	Cassava, boiled	84.6
668	1	Food Item	32004	Cassava, boiled	198.2
5	2	Recipe	10740	Cassava/Sorghum Porridge	540.8
21	2	Recipe	10740	Cassava/Sorghum Porridge	559.8
32	2	Recipe	10740	Cassava/Sorghum Porridge	410.8
33	2	Recipe	10740	Cassava/Sorghum Porridge	377.7
42	2	Recipe	10740	Cassava/Sorghum Porridge	409.7
45	2	Recipe	10740	Cassava/Sorghum Porridge	386.7
49	2	Recipe	10740	Cassava/Sorghum Porridge	387.7
54	2	Recipe	10740	Cassava/Sorghum Porridge	469.8
63	2	Recipe	10740	Cassava/Sorghum Porridge	519.8
73	2	Recipe	10740	Cassava/Sorghum Porridge	265.8
90	2	Recipe	10740	Cassava/Sorghum Porridge	464.7
114	2	Recipe	10740	Cassava/Sorghum Porridge	353.7
123	2	Recipe	10740	Cassava/Sorghum Porridge	269.7
152	2	Recipe	10740	Cassava/Sorghum Porridge	363.7
161	2	Recipe	10740	Cassava/Sorghum Porridge	510.8
166	2	Recipe	10740	Cassava/Sorghum Porridge	360.8
175	2	Recipe	10740	Cassava/Sorghum Porridge	356.7
182	2	Recipe	10740	Cassava/Sorghum Porridge	340.7
211	2	Recipe	10740	Cassava/Sorghum Porridge	286.8
214	2	Recipe	10740	Cassava/Sorghum Porridge	345.7
227	2	Recipe	10740	Cassava/Sorghum Porridge	579.8
229	2	Recipe	10740	Cassava/Sorghum Porridge	315.7
244	2	Recipe	10740	Cassava/Sorghum Porridge	568.8
250	2	Recipe	10740	Cassava/Sorghum Porridge	538.8
257	2	Recipe	10740	Cassava/Sorghum Porridge	534.8
266	2	Recipe	10740	Cassava/Sorghum Porridge	383.7
269	2	Recipe	10740	Cassava/Sorghum Porridge	369.7
272	2	Recipe	10740	Cassava/Sorghum Porridge	494.8
275	2	Recipe	10740	Cassava/Sorghum Porridge	550.8
279	2	Recipe	10740	Cassava/Sorghum Porridge	411.7
280	2	Recipe	10740	Cassava/Sorghum Porridge	399.7
285	2	Recipe	10740	Cassava/Sorghum Porridge	578.8
286	2	Recipe	10740	Cassava/Sorghum Porridge	550.8
481	2	Recipe	10740	Cassava/Sorghum Porridge	379.7
483	2	Recipe	10740	Cassava/Sorghum Porridge	322.7
576	2	Recipe	10740	Cassava/Sorghum Porridge	404.7
704	2	Recipe	10740	Cassava/Sorghum Porridge	413.7
706	2	Recipe	10740	Cassava/Sorghum Porridge	530.8
1	1	Food Item	10510	Chapatti	76.6
14	1	Food Item	10510	Chapatti	114.2
15	1	Food Item	10510	Chapatti	146.6
16	1	Food Item	10510	Chapatti	236.2
20	1	Food Item	10510	Chapatti	102.2
25	1	Food Item	10510	Chapatti	110.2
29	1	Food Item	10510	Chapatti	118.2
30	1	Food Item	10510	Chapatti	163.2
34	1	Food Item	10510	Chapatti	266.6
47	1	Food Item	10510	Chapatti	109.2
58	1	Food Item	10510	Chapatti	114.2
65	1	Food Item	10510	Chapatti	111.2
68	1	Food Item	10510	Chapatti	119.2
70	1	Food Item	10510	Chapatti	251.2
71	1	Food Item	10510	Chapatti	133.2
75	1	Food Item	10510	Chapatti	133.2
91	1	Food Item	10510	Chapatti	128.2
111	1	Food Item	10510	Chapatti	69.2
112	1	Food Item	10510	Chapatti	252.2
113	1	Food Item	10510	Chapatti	129.2
117	1	Food Item	10510	Chapatti	130.2
119	1	Food Item	10510	Chapatti	133.2
125	1	Food Item	10510	Chapatti	118.2
126	1	Food Item	10510	Chapatti	118.2
129	1	Food Item	10510	Chapatti	199.2
131	1	Food Item	10510	Chapatti	78.2
133	1	Food Item	10510	Chapatti	118.2
160	1	Food Item	10510	Chapatti	217.2
168	1	Food Item	10510	Chapatti	106.2
181	1	Food Item	10510	Chapatti	106.2
185	1	Food Item	10510	Chapatti	107.2
186	1	Food Item	10510	Chapatti	106.2
188	1	Food Item	10510	Chapatti	106.2
199	1	Food Item	10510	Chapatti	106.2
200	1	Food Item	10510	Chapatti	98.2
215	1	Food Item	10510	Chapatti	84.2
217	1	Food Item	10510	Chapatti	235.6
224	1	Food Item	10510	Chapatti	100.6
239	1	Food Item	10510	Chapatti	197.2
263	1	Food Item	10510	Chapatti	94.2
270	1	Food Item	10510	Chapatti	95.2
282	1	Food Item	10510	Chapatti	91.2
291	1	Food Item	10510	Chapatti	97.2
500	1	Food Item	10510	Chapatti	133.2
636	1	Food Item	10510	Chapatti	106.2
637	1	Food Item	10510	Chapatti	106.2
647	1	Food Item	10510	Chapatti	106.2
649	1	Food Item	10510	Chapatti	84.2
651	1	Food Item	10510	Chapatti	106.2
729	1	Food Item	10510	Chapatti	85.2
1	1	Food Item	70130	Citrus (Oranges/tangerines/lem	73.2
14	1	Food Item	70130	Citrus (Oranges/tangerines/lem	352.2
15	1	Food Item	70130	Citrus (Oranges/tangerines/lem	96.2
16	1	Food Item	70130	Citrus (Oranges/tangerines/lem	187.2
20	1	Food Item	70130	Citrus (Oranges/tangerines/lem	75.2
25	1	Food Item	70130	Citrus (Oranges/tangerines/lem	168.2
29	1	Food Item	70130	Citrus (Oranges/tangerines/lem	167.2
30	1	Food Item	70130	Citrus (Oranges/tangerines/lem	173.2
34	1	Food Item	70130	Citrus (Oranges/tangerines/lem	75.2
47	1	Food Item	70130	Citrus (Oranges/tangerines/lem	72.2
58	1	Food Item	70130	Citrus (Oranges/tangerines/lem	77.2
65	1	Food Item	70130	Citrus (Oranges/tangerines/lem	359.2
68	1	Food Item	70130	Citrus (Oranges/tangerines/lem	99.2
70	1	Food Item	70130	Citrus (Oranges/tangerines/lem	44.2
71	1	Food Item	70130	Citrus (Oranges/tangerines/lem	45.2
75	1	Food Item	70130	Citrus (Oranges/tangerines/lem	138.2
91	1	Food Item	70130	Citrus (Oranges/tangerines/lem	179.2
111	1	Food Item	70130	Citrus (Oranges/tangerines/lem	17.2
112	1	Food Item	70130	Citrus (Oranges/tangerines/lem	62.2
113	1	Food Item	70130	Citrus (Oranges/tangerines/lem	70.2
119	1	Food Item	70130	Citrus (Oranges/tangerines/lem	43
125	1	Food Item	70130	Citrus (Oranges/tangerines/lem	68.2
131	1	Food Item	70130	Citrus (Oranges/tangerines/lem	31.2
133	1	Food Item	70130	Citrus (Oranges/tangerines/lem	32.2
160	1	Food Item	70130	Citrus (Oranges/tangerines/lem	20.2
168	1	Food Item	70130	Citrus (Oranges/tangerines/lem	78.2
181	1	Food Item	70130	Citrus (Oranges/tangerines/lem	73.2
185	1	Food Item	70130	Citrus (Oranges/tangerines/lem	338.2
186	1	Food Item	70130	Citrus (Oranges/tangerines/lem	231.2
188	1	Food Item	70130	Citrus (Oranges/tangerines/lem	77.2
199	1	Food Item	70130	Citrus (Oranges/tangerines/lem	77.2
200	1	Food Item	70130	Citrus (Oranges/tangerines/lem	82.2
215	1	Food Item	70130	Citrus (Oranges/tangerines/lem	62.2
217	1	Food Item	70130	Citrus (Oranges/tangerines/lem	183.2
224	1	Food Item	70130	Citrus (Oranges/tangerines/lem	175.6
239	1	Food Item	70130	Citrus (Oranges/tangerines/lem	107.2
263	1	Food Item	70130	Citrus (Oranges/tangerines/lem	91.2
270	1	Food Item	70130	Citrus (Oranges/tangerines/lem	55.2
282	1	Food Item	70130	Citrus (Oranges/tangerines/lem	76.2
291	1	Food Item	70130	Citrus (Oranges/tangerines/lem	72.2
500	1	Food Item	70130	Citrus (Oranges/tangerines/lem	95.2
637	1	Food Item	70130	Citrus (Oranges/tangerines/lem	19.2
647	1	Food Item	70130	Citrus (Oranges/tangerines/lem	72.2
649	1	Food Item	70130	Citrus (Oranges/tangerines/lem	74.2
651	1	Food Item	70130	Citrus (Oranges/tangerines/lem	102.2
729	1	Food Item	70130	Citrus (Oranges/tangerines/lem	36.6
5	1	Food Item	32100	Cocoyam (Bukupa), boiled	122.2
8	1	Food Item	32100	Cocoyam (Bukupa), boiled	102.6
21	1	Food Item	32100	Cocoyam (Bukupa), boiled	242.6
32	1	Food Item	32100	Cocoyam (Bukupa), boiled	382.6
33	1	Food Item	32100	Cocoyam (Bukupa), boiled	247.2
42	1	Food Item	32100	Cocoyam (Bukupa), boiled	53.2
45	1	Food Item	32100	Cocoyam (Bukupa), boiled	115.2
49	1	Food Item	32100	Cocoyam (Bukupa), boiled	106.2
54	1	Food Item	32100	Cocoyam (Bukupa), boiled	338.6
63	1	Food Item	32100	Cocoyam (Bukupa), boiled	272.2
73	1	Food Item	32100	Cocoyam (Bukupa), boiled	140.6
90	1	Food Item	32100	Cocoyam (Bukupa), boiled	226.6
96	1	Food Item	32100	Cocoyam (Bukupa), boiled	82.6
97	1	Food Item	32100	Cocoyam (Bukupa), boiled	60.6
104	1	Food Item	32100	Cocoyam (Bukupa), boiled	195.2
114	1	Food Item	32100	Cocoyam (Bukupa), boiled	82.6
120	1	Food Item	32100	Cocoyam (Bukupa), boiled	284.6
123	1	Food Item	32100	Cocoyam (Bukupa), boiled	83.6
132	1	Food Item	32100	Cocoyam (Bukupa), boiled	60.6
139	1	Food Item	32100	Cocoyam (Bukupa), boiled	402.6
152	1	Food Item	32100	Cocoyam (Bukupa), boiled	57.2
161	1	Food Item	32100	Cocoyam (Bukupa), boiled	119.2
165	1	Food Item	32100	Cocoyam (Bukupa), boiled	32.2
166	1	Food Item	32100	Cocoyam (Bukupa), boiled	119.2
173	1	Food Item	32100	Cocoyam (Bukupa), boiled	158.2
175	1	Food Item	32100	Cocoyam (Bukupa), boiled	57.2
182	1	Food Item	32100	Cocoyam (Bukupa), boiled	72.2
189	1	Food Item	32100	Cocoyam (Bukupa), boiled	108.2
193	1	Food Item	32100	Cocoyam (Bukupa), boiled	157.2
204	1	Food Item	32100	Cocoyam (Bukupa), boiled	71.2
209	1	Food Item	32100	Cocoyam (Bukupa), boiled	31.2
211	1	Food Item	32100	Cocoyam (Bukupa), boiled	71.2
214	1	Food Item	32100	Cocoyam (Bukupa), boiled	154.2
220	1	Food Item	32100	Cocoyam (Bukupa), boiled	230.6
227	1	Food Item	32100	Cocoyam (Bukupa), boiled	481.2
229	1	Food Item	32100	Cocoyam (Bukupa), boiled	284.6
244	1	Food Item	32100	Cocoyam (Bukupa), boiled	93.2
250	1	Food Item	32100	Cocoyam (Bukupa), boiled	168.6
266	1	Food Item	32100	Cocoyam (Bukupa), boiled	394.6
269	1	Food Item	32100	Cocoyam (Bukupa), boiled	206.2
272	1	Food Item	32100	Cocoyam (Bukupa), boiled	191.2
275	1	Food Item	32100	Cocoyam (Bukupa), boiled	96.6
280	1	Food Item	32100	Cocoyam (Bukupa), boiled	176.6
285	1	Food Item	32100	Cocoyam (Bukupa), boiled	108.6
286	1	Food Item	32100	Cocoyam (Bukupa), boiled	230.6
481	1	Food Item	32100	Cocoyam (Bukupa), boiled	72.2
576	1	Food Item	32100	Cocoyam (Bukupa), boiled	157.2
704	1	Food Item	32100	Cocoyam (Bukupa), boiled	180.6
712	1	Food Item	32100	Cocoyam (Bukupa), boiled	250.6
6	1	Food Item	110061	Donuts	66.6
9	1	Food Item	110061	Donuts	105.6
19	1	Food Item	110061	Donuts	82
27	1	Food Item	110061	Donuts	106
46	1	Food Item	110061	Donuts	97.2
50	1	Food Item	110061	Donuts	75.6
51	1	Food Item	110061	Donuts	43.2
57	1	Food Item	110061	Donuts	88.2
59	1	Food Item	110061	Donuts	94.2
66	1	Food Item	110061	Donuts	93.2
69	1	Food Item	110061	Donuts	90.2
72	1	Food Item	110061	Donuts	112.6
81	1	Food Item	110061	Donuts	88.2
86	1	Food Item	110061	Donuts	90.2
137	1	Food Item	110061	Donuts	90.2
140	1	Food Item	110061	Donuts	113.6
146	1	Food Item	110061	Donuts	89.2
153	1	Food Item	110061	Donuts	89.2
163	1	Food Item	110061	Donuts	171.6
164	1	Food Item	110061	Donuts	89.2
208	1	Food Item	110061	Donuts	99.6
225	1	Food Item	110061	Donuts	99.2
240	1	Food Item	110061	Donuts	41.2
241	1	Food Item	110061	Donuts	50.2
242	1	Food Item	110061	Donuts	37.2
247	1	Food Item	110061	Donuts	50.2
249	1	Food Item	110061	Donuts	88.2
256	1	Food Item	110061	Donuts	66.6
265	1	Food Item	110061	Donuts	48.2
283	1	Food Item	110061	Donuts	22.2
284	1	Food Item	110061	Donuts	51.2
287	1	Food Item	110061	Donuts	98.2
289	1	Food Item	110061	Donuts	101.2
518	1	Food Item	110061	Donuts	46.6
521	1	Food Item	110061	Donuts	23.2
623	1	Food Item	110061	Donuts	89.2
667	1	Food Item	110061	Donuts	41.2
6	2	Recipe	901203	Doodo (amaranth leaf) sauce	76.2
9	2	Recipe	901203	Doodo (amaranth leaf) sauce	113.2
19	2	Recipe	901203	Doodo (amaranth leaf) sauce	177
26	2	Recipe	901203	Doodo (amaranth leaf) sauce	160.2
27	2	Recipe	901203	Doodo (amaranth leaf) sauce	96.2
44	2	Recipe	901203	Doodo (amaranth leaf) sauce	93
46	2	Recipe	901203	Doodo (amaranth leaf) sauce	136
50	2	Recipe	901203	Doodo (amaranth leaf) sauce	113.2
51	2	Recipe	901203	Doodo (amaranth leaf) sauce	190
57	2	Recipe	901203	Doodo (amaranth leaf) sauce	106.2
59	2	Recipe	901203	Doodo (amaranth leaf) sauce	289
61	2	Recipe	901203	Doodo (amaranth leaf) sauce	129
66	2	Recipe	901203	Doodo (amaranth leaf) sauce	123.2
69	2	Recipe	901203	Doodo (amaranth leaf) sauce	228.2
72	2	Recipe	901203	Doodo (amaranth leaf) sauce	235.2
81	2	Recipe	901203	Doodo (amaranth leaf) sauce	185.2
82	2	Recipe	901203	Doodo (amaranth leaf) sauce	102.2
121	2	Recipe	901203	Doodo (amaranth leaf) sauce	208.2
137	2	Recipe	901203	Doodo (amaranth leaf) sauce	1515.2
140	2	Recipe	901203	Doodo (amaranth leaf) sauce	101.2
146	2	Recipe	901203	Doodo (amaranth leaf) sauce	116.6
153	2	Recipe	901203	Doodo (amaranth leaf) sauce	107.2
157	2	Recipe	901203	Doodo (amaranth leaf) sauce	156.2
163	2	Recipe	901203	Doodo (amaranth leaf) sauce	147.2
164	2	Recipe	901203	Doodo (amaranth leaf) sauce	99.2
191	2	Recipe	901203	Doodo (amaranth leaf) sauce	94.2
225	2	Recipe	901203	Doodo (amaranth leaf) sauce	94.2
231	2	Recipe	901203	Doodo (amaranth leaf) sauce	115.2
238	2	Recipe	901203	Doodo (amaranth leaf) sauce	107.2
240	2	Recipe	901203	Doodo (amaranth leaf) sauce	155.2
241	2	Recipe	901203	Doodo (amaranth leaf) sauce	100.2
242	2	Recipe	901203	Doodo (amaranth leaf) sauce	58.2
247	2	Recipe	901203	Doodo (amaranth leaf) sauce	132.2
256	2	Recipe	901203	Doodo (amaranth leaf) sauce	170.2
265	2	Recipe	901203	Doodo (amaranth leaf) sauce	107.2
283	2	Recipe	901203	Doodo (amaranth leaf) sauce	129.6
284	2	Recipe	901203	Doodo (amaranth leaf) sauce	357.6
287	2	Recipe	901203	Doodo (amaranth leaf) sauce	70.2
289	2	Recipe	901203	Doodo (amaranth leaf) sauce	100.2
293	2	Recipe	901203	Doodo (amaranth leaf) sauce	352
518	2	Recipe	901203	Doodo (amaranth leaf) sauce	181.2
521	2	Recipe	901203	Doodo (amaranth leaf) sauce	123.2
622	2	Recipe	901203	Doodo (amaranth leaf) sauce	216.2
623	2	Recipe	901203	Doodo (amaranth leaf) sauce	73.2
668	2	Recipe	901203	Doodo (amaranth leaf) sauce	106.2
6	1	Food Item	62116	Dried fish (FLESH ONLY)	106
9	1	Food Item	62116	Dried fish (FLESH ONLY)	89.2
19	1	Food Item	62116	Dried fish (FLESH ONLY)	94.2
26	1	Food Item	62116	Dried fish (FLESH ONLY)	197
27	1	Food Item	62116	Dried fish (FLESH ONLY)	239.6
44	1	Food Item	62116	Dried fish (FLESH ONLY)	51.6
46	1	Food Item	62116	Dried fish (FLESH ONLY)	127.6
50	1	Food Item	62116	Dried fish (FLESH ONLY)	97
51	1	Food Item	62116	Dried fish (FLESH ONLY)	123.2
57	1	Food Item	62116	Dried fish (FLESH ONLY)	157
59	1	Food Item	62116	Dried fish (FLESH ONLY)	150
61	1	Food Item	62116	Dried fish (FLESH ONLY)	99
66	1	Food Item	62116	Dried fish (FLESH ONLY)	169.2
69	1	Food Item	62116	Dried fish (FLESH ONLY)	179.2
72	1	Food Item	62116	Dried fish (FLESH ONLY)	109.2
81	1	Food Item	62116	Dried fish (FLESH ONLY)	102.2
82	1	Food Item	62116	Dried fish (FLESH ONLY)	93.2
83	1	Food Item	62116	Dried fish (FLESH ONLY)	123.2
86	1	Food Item	62116	Dried fish (FLESH ONLY)	93.2
115	1	Food Item	62116	Dried fish (FLESH ONLY)	103.2
121	1	Food Item	62116	Dried fish (FLESH ONLY)	120.2
137	1	Food Item	62116	Dried fish (FLESH ONLY)	79.2
140	1	Food Item	62116	Dried fish (FLESH ONLY)	111.2
146	1	Food Item	62116	Dried fish (FLESH ONLY)	90.2
153	1	Food Item	62116	Dried fish (FLESH ONLY)	85.2
157	1	Food Item	62116	Dried fish (FLESH ONLY)	160.2
163	1	Food Item	62116	Dried fish (FLESH ONLY)	103.2
164	1	Food Item	62116	Dried fish (FLESH ONLY)	77.2
167	1	Food Item	62116	Dried fish (FLESH ONLY)	100.2
191	1	Food Item	62116	Dried fish (FLESH ONLY)	155.2
208	1	Food Item	62116	Dried fish (FLESH ONLY)	95.2
225	1	Food Item	62116	Dried fish (FLESH ONLY)	227.2
238	1	Food Item	62116	Dried fish (FLESH ONLY)	141.2
241	1	Food Item	62116	Dried fish (FLESH ONLY)	148.2
242	1	Food Item	62116	Dried fish (FLESH ONLY)	147.2
247	1	Food Item	62116	Dried fish (FLESH ONLY)	50.2
256	1	Food Item	62116	Dried fish (FLESH ONLY)	194.6
265	1	Food Item	62116	Dried fish (FLESH ONLY)	127.2
283	1	Food Item	62116	Dried fish (FLESH ONLY)	53.2
284	1	Food Item	62116	Dried fish (FLESH ONLY)	97.2
287	1	Food Item	62116	Dried fish (FLESH ONLY)	112.2
289	1	Food Item	62116	Dried fish (FLESH ONLY)	174.2
293	1	Food Item	62116	Dried fish (FLESH ONLY)	143
518	1	Food Item	62116	Dried fish (FLESH ONLY)	98.2
521	1	Food Item	62116	Dried fish (FLESH ONLY)	47.2
622	1	Food Item	62116	Dried fish (FLESH ONLY)	261.2
623	1	Food Item	62116	Dried fish (FLESH ONLY)	111.2
667	1	Food Item	62116	Dried fish (FLESH ONLY)	172.2
668	1	Food Item	62116	Dried fish (FLESH ONLY)	66.2
6	2	Recipe	901113	Dried Fish Sauce w/gnuts	110
9	2	Recipe	901113	Dried Fish Sauce w/gnuts	41.2
19	2	Recipe	901113	Dried Fish Sauce w/gnuts	67.2
26	2	Recipe	901113	Dried Fish Sauce w/gnuts	178
27	2	Recipe	901113	Dried Fish Sauce w/gnuts	160.6
44	2	Recipe	901113	Dried Fish Sauce w/gnuts	90.6
46	2	Recipe	901113	Dried Fish Sauce w/gnuts	133.6
50	2	Recipe	901113	Dried Fish Sauce w/gnuts	104
51	2	Recipe	901113	Dried Fish Sauce w/gnuts	61
57	2	Recipe	901113	Dried Fish Sauce w/gnuts	92.6
59	2	Recipe	901113	Dried Fish Sauce w/gnuts	167
66	2	Recipe	901113	Dried Fish Sauce w/gnuts	277
69	2	Recipe	901113	Dried Fish Sauce w/gnuts	50.2
72	2	Recipe	901113	Dried Fish Sauce w/gnuts	71.2
81	2	Recipe	901113	Dried Fish Sauce w/gnuts	97.2
82	2	Recipe	901113	Dried Fish Sauce w/gnuts	43.2
83	2	Recipe	901113	Dried Fish Sauce w/gnuts	72.2
86	2	Recipe	901113	Dried Fish Sauce w/gnuts	63.2
115	2	Recipe	901113	Dried Fish Sauce w/gnuts	72.2
121	2	Recipe	901113	Dried Fish Sauce w/gnuts	70.2
137	2	Recipe	901113	Dried Fish Sauce w/gnuts	10.2
140	2	Recipe	901113	Dried Fish Sauce w/gnuts	48.2
146	2	Recipe	901113	Dried Fish Sauce w/gnuts	141.2
153	2	Recipe	901113	Dried Fish Sauce w/gnuts	135.2
157	2	Recipe	901113	Dried Fish Sauce w/gnuts	126.2
163	2	Recipe	901113	Dried Fish Sauce w/gnuts	127.2
164	2	Recipe	901113	Dried Fish Sauce w/gnuts	85.2
167	2	Recipe	901113	Dried Fish Sauce w/gnuts	82.2
191	2	Recipe	901113	Dried Fish Sauce w/gnuts	75.2
208	2	Recipe	901113	Dried Fish Sauce w/gnuts	54.2
225	2	Recipe	901113	Dried Fish Sauce w/gnuts	140.2
238	2	Recipe	901113	Dried Fish Sauce w/gnuts	99.2
241	2	Recipe	901113	Dried Fish Sauce w/gnuts	45.2
242	2	Recipe	901113	Dried Fish Sauce w/gnuts	95.2
247	2	Recipe	901113	Dried Fish Sauce w/gnuts	45.2
256	2	Recipe	901113	Dried Fish Sauce w/gnuts	81.2
265	2	Recipe	901113	Dried Fish Sauce w/gnuts	69.2
283	2	Recipe	901113	Dried Fish Sauce w/gnuts	55.2
284	2	Recipe	901113	Dried Fish Sauce w/gnuts	85.2
287	2	Recipe	901113	Dried Fish Sauce w/gnuts	84.2
289	2	Recipe	901113	Dried Fish Sauce w/gnuts	84.2
293	2	Recipe	901113	Dried Fish Sauce w/gnuts	114
518	2	Recipe	901113	Dried Fish Sauce w/gnuts	68.2
521	2	Recipe	901113	Dried Fish Sauce w/gnuts	51.2
622	2	Recipe	901113	Dried Fish Sauce w/gnuts	151.2
623	2	Recipe	901113	Dried Fish Sauce w/gnuts	109.2
667	2	Recipe	901113	Dried Fish Sauce w/gnuts	67.2
668	2	Recipe	901113	Dried Fish Sauce w/gnuts	77.2
6	1	Food Item	61009	Eggs, chicken, hard-boiled	42.7
9	1	Food Item	61009	Eggs, chicken, hard-boiled	46
26	1	Food Item	61009	Eggs, chicken, hard-boiled	34.9
27	1	Food Item	61009	Eggs, chicken, hard-boiled	97.1
44	1	Food Item	61009	Eggs, chicken, hard-boiled	35.7
46	1	Food Item	61009	Eggs, chicken, hard-boiled	61.2
50	1	Food Item	61009	Eggs, chicken, hard-boiled	38.3
51	1	Food Item	61009	Eggs, chicken, hard-boiled	92.1
57	1	Food Item	61009	Eggs, chicken, hard-boiled	98.8
59	1	Food Item	61009	Eggs, chicken, hard-boiled	82.5
61	1	Food Item	61009	Eggs, chicken, hard-boiled	66.8
66	1	Food Item	61009	Eggs, chicken, hard-boiled	111.5
69	1	Food Item	61009	Eggs, chicken, hard-boiled	99.9
72	1	Food Item	61009	Eggs, chicken, hard-boiled	78.2
81	1	Food Item	61009	Eggs, chicken, hard-boiled	30.2
82	1	Food Item	61009	Eggs, chicken, hard-boiled	25.2
86	1	Food Item	61009	Eggs, chicken, hard-boiled	45.2
115	1	Food Item	61009	Eggs, chicken, hard-boiled	35.2
121	1	Food Item	61009	Eggs, chicken, hard-boiled	45.2
137	1	Food Item	61009	Eggs, chicken, hard-boiled	22.2
146	1	Food Item	61009	Eggs, chicken, hard-boiled	47
153	1	Food Item	61009	Eggs, chicken, hard-boiled	46.1
157	1	Food Item	61009	Eggs, chicken, hard-boiled	56.6
163	1	Food Item	61009	Eggs, chicken, hard-boiled	47.9
167	1	Food Item	61009	Eggs, chicken, hard-boiled	47.9
191	1	Food Item	61009	Eggs, chicken, hard-boiled	100.2
208	1	Food Item	61009	Eggs, chicken, hard-boiled	39.2
225	1	Food Item	61009	Eggs, chicken, hard-boiled	79.1
231	1	Food Item	61009	Eggs, chicken, hard-boiled	51.3
238	1	Food Item	61009	Eggs, chicken, hard-boiled	52.2
240	1	Food Item	61009	Eggs, chicken, hard-boiled	39.2
241	1	Food Item	61009	Eggs, chicken, hard-boiled	40.1
242	1	Food Item	61009	Eggs, chicken, hard-boiled	41.8
247	1	Food Item	61009	Eggs, chicken, hard-boiled	51.3
249	1	Food Item	61009	Eggs, chicken, hard-boiled	52.2
256	1	Food Item	61009	Eggs, chicken, hard-boiled	52.2
265	1	Food Item	61009	Eggs, chicken, hard-boiled	41.8
283	1	Food Item	61009	Eggs, chicken, hard-boiled	40.1
284	1	Food Item	61009	Eggs, chicken, hard-boiled	39.2
287	1	Food Item	61009	Eggs, chicken, hard-boiled	70.7
289	1	Food Item	61009	Eggs, chicken, hard-boiled	47
293	1	Food Item	61009	Eggs, chicken, hard-boiled	167
518	1	Food Item	61009	Eggs, chicken, hard-boiled	31.2
622	1	Food Item	61009	Eggs, chicken, hard-boiled	44.2
623	1	Food Item	61009	Eggs, chicken, hard-boiled	84.3
667	1	Food Item	61009	Eggs, chicken, hard-boiled	53.1
668	1	Food Item	61009	Eggs, chicken, hard-boiled	47
5	2	Recipe	901226	Entula Sauce	84.2
21	2	Recipe	901226	Entula Sauce	168.2
32	2	Recipe	901226	Entula Sauce	199.2
45	2	Recipe	901226	Entula Sauce	79.2
49	2	Recipe	901226	Entula Sauce	170.2
54	2	Recipe	901226	Entula Sauce	120.2
63	2	Recipe	901226	Entula Sauce	227.2
90	2	Recipe	901226	Entula Sauce	358.2
96	2	Recipe	901226	Entula Sauce	138.2
97	2	Recipe	901226	Entula Sauce	139.2
104	2	Recipe	901226	Entula Sauce	317.2
114	2	Recipe	901226	Entula Sauce	208.2
120	2	Recipe	901226	Entula Sauce	181.2
123	2	Recipe	901226	Entula Sauce	168.2
138	2	Recipe	901226	Entula Sauce	286.2
139	2	Recipe	901226	Entula Sauce	203.2
152	2	Recipe	901226	Entula Sauce	261.2
161	2	Recipe	901226	Entula Sauce	185.2
165	2	Recipe	901226	Entula Sauce	267.2
166	2	Recipe	901226	Entula Sauce	177.2
173	2	Recipe	901226	Entula Sauce	244.2
175	2	Recipe	901226	Entula Sauce	172.2
182	2	Recipe	901226	Entula Sauce	182.2
189	2	Recipe	901226	Entula Sauce	196.2
193	2	Recipe	901226	Entula Sauce	128.2
204	2	Recipe	901226	Entula Sauce	332.2
209	2	Recipe	901226	Entula Sauce	179.2
211	2	Recipe	901226	Entula Sauce	107.2
214	2	Recipe	901226	Entula Sauce	160.2
220	2	Recipe	901226	Entula Sauce	144.2
227	2	Recipe	901226	Entula Sauce	289.2
229	2	Recipe	901226	Entula Sauce	171.2
244	2	Recipe	901226	Entula Sauce	188.2
250	2	Recipe	901226	Entula Sauce	196.2
257	2	Recipe	901226	Entula Sauce	242.2
266	2	Recipe	901226	Entula Sauce	172.2
269	2	Recipe	901226	Entula Sauce	176.2
275	2	Recipe	901226	Entula Sauce	231.2
279	2	Recipe	901226	Entula Sauce	152.2
280	2	Recipe	901226	Entula Sauce	223.2
285	2	Recipe	901226	Entula Sauce	223.2
286	2	Recipe	901226	Entula Sauce	192.2
481	2	Recipe	901226	Entula Sauce	136.2
483	2	Recipe	901226	Entula Sauce	117.2
576	2	Recipe	901226	Entula Sauce	176.2
704	2	Recipe	901226	Entula Sauce	174.2
706	2	Recipe	901226	Entula Sauce	226.2
712	2	Recipe	901226	Entula Sauce	246.2
6	1	Food Item	80543	Entula, boiled	46
9	1	Food Item	80543	Entula, boiled	38.2
44	1	Food Item	80543	Entula, boiled	22.2
46	1	Food Item	80543	Entula, boiled	29.2
59	1	Food Item	80543	Entula, boiled	105
66	1	Food Item	80543	Entula, boiled	71
69	1	Food Item	80543	Entula, boiled	114.2
72	1	Food Item	80543	Entula, boiled	150.2
81	1	Food Item	80543	Entula, boiled	113.2
82	1	Food Item	80543	Entula, boiled	47.2
83	1	Food Item	80543	Entula, boiled	50.2
115	1	Food Item	80543	Entula, boiled	69.2
121	1	Food Item	80543	Entula, boiled	50.2
137	1	Food Item	80543	Entula, boiled	28.2
140	1	Food Item	80543	Entula, boiled	21.2
146	1	Food Item	80543	Entula, boiled	59.2
157	1	Food Item	80543	Entula, boiled	33.2
163	1	Food Item	80543	Entula, boiled	43.2
191	1	Food Item	80543	Entula, boiled	46.2
225	1	Food Item	80543	Entula, boiled	110.2
231	1	Food Item	80543	Entula, boiled	98.6
240	1	Food Item	80543	Entula, boiled	86.2
241	1	Food Item	80543	Entula, boiled	72.2
242	1	Food Item	80543	Entula, boiled	85.2
247	1	Food Item	80543	Entula, boiled	119.6
256	1	Food Item	80543	Entula, boiled	47.2
265	1	Food Item	80543	Entula, boiled	69.2
283	1	Food Item	80543	Entula, boiled	68.2
284	1	Food Item	80543	Entula, boiled	106.2
287	1	Food Item	80543	Entula, boiled	55.2
289	1	Food Item	80543	Entula, boiled	89.2
518	1	Food Item	80543	Entula, boiled	63.2
521	1	Food Item	80543	Entula, boiled	49.2
622	1	Food Item	80543	Entula, boiled	81.2
623	1	Food Item	80543	Entula, boiled	51.2
667	1	Food Item	80543	Entula, boiled	73.2
668	1	Food Item	80543	Entula, boiled	62.2
1	1	Food Item	70310	Fiya 23, raw, ripe	197.2
14	1	Food Item	70310	Fiya 23, raw, ripe	381.2
15	1	Food Item	70310	Fiya 23, raw, ripe	210.2
16	1	Food Item	70310	Fiya 23, raw, ripe	107.2
20	1	Food Item	70310	Fiya 23, raw, ripe	105.2
25	1	Food Item	70310	Fiya 23, raw, ripe	210.2
47	1	Food Item	70310	Fiya 23, raw, ripe	208.2
58	1	Food Item	70310	Fiya 23, raw, ripe	210.2
65	1	Food Item	70310	Fiya 23, raw, ripe	207.2
70	1	Food Item	70310	Fiya 23, raw, ripe	106.2
71	1	Food Item	70310	Fiya 23, raw, ripe	339.2
112	1	Food Item	70310	Fiya 23, raw, ripe	228.2
113	1	Food Item	70310	Fiya 23, raw, ripe	465.2
117	1	Food Item	70310	Fiya 23, raw, ripe	226.2
125	1	Food Item	70310	Fiya 23, raw, ripe	176.2
126	1	Food Item	70310	Fiya 23, raw, ripe	223.2
160	1	Food Item	70310	Fiya 23, raw, ripe	173.2
168	1	Food Item	70310	Fiya 23, raw, ripe	168.2
185	1	Food Item	70310	Fiya 23, raw, ripe	110.2
200	1	Food Item	70310	Fiya 23, raw, ripe	104.2
224	1	Food Item	70310	Fiya 23, raw, ripe	192.2
239	1	Food Item	70310	Fiya 23, raw, ripe	198.2
282	1	Food Item	70310	Fiya 23, raw, ripe	46.2
291	1	Food Item	70310	Fiya 23, raw, ripe	108.2
500	1	Food Item	70310	Fiya 23, raw, ripe	157.2
647	1	Food Item	70310	Fiya 23, raw, ripe	224.2
649	1	Food Item	70310	Fiya 23, raw, ripe	168.2
729	1	Food Item	70310	Fiya 23, raw, ripe	38.2
1	1	Food Item	62057	Fresh fish (FLESH ONLY)	98.6
14	1	Food Item	62057	Fresh fish (FLESH ONLY)	215.2
16	1	Food Item	62057	Fresh fish (FLESH ONLY)	249.6
20	1	Food Item	62057	Fresh fish (FLESH ONLY)	156.2
25	1	Food Item	62057	Fresh fish (FLESH ONLY)	39.2
29	1	Food Item	62057	Fresh fish (FLESH ONLY)	122.6
30	1	Food Item	62057	Fresh fish (FLESH ONLY)	106.2
34	1	Food Item	62057	Fresh fish (FLESH ONLY)	101.6
47	1	Food Item	62057	Fresh fish (FLESH ONLY)	164.6
58	1	Food Item	62057	Fresh fish (FLESH ONLY)	88.2
65	1	Food Item	62057	Fresh fish (FLESH ONLY)	270.6
70	1	Food Item	62057	Fresh fish (FLESH ONLY)	144.6
71	1	Food Item	62057	Fresh fish (FLESH ONLY)	209.6
75	1	Food Item	62057	Fresh fish (FLESH ONLY)	119.6
91	1	Food Item	62057	Fresh fish (FLESH ONLY)	209.6
111	1	Food Item	62057	Fresh fish (FLESH ONLY)	125.6
112	1	Food Item	62057	Fresh fish (FLESH ONLY)	202.2
113	1	Food Item	62057	Fresh fish (FLESH ONLY)	121.6
117	1	Food Item	62057	Fresh fish (FLESH ONLY)	121.6
119	1	Food Item	62057	Fresh fish (FLESH ONLY)	131.6
125	1	Food Item	62057	Fresh fish (FLESH ONLY)	122.6
129	1	Food Item	62057	Fresh fish (FLESH ONLY)	209.6
131	1	Food Item	62057	Fresh fish (FLESH ONLY)	120.6
133	1	Food Item	62057	Fresh fish (FLESH ONLY)	152.6
160	1	Food Item	62057	Fresh fish (FLESH ONLY)	101.2
168	1	Food Item	62057	Fresh fish (FLESH ONLY)	148.2
181	1	Food Item	62057	Fresh fish (FLESH ONLY)	120.2
185	1	Food Item	62057	Fresh fish (FLESH ONLY)	142.2
188	1	Food Item	62057	Fresh fish (FLESH ONLY)	142.2
199	1	Food Item	62057	Fresh fish (FLESH ONLY)	98.2
200	1	Food Item	62057	Fresh fish (FLESH ONLY)	91.2
215	1	Food Item	62057	Fresh fish (FLESH ONLY)	122.2
217	1	Food Item	62057	Fresh fish (FLESH ONLY)	109.2
224	1	Food Item	62057	Fresh fish (FLESH ONLY)	194.2
239	1	Food Item	62057	Fresh fish (FLESH ONLY)	85.2
263	1	Food Item	62057	Fresh fish (FLESH ONLY)	91.6
270	1	Food Item	62057	Fresh fish (FLESH ONLY)	172.2
282	1	Food Item	62057	Fresh fish (FLESH ONLY)	90.6
291	1	Food Item	62057	Fresh fish (FLESH ONLY)	111.6
500	1	Food Item	62057	Fresh fish (FLESH ONLY)	209.6
636	1	Food Item	62057	Fresh fish (FLESH ONLY)	217.2
637	1	Food Item	62057	Fresh fish (FLESH ONLY)	144.2
647	1	Food Item	62057	Fresh fish (FLESH ONLY)	84.2
649	1	Food Item	62057	Fresh fish (FLESH ONLY)	95.2
651	1	Food Item	62057	Fresh fish (FLESH ONLY)	96.2
729	1	Food Item	62057	Fresh fish (FLESH ONLY)	33.2
1	2	Recipe	901323	Fresh Fish Sauce (SOUP ONLY)	25.2
14	2	Recipe	901323	Fresh Fish Sauce (SOUP ONLY)	43.2
16	2	Recipe	901323	Fresh Fish Sauce (SOUP ONLY)	63.2
20	2	Recipe	901323	Fresh Fish Sauce (SOUP ONLY)	71.2
25	2	Recipe	901323	Fresh Fish Sauce (SOUP ONLY)	37.2
29	2	Recipe	901323	Fresh Fish Sauce (SOUP ONLY)	29.2
30	2	Recipe	901323	Fresh Fish Sauce (SOUP ONLY)	89.2
34	2	Recipe	901323	Fresh Fish Sauce (SOUP ONLY)	78.6
47	2	Recipe	901323	Fresh Fish Sauce (SOUP ONLY)	74.6
58	2	Recipe	901323	Fresh Fish Sauce (SOUP ONLY)	51.2
65	2	Recipe	901323	Fresh Fish Sauce (SOUP ONLY)	28.2
70	2	Recipe	901323	Fresh Fish Sauce (SOUP ONLY)	68.2
71	2	Recipe	901323	Fresh Fish Sauce (SOUP ONLY)	65.2
75	2	Recipe	901323	Fresh Fish Sauce (SOUP ONLY)	32.2
91	2	Recipe	901323	Fresh Fish Sauce (SOUP ONLY)	169.2
111	2	Recipe	901323	Fresh Fish Sauce (SOUP ONLY)	30.2
112	2	Recipe	901323	Fresh Fish Sauce (SOUP ONLY)	122.2
113	2	Recipe	901323	Fresh Fish Sauce (SOUP ONLY)	48.2
117	2	Recipe	901323	Fresh Fish Sauce (SOUP ONLY)	42.2
119	2	Recipe	901323	Fresh Fish Sauce (SOUP ONLY)	57.2
125	2	Recipe	901323	Fresh Fish Sauce (SOUP ONLY)	48.2
129	2	Recipe	901323	Fresh Fish Sauce (SOUP ONLY)	58.2
131	2	Recipe	901323	Fresh Fish Sauce (SOUP ONLY)	84.2
133	2	Recipe	901323	Fresh Fish Sauce (SOUP ONLY)	104.2
160	2	Recipe	901323	Fresh Fish Sauce (SOUP ONLY)	68.2
168	2	Recipe	901323	Fresh Fish Sauce (SOUP ONLY)	71.2
181	2	Recipe	901323	Fresh Fish Sauce (SOUP ONLY)	29.2
185	2	Recipe	901323	Fresh Fish Sauce (SOUP ONLY)	103.2
188	2	Recipe	901323	Fresh Fish Sauce (SOUP ONLY)	88.2
199	2	Recipe	901323	Fresh Fish Sauce (SOUP ONLY)	74.2
200	2	Recipe	901323	Fresh Fish Sauce (SOUP ONLY)	62.2
215	2	Recipe	901323	Fresh Fish Sauce (SOUP ONLY)	65.2
217	2	Recipe	901323	Fresh Fish Sauce (SOUP ONLY)	85.2
224	2	Recipe	901323	Fresh Fish Sauce (SOUP ONLY)	128.2
239	2	Recipe	901323	Fresh Fish Sauce (SOUP ONLY)	183.2
263	2	Recipe	901323	Fresh Fish Sauce (SOUP ONLY)	55.6
270	2	Recipe	901323	Fresh Fish Sauce (SOUP ONLY)	151.2
282	2	Recipe	901323	Fresh Fish Sauce (SOUP ONLY)	37.2
291	2	Recipe	901323	Fresh Fish Sauce (SOUP ONLY)	40.6
500	2	Recipe	901323	Fresh Fish Sauce (SOUP ONLY)	93.2
636	2	Recipe	901323	Fresh Fish Sauce (SOUP ONLY)	117.2
637	2	Recipe	901323	Fresh Fish Sauce (SOUP ONLY)	140.2
647	2	Recipe	901323	Fresh Fish Sauce (SOUP ONLY)	48.2
649	2	Recipe	901323	Fresh Fish Sauce (SOUP ONLY)	50.2
651	2	Recipe	901323	Fresh Fish Sauce (SOUP ONLY)	53.2
729	2	Recipe	901323	Fresh Fish Sauce (SOUP ONLY)	33.6
1	1	Food Item	42105	Groundnuts, roasted	36.2
14	1	Food Item	42105	Groundnuts, roasted	37
15	1	Food Item	42105	Groundnuts, roasted	55.2
16	1	Food Item	42105	Groundnuts, roasted	46.2
20	1	Food Item	42105	Groundnuts, roasted	39.2
25	1	Food Item	42105	Groundnuts, roasted	47.2
29	1	Food Item	42105	Groundnuts, roasted	73.2
30	1	Food Item	42105	Groundnuts, roasted	55.2
34	1	Food Item	42105	Groundnuts, roasted	106.2
47	1	Food Item	42105	Groundnuts, roasted	79.2
58	1	Food Item	42105	Groundnuts, roasted	58.2
65	1	Food Item	42105	Groundnuts, roasted	76.2
68	1	Food Item	42105	Groundnuts, roasted	41.2
70	1	Food Item	42105	Groundnuts, roasted	32.2
71	1	Food Item	42105	Groundnuts, roasted	72.2
75	1	Food Item	42105	Groundnuts, roasted	23.2
91	1	Food Item	42105	Groundnuts, roasted	58.2
111	1	Food Item	42105	Groundnuts, roasted	42
112	1	Food Item	42105	Groundnuts, roasted	58.2
113	1	Food Item	42105	Groundnuts, roasted	40.2
117	1	Food Item	42105	Groundnuts, roasted	44.2
119	1	Food Item	42105	Groundnuts, roasted	67.2
125	1	Food Item	42105	Groundnuts, roasted	49.2
126	1	Food Item	42105	Groundnuts, roasted	89.2
129	1	Food Item	42105	Groundnuts, roasted	94.2
131	1	Food Item	42105	Groundnuts, roasted	24.2
133	1	Food Item	42105	Groundnuts, roasted	29.2
160	1	Food Item	42105	Groundnuts, roasted	48.2
168	1	Food Item	42105	Groundnuts, roasted	35.2
181	1	Food Item	42105	Groundnuts, roasted	65.2
185	1	Food Item	42105	Groundnuts, roasted	41.2
186	1	Food Item	42105	Groundnuts, roasted	59.2
188	1	Food Item	42105	Groundnuts, roasted	35.2
199	1	Food Item	42105	Groundnuts, roasted	52.2
200	1	Food Item	42105	Groundnuts, roasted	27.2
215	1	Food Item	42105	Groundnuts, roasted	32.2
217	1	Food Item	42105	Groundnuts, roasted	90.2
224	1	Food Item	42105	Groundnuts, roasted	38.2
239	1	Food Item	42105	Groundnuts, roasted	59.2
263	1	Food Item	42105	Groundnuts, roasted	16.2
270	1	Food Item	42105	Groundnuts, roasted	115.2
282	1	Food Item	42105	Groundnuts, roasted	22.2
291	1	Food Item	42105	Groundnuts, roasted	58.2
500	1	Food Item	42105	Groundnuts, roasted	29.2
636	1	Food Item	42105	Groundnuts, roasted	85.2
637	1	Food Item	42105	Groundnuts, roasted	48.2
647	1	Food Item	42105	Groundnuts, roasted	26.2
649	1	Food Item	42105	Groundnuts, roasted	23.2
651	1	Food Item	42105	Groundnuts, roasted	75.2
729	1	Food Item	42105	Groundnuts, roasted	10.2
10	1	Food Item	70116	Guava	36.2
11	1	Food Item	70116	Guava	403.2
18	1	Food Item	70116	Guava	71.2
22	1	Food Item	70116	Guava	28.2
23	1	Food Item	70116	Guava	29.2
24	1	Food Item	70116	Guava	37.2
28	1	Food Item	70116	Guava	60.2
35	1	Food Item	70116	Guava	61.2
39	1	Food Item	70116	Guava	27.2
40	1	Food Item	70116	Guava	25.2
41	1	Food Item	70116	Guava	21.2
67	1	Food Item	70116	Guava	21.2
77	1	Food Item	70116	Guava	68.2
78	1	Food Item	70116	Guava	31.2
84	1	Food Item	70116	Guava	80.2
89	1	Food Item	70116	Guava	80.2
94	1	Food Item	70116	Guava	150.2
99	1	Food Item	70116	Guava	76.2
103	1	Food Item	70116	Guava	51.2
106	1	Food Item	70116	Guava	30.2
108	1	Food Item	70116	Guava	30.2
141	1	Food Item	70116	Guava	84.2
159	1	Food Item	70116	Guava	69.2
172	1	Food Item	70116	Guava	97.2
187	1	Food Item	70116	Guava	64.2
192	1	Food Item	70116	Guava	77.2
195	1	Food Item	70116	Guava	27.2
196	1	Food Item	70116	Guava	73.2
198	1	Food Item	70116	Guava	40.2
216	1	Food Item	70116	Guava	102.2
218	1	Food Item	70116	Guava	70.2
230	1	Food Item	70116	Guava	9.2
236	1	Food Item	70116	Guava	101.2
248	1	Food Item	70116	Guava	19.2
253	1	Food Item	70116	Guava	190.2
258	1	Food Item	70116	Guava	31.2
267	1	Food Item	70116	Guava	58.6
273	1	Food Item	70116	Guava	36.2
276	1	Food Item	70116	Guava	87.2
443	1	Food Item	70116	Guava	68.2
446	1	Food Item	70116	Guava	114.2
453	1	Food Item	70116	Guava	67.2
530	1	Food Item	70116	Guava	43.2
535	1	Food Item	70116	Guava	37.2
546	1	Food Item	70116	Guava	80.2
573	1	Food Item	70116	Guava	101.2
584	1	Food Item	70116	Guava	8.2
588	1	Food Item	70116	Guava	27.2
598	1	Food Item	70116	Guava	121.2
679	1	Food Item	70116	Guava	40.2
685	1	Food Item	70116	Guava	43.6
5	1	Food Item	32303	Irish potato, boiled	180.6
42	1	Food Item	32303	Irish potato, boiled	47.2
45	1	Food Item	32303	Irish potato, boiled	261.2
49	1	Food Item	32303	Irish potato, boiled	116.2
73	1	Food Item	32303	Irish potato, boiled	180.2
90	1	Food Item	32303	Irish potato, boiled	141.2
96	1	Food Item	32303	Irish potato, boiled	60.2
97	1	Food Item	32303	Irish potato, boiled	123.2
104	1	Food Item	32303	Irish potato, boiled	125.2
114	1	Food Item	32303	Irish potato, boiled	69.2
120	1	Food Item	32303	Irish potato, boiled	199.2
123	1	Food Item	32303	Irish potato, boiled	125.2
132	1	Food Item	32303	Irish potato, boiled	208.2
138	1	Food Item	32303	Irish potato, boiled	138.2
139	1	Food Item	32303	Irish potato, boiled	195.2
152	1	Food Item	32303	Irish potato, boiled	69.2
161	1	Food Item	32303	Irish potato, boiled	230.2
165	1	Food Item	32303	Irish potato, boiled	69.2
166	1	Food Item	32303	Irish potato, boiled	89.2
173	1	Food Item	32303	Irish potato, boiled	67.2
175	1	Food Item	32303	Irish potato, boiled	83.2
182	1	Food Item	32303	Irish potato, boiled	183.2
189	1	Food Item	32303	Irish potato, boiled	182.2
193	1	Food Item	32303	Irish potato, boiled	252.2
204	1	Food Item	32303	Irish potato, boiled	158.2
209	1	Food Item	32303	Irish potato, boiled	69.2
211	1	Food Item	32303	Irish potato, boiled	158.2
214	1	Food Item	32303	Irish potato, boiled	68.2
266	1	Food Item	32303	Irish potato, boiled	193.6
269	1	Food Item	32303	Irish potato, boiled	193.6
272	1	Food Item	32303	Irish potato, boiled	168.2
275	1	Food Item	32303	Irish potato, boiled	119.2
279	1	Food Item	32303	Irish potato, boiled	224.2
280	1	Food Item	32303	Irish potato, boiled	306.2
285	1	Food Item	32303	Irish potato, boiled	109.6
286	1	Food Item	32303	Irish potato, boiled	175.2
481	1	Food Item	32303	Irish potato, boiled	122.2
483	1	Food Item	32303	Irish potato, boiled	182.2
576	1	Food Item	32303	Irish potato, boiled	69.2
712	1	Food Item	32303	Irish potato, boiled	56.2
10	1	Food Item	32305	Irish potato, chips	41.6
11	1	Food Item	32305	Irish potato, chips	153.2
18	1	Food Item	32305	Irish potato, chips	111.6
22	1	Food Item	32305	Irish potato, chips	83.6
23	1	Food Item	32305	Irish potato, chips	109.6
24	1	Food Item	32305	Irish potato, chips	24.6
28	1	Food Item	32305	Irish potato, chips	34.2
39	1	Food Item	32305	Irish potato, chips	234.6
40	1	Food Item	32305	Irish potato, chips	252.6
67	1	Food Item	32305	Irish potato, chips	78.6
77	1	Food Item	32305	Irish potato, chips	91.2
78	1	Food Item	32305	Irish potato, chips	26.2
79	1	Food Item	32305	Irish potato, chips	114.2
84	1	Food Item	32305	Irish potato, chips	101.2
87	1	Food Item	32305	Irish potato, chips	177.2
89	1	Food Item	32305	Irish potato, chips	101.2
94	1	Food Item	32305	Irish potato, chips	47.2
106	1	Food Item	32305	Irish potato, chips	38.2
108	1	Food Item	32305	Irish potato, chips	84.2
141	1	Food Item	32305	Irish potato, chips	81.2
154	1	Food Item	32305	Irish potato, chips	129.2
159	1	Food Item	32305	Irish potato, chips	123.2
169	1	Food Item	32305	Irish potato, chips	50.2
172	1	Food Item	32305	Irish potato, chips	88.2
192	1	Food Item	32305	Irish potato, chips	45.2
195	1	Food Item	32305	Irish potato, chips	36.2
196	1	Food Item	32305	Irish potato, chips	81.2
198	1	Food Item	32305	Irish potato, chips	118.2
216	1	Food Item	32305	Irish potato, chips	15.2
218	1	Food Item	32305	Irish potato, chips	124.2
230	1	Food Item	32305	Irish potato, chips	48.2
234	1	Food Item	32305	Irish potato, chips	7.2
246	1	Food Item	32305	Irish potato, chips	56.2
253	1	Food Item	32305	Irish potato, chips	323.6
258	1	Food Item	32305	Irish potato, chips	57.6
267	1	Food Item	32305	Irish potato, chips	53.6
276	1	Food Item	32305	Irish potato, chips	116.6
443	1	Food Item	32305	Irish potato, chips	96.6
446	1	Food Item	32305	Irish potato, chips	74.6
453	1	Food Item	32305	Irish potato, chips	128.6
530	1	Food Item	32305	Irish potato, chips	88.2
535	1	Food Item	32305	Irish potato, chips	92.2
546	1	Food Item	32305	Irish potato, chips	45.2
573	1	Food Item	32305	Irish potato, chips	108.2
584	1	Food Item	32305	Irish potato, chips	103.2
588	1	Food Item	32305	Irish potato, chips	61.2
598	1	Food Item	32305	Irish potato, chips	102.2
685	1	Food Item	32305	Irish potato, chips	74.6
10	1	Food Item	70343	Jackfruit	433.2
11	1	Food Item	70343	Jackfruit	1507.6
18	1	Food Item	70343	Jackfruit	217.2
22	1	Food Item	70343	Jackfruit	199.2
23	1	Food Item	70343	Jackfruit	225.2
24	1	Food Item	70343	Jackfruit	375.2
28	1	Food Item	70343	Jackfruit	371.2
35	1	Food Item	70343	Jackfruit	376.2
39	1	Food Item	70343	Jackfruit	373.2
40	1	Food Item	70343	Jackfruit	548.2
41	1	Food Item	70343	Jackfruit	217.2
67	1	Food Item	70343	Jackfruit	362.2
77	1	Food Item	70343	Jackfruit	500.2
78	1	Food Item	70343	Jackfruit	499.2
79	1	Food Item	70343	Jackfruit	326.2
84	1	Food Item	70343	Jackfruit	283.2
87	1	Food Item	70343	Jackfruit	496.2
89	1	Food Item	70343	Jackfruit	501.2
94	1	Food Item	70343	Jackfruit	1042.2
99	1	Food Item	70343	Jackfruit	498.2
103	1	Food Item	70343	Jackfruit	284.2
108	1	Food Item	70343	Jackfruit	278.2
141	1	Food Item	70343	Jackfruit	638.2
154	1	Food Item	70343	Jackfruit	419.2
159	1	Food Item	70343	Jackfruit	424.2
169	1	Food Item	70343	Jackfruit	67.2
172	1	Food Item	70343	Jackfruit	424.2
187	1	Food Item	70343	Jackfruit	424.2
192	1	Food Item	70343	Jackfruit	416.2
195	1	Food Item	70343	Jackfruit	197.2
196	1	Food Item	70343	Jackfruit	256.2
216	1	Food Item	70343	Jackfruit	848.2
218	1	Food Item	70343	Jackfruit	590.6
230	1	Food Item	70343	Jackfruit	263.6
234	1	Food Item	70343	Jackfruit	485.6
236	1	Food Item	70343	Jackfruit	484.6
243	1	Food Item	70343	Jackfruit	1072.6
246	1	Food Item	70343	Jackfruit	259.2
248	1	Food Item	70343	Jackfruit	261.2
253	1	Food Item	70343	Jackfruit	535.6
258	1	Food Item	70343	Jackfruit	212.2
267	1	Food Item	70343	Jackfruit	263.6
273	1	Food Item	70343	Jackfruit	263.2
276	1	Food Item	70343	Jackfruit	584.2
443	1	Food Item	70343	Jackfruit	466.2
446	1	Food Item	70343	Jackfruit	466.2
453	1	Food Item	70343	Jackfruit	466.2
530	1	Food Item	70343	Jackfruit	499.2
535	1	Food Item	70343	Jackfruit	277.2
546	1	Food Item	70343	Jackfruit	501.2
573	1	Food Item	70343	Jackfruit	425.2
584	1	Food Item	70343	Jackfruit	22.2
588	1	Food Item	70343	Jackfruit	256.2
598	1	Food Item	70343	Jackfruit	846.2
679	1	Food Item	70343	Jackfruit	587.6
685	1	Food Item	70343	Jackfruit	262.2
5	1	Food Item	70344	Jambula	66.2
8	1	Food Item	70344	Jambula	80.2
21	1	Food Item	70344	Jambula	127.6
32	1	Food Item	70344	Jambula	108.2
33	1	Food Item	70344	Jambula	67.2
42	1	Food Item	70344	Jambula	98.6
45	1	Food Item	70344	Jambula	113.2
49	1	Food Item	70344	Jambula	57.2
54	1	Food Item	70344	Jambula	110.2
63	1	Food Item	70344	Jambula	161.2
73	1	Food Item	70344	Jambula	24.2
90	1	Food Item	70344	Jambula	27.2
97	1	Food Item	70344	Jambula	53.2
104	1	Food Item	70344	Jambula	61.2
114	1	Food Item	70344	Jambula	64.2
120	1	Food Item	70344	Jambula	115.2
123	1	Food Item	70344	Jambula	36.2
132	1	Food Item	70344	Jambula	20.2
138	1	Food Item	70344	Jambula	552.6
139	1	Food Item	70344	Jambula	93.2
152	1	Food Item	70344	Jambula	42.2
161	1	Food Item	70344	Jambula	18.2
165	1	Food Item	70344	Jambula	42.2
166	1	Food Item	70344	Jambula	27.2
173	1	Food Item	70344	Jambula	184.2
175	1	Food Item	70344	Jambula	26.2
182	1	Food Item	70344	Jambula	52.2
189	1	Food Item	70344	Jambula	28.2
193	1	Food Item	70344	Jambula	114.2
209	1	Food Item	70344	Jambula	18.2
211	1	Food Item	70344	Jambula	38.6
214	1	Food Item	70344	Jambula	158.2
220	1	Food Item	70344	Jambula	38.6
227	1	Food Item	70344	Jambula	465.6
229	1	Food Item	70344	Jambula	50.6
250	1	Food Item	70344	Jambula	200.2
257	1	Food Item	70344	Jambula	367.6
266	1	Food Item	70344	Jambula	220.6
272	1	Food Item	70344	Jambula	53.2
275	1	Food Item	70344	Jambula	220.6
279	1	Food Item	70344	Jambula	91.6
285	1	Food Item	70344	Jambula	121.6
286	1	Food Item	70344	Jambula	84.6
481	1	Food Item	70344	Jambula	89.2
483	1	Food Item	70344	Jambula	81.2
704	1	Food Item	70344	Jambula	78.6
706	1	Food Item	70344	Jambula	23.6
712	1	Food Item	70344	Jambula	840.6
1	2	Recipe	900416	Katogo Cassava, w/Beans	217.2
14	2	Recipe	900416	Katogo Cassava, w/Beans	948.6
15	2	Recipe	900416	Katogo Cassava, w/Beans	417.6
16	2	Recipe	900416	Katogo Cassava, w/Beans	162.2
20	2	Recipe	900416	Katogo Cassava, w/Beans	442.6
25	2	Recipe	900416	Katogo Cassava, w/Beans	691.6
29	2	Recipe	900416	Katogo Cassava, w/Beans	447.6
30	2	Recipe	900416	Katogo Cassava, w/Beans	369.2
34	2	Recipe	900416	Katogo Cassava, w/Beans	631.6
47	2	Recipe	900416	Katogo Cassava, w/Beans	585.6
58	2	Recipe	900416	Katogo Cassava, w/Beans	531.6
65	2	Recipe	900416	Katogo Cassava, w/Beans	415.2
70	2	Recipe	900416	Katogo Cassava, w/Beans	312.2
71	2	Recipe	900416	Katogo Cassava, w/Beans	343.6
75	2	Recipe	900416	Katogo Cassava, w/Beans	381.6
91	2	Recipe	900416	Katogo Cassava, w/Beans	360.6
111	2	Recipe	900416	Katogo Cassava, w/Beans	196.6
112	2	Recipe	900416	Katogo Cassava, w/Beans	596.6
113	2	Recipe	900416	Katogo Cassava, w/Beans	510.6
117	2	Recipe	900416	Katogo Cassava, w/Beans	509.6
119	2	Recipe	900416	Katogo Cassava, w/Beans	335.6
125	2	Recipe	900416	Katogo Cassava, w/Beans	387.2
126	2	Recipe	900416	Katogo Cassava, w/Beans	353.2
129	2	Recipe	900416	Katogo Cassava, w/Beans	714.6
131	2	Recipe	900416	Katogo Cassava, w/Beans	327.2
133	2	Recipe	900416	Katogo Cassava, w/Beans	618.6
160	2	Recipe	900416	Katogo Cassava, w/Beans	432.6
168	2	Recipe	900416	Katogo Cassava, w/Beans	649.6
181	2	Recipe	900416	Katogo Cassava, w/Beans	476.6
185	2	Recipe	900416	Katogo Cassava, w/Beans	509.6
186	2	Recipe	900416	Katogo Cassava, w/Beans	422.6
188	2	Recipe	900416	Katogo Cassava, w/Beans	393.6
199	2	Recipe	900416	Katogo Cassava, w/Beans	506.6
200	2	Recipe	900416	Katogo Cassava, w/Beans	420.6
215	2	Recipe	900416	Katogo Cassava, w/Beans	294.6
217	2	Recipe	900416	Katogo Cassava, w/Beans	575.6
224	2	Recipe	900416	Katogo Cassava, w/Beans	585.6
239	2	Recipe	900416	Katogo Cassava, w/Beans	744.6
263	2	Recipe	900416	Katogo Cassava, w/Beans	435.6
270	2	Recipe	900416	Katogo Cassava, w/Beans	526.6
282	2	Recipe	900416	Katogo Cassava, w/Beans	192.6
291	2	Recipe	900416	Katogo Cassava, w/Beans	140.2
500	2	Recipe	900416	Katogo Cassava, w/Beans	473.6
636	2	Recipe	900416	Katogo Cassava, w/Beans	697.6
637	2	Recipe	900416	Katogo Cassava, w/Beans	572.6
647	2	Recipe	900416	Katogo Cassava, w/Beans	278.2
649	2	Recipe	900416	Katogo Cassava, w/Beans	363.2
651	2	Recipe	900416	Katogo Cassava, w/Beans	390.2
729	2	Recipe	900416	Katogo Cassava, w/Beans	570.6
5	1	Food Item	80668	Katunkuma, boiled	60.2
21	1	Food Item	80668	Katunkuma, boiled	25.2
42	1	Food Item	80668	Katunkuma, boiled	17.2
45	1	Food Item	80668	Katunkuma, boiled	48.2
49	1	Food Item	80668	Katunkuma, boiled	75.2
54	1	Food Item	80668	Katunkuma, boiled	50.2
63	1	Food Item	80668	Katunkuma, boiled	41.2
73	1	Food Item	80668	Katunkuma, boiled	58.2
90	1	Food Item	80668	Katunkuma, boiled	64.2
96	1	Food Item	80668	Katunkuma, boiled	8.2
97	1	Food Item	80668	Katunkuma, boiled	12.2
104	1	Food Item	80668	Katunkuma, boiled	70.2
114	1	Food Item	80668	Katunkuma, boiled	52.2
120	1	Food Item	80668	Katunkuma, boiled	63.2
123	1	Food Item	80668	Katunkuma, boiled	26.2
132	1	Food Item	80668	Katunkuma, boiled	7.2
138	1	Food Item	80668	Katunkuma, boiled	58.2
139	1	Food Item	80668	Katunkuma, boiled	40.2
152	1	Food Item	80668	Katunkuma, boiled	49.2
161	1	Food Item	80668	Katunkuma, boiled	35.2
173	1	Food Item	80668	Katunkuma, boiled	192.2
182	1	Food Item	80668	Katunkuma, boiled	36.2
189	1	Food Item	80668	Katunkuma, boiled	37.2
204	1	Food Item	80668	Katunkuma, boiled	42.2
209	1	Food Item	80668	Katunkuma, boiled	8.2
211	1	Food Item	80668	Katunkuma, boiled	31.2
214	1	Food Item	80668	Katunkuma, boiled	52.2
227	1	Food Item	80668	Katunkuma, boiled	65.2
266	1	Food Item	80668	Katunkuma, boiled	17.2
275	1	Food Item	80668	Katunkuma, boiled	50.2
285	1	Food Item	80668	Katunkuma, boiled	21.2
286	1	Food Item	80668	Katunkuma, boiled	33.2
483	1	Food Item	80668	Katunkuma, boiled	5.2
576	1	Food Item	80668	Katunkuma, boiled	33.2
704	1	Food Item	80668	Katunkuma, boiled	34.6
706	1	Food Item	80668	Katunkuma, boiled	146.2
712	1	Food Item	80668	Katunkuma, boiled	52.6
8	2	Recipe	140028	Maize and Beans (Nyoyo)	99.2
32	2	Recipe	140028	Maize and Beans (Nyoyo)	223.6
45	2	Recipe	140028	Maize and Beans (Nyoyo)	172.6
54	2	Recipe	140028	Maize and Beans (Nyoyo)	292.2
123	2	Recipe	140028	Maize and Beans (Nyoyo)	146.2
138	2	Recipe	140028	Maize and Beans (Nyoyo)	164.2
139	2	Recipe	140028	Maize and Beans (Nyoyo)	132.2
152	2	Recipe	140028	Maize and Beans (Nyoyo)	210.2
161	2	Recipe	140028	Maize and Beans (Nyoyo)	365.2
166	2	Recipe	140028	Maize and Beans (Nyoyo)	177.2
173	2	Recipe	140028	Maize and Beans (Nyoyo)	51.2
209	2	Recipe	140028	Maize and Beans (Nyoyo)	92.2
211	2	Recipe	140028	Maize and Beans (Nyoyo)	127.2
214	2	Recipe	140028	Maize and Beans (Nyoyo)	322.2
229	2	Recipe	140028	Maize and Beans (Nyoyo)	205.2
244	2	Recipe	140028	Maize and Beans (Nyoyo)	237.2
266	2	Recipe	140028	Maize and Beans (Nyoyo)	172.2
269	2	Recipe	140028	Maize and Beans (Nyoyo)	133.2
275	2	Recipe	140028	Maize and Beans (Nyoyo)	201.2
286	2	Recipe	140028	Maize and Beans (Nyoyo)	160.2
704	2	Recipe	140028	Maize and Beans (Nyoyo)	168.6
10	1	Food Item	10137	Maize grain, white, deep-fried	34.2
11	1	Food Item	10137	Maize grain, white, deep-fried	60.2
18	1	Food Item	10137	Maize grain, white, deep-fried	46.6
23	1	Food Item	10137	Maize grain, white, deep-fried	11.6
24	1	Food Item	10137	Maize grain, white, deep-fried	51.6
28	1	Food Item	10137	Maize grain, white, deep-fried	33.2
35	1	Food Item	10137	Maize grain, white, deep-fried	16.6
39	1	Food Item	10137	Maize grain, white, deep-fried	24.6
40	1	Food Item	10137	Maize grain, white, deep-fried	32.2
41	1	Food Item	10137	Maize grain, white, deep-fried	26.2
77	1	Food Item	10137	Maize grain, white, deep-fried	36.2
78	1	Food Item	10137	Maize grain, white, deep-fried	31.2
79	1	Food Item	10137	Maize grain, white, deep-fried	23.2
84	1	Food Item	10137	Maize grain, white, deep-fried	69.2
89	1	Food Item	10137	Maize grain, white, deep-fried	40.2
99	1	Food Item	10137	Maize grain, white, deep-fried	56.2
103	1	Food Item	10137	Maize grain, white, deep-fried	46.2
108	1	Food Item	10137	Maize grain, white, deep-fried	36.2
141	1	Food Item	10137	Maize grain, white, deep-fried	45.2
154	1	Food Item	10137	Maize grain, white, deep-fried	29.2
159	1	Food Item	10137	Maize grain, white, deep-fried	57.2
169	1	Food Item	10137	Maize grain, white, deep-fried	43.2
192	1	Food Item	10137	Maize grain, white, deep-fried	50.2
195	1	Food Item	10137	Maize grain, white, deep-fried	23.2
196	1	Food Item	10137	Maize grain, white, deep-fried	32.2
216	1	Food Item	10137	Maize grain, white, deep-fried	25.2
218	1	Food Item	10137	Maize grain, white, deep-fried	52.2
230	1	Food Item	10137	Maize grain, white, deep-fried	10.2
234	1	Food Item	10137	Maize grain, white, deep-fried	7.2
236	1	Food Item	10137	Maize grain, white, deep-fried	33.2
258	1	Food Item	10137	Maize grain, white, deep-fried	8.2
267	1	Food Item	10137	Maize grain, white, deep-fried	1.6
273	1	Food Item	10137	Maize grain, white, deep-fried	15.6
276	1	Food Item	10137	Maize grain, white, deep-fried	15.2
446	1	Food Item	10137	Maize grain, white, deep-fried	66.6
453	1	Food Item	10137	Maize grain, white, deep-fried	71.2
530	1	Food Item	10137	Maize grain, white, deep-fried	39.2
535	1	Food Item	10137	Maize grain, white, deep-fried	10.2
546	1	Food Item	10137	Maize grain, white, deep-fried	23.2
573	1	Food Item	10137	Maize grain, white, deep-fried	38.2
588	1	Food Item	10137	Maize grain, white, deep-fried	34.2
598	1	Food Item	10137	Maize grain, white, deep-fried	43.2
679	1	Food Item	10137	Maize grain, white, deep-fried	46.2
685	1	Food Item	10137	Maize grain, white, deep-fried	25.2
5	1	Food Item	80565	Maize on cob, boiled	222.2
8	1	Food Item	80565	Maize on cob, boiled	222.2
21	1	Food Item	80565	Maize on cob, boiled	122.2
32	1	Food Item	80565	Maize on cob, boiled	226.2
33	1	Food Item	80565	Maize on cob, boiled	226.2
42	1	Food Item	80565	Maize on cob, boiled	125.2
45	1	Food Item	80565	Maize on cob, boiled	226.2
49	1	Food Item	80565	Maize on cob, boiled	307.2
54	1	Food Item	80565	Maize on cob, boiled	231.2
63	1	Food Item	80565	Maize on cob, boiled	223.2
73	1	Food Item	80565	Maize on cob, boiled	256.6
90	1	Food Item	80565	Maize on cob, boiled	397
96	1	Food Item	80565	Maize on cob, boiled	256.6
104	1	Food Item	80565	Maize on cob, boiled	349.6
114	1	Food Item	80565	Maize on cob, boiled	256.6
120	1	Food Item	80565	Maize on cob, boiled	676.6
123	1	Food Item	80565	Maize on cob, boiled	339.6
132	1	Food Item	80565	Maize on cob, boiled	660.6
138	1	Food Item	80565	Maize on cob, boiled	374.6
139	1	Food Item	80565	Maize on cob, boiled	372.6
152	1	Food Item	80565	Maize on cob, boiled	59.2
161	1	Food Item	80565	Maize on cob, boiled	265.2
165	1	Food Item	80565	Maize on cob, boiled	197.2
166	1	Food Item	80565	Maize on cob, boiled	347.2
173	1	Food Item	80565	Maize on cob, boiled	53.2
175	1	Food Item	80565	Maize on cob, boiled	195.2
182	1	Food Item	80565	Maize on cob, boiled	198.2
189	1	Food Item	80565	Maize on cob, boiled	257.2
193	1	Food Item	80565	Maize on cob, boiled	69.2
204	1	Food Item	80565	Maize on cob, boiled	366.6
209	1	Food Item	80565	Maize on cob, boiled	346.2
211	1	Food Item	80565	Maize on cob, boiled	351.2
214	1	Food Item	80565	Maize on cob, boiled	331.2
220	1	Food Item	80565	Maize on cob, boiled	377.6
227	1	Food Item	80565	Maize on cob, boiled	366.6
229	1	Food Item	80565	Maize on cob, boiled	205.2
244	1	Food Item	80565	Maize on cob, boiled	435.6
250	1	Food Item	80565	Maize on cob, boiled	81.2
257	1	Food Item	80565	Maize on cob, boiled	682.6
266	1	Food Item	80565	Maize on cob, boiled	435.6
269	1	Food Item	80565	Maize on cob, boiled	218.2
272	1	Food Item	80565	Maize on cob, boiled	243.6
275	1	Food Item	80565	Maize on cob, boiled	379.6
279	1	Food Item	80565	Maize on cob, boiled	367.6
280	1	Food Item	80565	Maize on cob, boiled	199.2
285	1	Food Item	80565	Maize on cob, boiled	455.6
286	1	Food Item	80565	Maize on cob, boiled	376.6
481	1	Food Item	80565	Maize on cob, boiled	223.2
483	1	Food Item	80565	Maize on cob, boiled	231.2
576	1	Food Item	80565	Maize on cob, boiled	342.2
704	1	Food Item	80565	Maize on cob, boiled	221.2
706	1	Food Item	80565	Maize on cob, boiled	435.6
712	1	Food Item	80565	Maize on cob, boiled	816.6
6	1	Food Item	110069	Mandazi	78.6
9	1	Food Item	110069	Mandazi	125.6
19	1	Food Item	110069	Mandazi	128.6
26	1	Food Item	110069	Mandazi	83.2
27	1	Food Item	110069	Mandazi	132.6
44	1	Food Item	110069	Mandazi	71.6
46	1	Food Item	110069	Mandazi	112.6
50	1	Food Item	110069	Mandazi	77.6
51	1	Food Item	110069	Mandazi	94.2
57	1	Food Item	110069	Mandazi	102.2
59	1	Food Item	110069	Mandazi	131.6
61	1	Food Item	110069	Mandazi	42.2
66	1	Food Item	110069	Mandazi	93.2
69	1	Food Item	110069	Mandazi	95.2
72	1	Food Item	110069	Mandazi	91.2
81	1	Food Item	110069	Mandazi	97.2
83	1	Food Item	110069	Mandazi	97.2
86	1	Food Item	110069	Mandazi	95.2
121	1	Food Item	110069	Mandazi	97.2
137	1	Food Item	110069	Mandazi	39.2
140	1	Food Item	110069	Mandazi	97.2
146	1	Food Item	110069	Mandazi	97.2
153	1	Food Item	110069	Mandazi	98.2
157	1	Food Item	110069	Mandazi	84.2
163	1	Food Item	110069	Mandazi	98.2
164	1	Food Item	110069	Mandazi	717.2
167	1	Food Item	110069	Mandazi	59.2
191	1	Food Item	110069	Mandazi	83.2
208	1	Food Item	110069	Mandazi	98.2
225	1	Food Item	110069	Mandazi	91.2
231	1	Food Item	110069	Mandazi	72.6
238	1	Food Item	110069	Mandazi	59.6
240	1	Food Item	110069	Mandazi	75.6
241	1	Food Item	110069	Mandazi	41.2
247	1	Food Item	110069	Mandazi	72.6
249	1	Food Item	110069	Mandazi	70.6
256	1	Food Item	110069	Mandazi	64.6
265	1	Food Item	110069	Mandazi	109.2
283	1	Food Item	110069	Mandazi	53.6
287	1	Food Item	110069	Mandazi	78.6
289	1	Food Item	110069	Mandazi	77.6
293	1	Food Item	110069	Mandazi	112.6
518	1	Food Item	110069	Mandazi	40.2
521	1	Food Item	110069	Mandazi	42.2
622	1	Food Item	110069	Mandazi	59.2
623	1	Food Item	110069	Mandazi	59.2
667	1	Food Item	110069	Mandazi	92.6
1	1	Food Item	70125	Mango - (w/skin, wo/	198.2
14	1	Food Item	70125	Mango - (w/skin, wo/	119
15	1	Food Item	70125	Mango - (w/skin, wo/	123.2
16	1	Food Item	70125	Mango - (w/skin, wo/	424.2
20	1	Food Item	70125	Mango - (w/skin, wo/	124.2
25	1	Food Item	70125	Mango - (w/skin, wo/	157.2
29	1	Food Item	70125	Mango - (w/skin, wo/	322.2
30	1	Food Item	70125	Mango - (w/skin, wo/	101
47	1	Food Item	70125	Mango - (w/skin, wo/	274.2
65	1	Food Item	70125	Mango - (w/skin, wo/	455.2
68	1	Food Item	70125	Mango - (w/skin, wo/	325.2
70	1	Food Item	70125	Mango - (w/skin, wo/	206.2
75	1	Food Item	70125	Mango - (w/skin, wo/	234.2
91	1	Food Item	70125	Mango - (w/skin, wo/	206.2
111	1	Food Item	70125	Mango - (w/skin, wo/	190.2
112	1	Food Item	70125	Mango - (w/skin, wo/	209.2
113	1	Food Item	70125	Mango - (w/skin, wo/	472.2
117	1	Food Item	70125	Mango - (w/skin, wo/	230.2
119	1	Food Item	70125	Mango - (w/skin, wo/	418.2
125	1	Food Item	70125	Mango - (w/skin, wo/	410.2
129	1	Food Item	70125	Mango - (w/skin, wo/	406.2
131	1	Food Item	70125	Mango - (w/skin, wo/	209.2
133	1	Food Item	70125	Mango - (w/skin, wo/	379.2
168	1	Food Item	70125	Mango - (w/skin, wo/	284.2
181	1	Food Item	70125	Mango - (w/skin, wo/	127.2
185	1	Food Item	70125	Mango - (w/skin, wo/	130.2
186	1	Food Item	70125	Mango - (w/skin, wo/	265.2
188	1	Food Item	70125	Mango - (w/skin, wo/	291.2
199	1	Food Item	70125	Mango - (w/skin, wo/	285.2
200	1	Food Item	70125	Mango - (w/skin, wo/	131.2
215	1	Food Item	70125	Mango - (w/skin, wo/	140.2
217	1	Food Item	70125	Mango - (w/skin, wo/	277.2
224	1	Food Item	70125	Mango - (w/skin, wo/	296.2
263	1	Food Item	70125	Mango - (w/skin, wo/	145.2
282	1	Food Item	70125	Mango - (w/skin, wo/	155.2
291	1	Food Item	70125	Mango - (w/skin, wo/	157.2
500	1	Food Item	70125	Mango - (w/skin, wo/	210.2
636	1	Food Item	70125	Mango - (w/skin, wo/	268.2
637	1	Food Item	70125	Mango - (w/skin, wo/	140.2
647	1	Food Item	70125	Mango - (w/skin, wo/	140.2
649	1	Food Item	70125	Mango - (w/skin, wo/	130.2
651	1	Food Item	70125	Mango - (w/skin, wo/	265.2
729	1	Food Item	70125	Mango - (w/skin, wo/	107.2
6	2	Recipe	900614	Matooke Katogo, w/beans	339.6
9	2	Recipe	900614	Matooke Katogo, w/beans	445
19	2	Recipe	900614	Matooke Katogo, w/beans	486.6
26	2	Recipe	900614	Matooke Katogo, w/beans	771.6
27	2	Recipe	900614	Matooke Katogo, w/beans	755.6
44	2	Recipe	900614	Matooke Katogo, w/beans	408.6
46	2	Recipe	900614	Matooke Katogo, w/beans	435.6
50	2	Recipe	900614	Matooke Katogo, w/beans	634.6
51	2	Recipe	900614	Matooke Katogo, w/beans	711.6
57	2	Recipe	900614	Matooke Katogo, w/beans	744.6
59	2	Recipe	900614	Matooke Katogo, w/beans	828.6
61	2	Recipe	900614	Matooke Katogo, w/beans	372.6
66	2	Recipe	900614	Matooke Katogo, w/beans	707.6
69	2	Recipe	900614	Matooke Katogo, w/beans	357.2
72	2	Recipe	900614	Matooke Katogo, w/beans	465.6
81	2	Recipe	900614	Matooke Katogo, w/beans	428.6
82	2	Recipe	900614	Matooke Katogo, w/beans	271.2
83	2	Recipe	900614	Matooke Katogo, w/beans	632.6
121	2	Recipe	900614	Matooke Katogo, w/beans	502.2
137	2	Recipe	900614	Matooke Katogo, w/beans	424.6
146	2	Recipe	900614	Matooke Katogo, w/beans	308.6
153	2	Recipe	900614	Matooke Katogo, w/beans	469.6
157	2	Recipe	900614	Matooke Katogo, w/beans	359.6
163	2	Recipe	900614	Matooke Katogo, w/beans	432.6
164	2	Recipe	900614	Matooke Katogo, w/beans	326.2
167	2	Recipe	900614	Matooke Katogo, w/beans	579.6
191	2	Recipe	900614	Matooke Katogo, w/beans	352.2
208	2	Recipe	900614	Matooke Katogo, w/beans	215.2
225	2	Recipe	900614	Matooke Katogo, w/beans	597.6
231	2	Recipe	900614	Matooke Katogo, w/beans	499.6
238	2	Recipe	900614	Matooke Katogo, w/beans	478.2
240	2	Recipe	900614	Matooke Katogo, w/beans	447.6
241	2	Recipe	900614	Matooke Katogo, w/beans	255.2
242	2	Recipe	900614	Matooke Katogo, w/beans	295.2
247	2	Recipe	900614	Matooke Katogo, w/beans	301.2
249	2	Recipe	900614	Matooke Katogo, w/beans	568.6
256	2	Recipe	900614	Matooke Katogo, w/beans	277.6
265	2	Recipe	900614	Matooke Katogo, w/beans	357.2
283	2	Recipe	900614	Matooke Katogo, w/beans	372.2
284	2	Recipe	900614	Matooke Katogo, w/beans	568.6
287	2	Recipe	900614	Matooke Katogo, w/beans	277.2
289	2	Recipe	900614	Matooke Katogo, w/beans	344.2
293	2	Recipe	900614	Matooke Katogo, w/beans	525.2
518	2	Recipe	900614	Matooke Katogo, w/beans	452.6
622	2	Recipe	900614	Matooke Katogo, w/beans	618.6
623	2	Recipe	900614	Matooke Katogo, w/beans	266.2
667	2	Recipe	900614	Matooke Katogo, w/beans	418.2
668	2	Recipe	900614	Matooke Katogo, w/beans	525.2
5	1	Food Item	32206	Matooke, cooking type, steamed	413.6
8	1	Food Item	32206	Matooke, cooking type, steamed	247.6
21	1	Food Item	32206	Matooke, cooking type, steamed	457.6
32	1	Food Item	32206	Matooke, cooking type, steamed	384.6
33	1	Food Item	32206	Matooke, cooking type, steamed	383.6
42	1	Food Item	32206	Matooke, cooking type, steamed	552.6
45	1	Food Item	32206	Matooke, cooking type, steamed	352.6
49	1	Food Item	32206	Matooke, cooking type, steamed	158.6
54	1	Food Item	32206	Matooke, cooking type, steamed	233.2
63	1	Food Item	32206	Matooke, cooking type, steamed	475.6
73	1	Food Item	32206	Matooke, cooking type, steamed	118.6
90	1	Food Item	32206	Matooke, cooking type, steamed	402.6
96	1	Food Item	32206	Matooke, cooking type, steamed	245.6
97	1	Food Item	32206	Matooke, cooking type, steamed	248.6
104	1	Food Item	32206	Matooke, cooking type, steamed	275.6
114	1	Food Item	32206	Matooke, cooking type, steamed	269.6
120	1	Food Item	32206	Matooke, cooking type, steamed	521.6
123	1	Food Item	32206	Matooke, cooking type, steamed	274.6
132	1	Food Item	32206	Matooke, cooking type, steamed	475.6
138	1	Food Item	32206	Matooke, cooking type, steamed	414.6
139	1	Food Item	32206	Matooke, cooking type, steamed	395.6
152	1	Food Item	32206	Matooke, cooking type, steamed	225.6
161	1	Food Item	32206	Matooke, cooking type, steamed	372.6
165	1	Food Item	32206	Matooke, cooking type, steamed	514.6
166	1	Food Item	32206	Matooke, cooking type, steamed	210.2
173	1	Food Item	32206	Matooke, cooking type, steamed	366.6
175	1	Food Item	32206	Matooke, cooking type, steamed	112.2
182	1	Food Item	32206	Matooke, cooking type, steamed	349.6
189	1	Food Item	32206	Matooke, cooking type, steamed	370.6
193	1	Food Item	32206	Matooke, cooking type, steamed	347.6
204	1	Food Item	32206	Matooke, cooking type, steamed	343.6
209	1	Food Item	32206	Matooke, cooking type, steamed	90.6
211	1	Food Item	32206	Matooke, cooking type, steamed	131.6
214	1	Food Item	32206	Matooke, cooking type, steamed	290.6
220	1	Food Item	32206	Matooke, cooking type, steamed	345.2
227	1	Food Item	32206	Matooke, cooking type, steamed	644.2
229	1	Food Item	32206	Matooke, cooking type, steamed	317.2
244	1	Food Item	32206	Matooke, cooking type, steamed	575.6
250	1	Food Item	32206	Matooke, cooking type, steamed	349.6
257	1	Food Item	32206	Matooke, cooking type, steamed	373.6
266	1	Food Item	32206	Matooke, cooking type, steamed	375.6
269	1	Food Item	32206	Matooke, cooking type, steamed	351.6
272	1	Food Item	32206	Matooke, cooking type, steamed	414.6
275	1	Food Item	32206	Matooke, cooking type, steamed	108.2
279	1	Food Item	32206	Matooke, cooking type, steamed	406.2
280	1	Food Item	32206	Matooke, cooking type, steamed	566.6
285	1	Food Item	32206	Matooke, cooking type, steamed	500.6
286	1	Food Item	32206	Matooke, cooking type, steamed	416.6
481	1	Food Item	32206	Matooke, cooking type, steamed	179.6
483	1	Food Item	32206	Matooke, cooking type, steamed	285.2
576	1	Food Item	32206	Matooke, cooking type, steamed	537.6
704	1	Food Item	32206	Matooke, cooking type, steamed	436.6
706	1	Food Item	32206	Matooke, cooking type, steamed	616.6
712	1	Food Item	32206	Matooke, cooking type, steamed	658.6
5	1	Food Item	60601	Meat (FLESH ONLY)	63.2
8	1	Food Item	60601	Meat (FLESH ONLY)	52.6
21	1	Food Item	60601	Meat (FLESH ONLY)	63.2
33	1	Food Item	60601	Meat (FLESH ONLY)	73.2
42	1	Food Item	60601	Meat (FLESH ONLY)	75.2
45	1	Food Item	60601	Meat (FLESH ONLY)	73.1
49	1	Food Item	60601	Meat (FLESH ONLY)	45.9
54	1	Food Item	60601	Meat (FLESH ONLY)	102
63	1	Food Item	60601	Meat (FLESH ONLY)	128.2
73	1	Food Item	60601	Meat (FLESH ONLY)	59.5
90	1	Food Item	60601	Meat (FLESH ONLY)	54.6
96	1	Food Item	60601	Meat (FLESH ONLY)	100.2
97	1	Food Item	60601	Meat (FLESH ONLY)	36
104	1	Food Item	60601	Meat (FLESH ONLY)	57.2
114	1	Food Item	60601	Meat (FLESH ONLY)	70.6
120	1	Food Item	60601	Meat (FLESH ONLY)	123.2
123	1	Food Item	60601	Meat (FLESH ONLY)	50.9
132	1	Food Item	60601	Meat (FLESH ONLY)	131.1
138	1	Food Item	60601	Meat (FLESH ONLY)	66.2
139	1	Food Item	60601	Meat (FLESH ONLY)	104.2
152	1	Food Item	60601	Meat (FLESH ONLY)	47.2
161	1	Food Item	60601	Meat (FLESH ONLY)	57.2
165	1	Food Item	60601	Meat (FLESH ONLY)	91.2
166	1	Food Item	60601	Meat (FLESH ONLY)	48.4
173	1	Food Item	60601	Meat (FLESH ONLY)	79.2
175	1	Food Item	60601	Meat (FLESH ONLY)	34.2
182	1	Food Item	60601	Meat (FLESH ONLY)	92.8
189	1	Food Item	60601	Meat (FLESH ONLY)	62.2
193	1	Food Item	60601	Meat (FLESH ONLY)	55.2
204	1	Food Item	60601	Meat (FLESH ONLY)	87.2
209	1	Food Item	60601	Meat (FLESH ONLY)	33.6
211	1	Food Item	60601	Meat (FLESH ONLY)	119.2
214	1	Food Item	60601	Meat (FLESH ONLY)	103.2
220	1	Food Item	60601	Meat (FLESH ONLY)	48.2
227	1	Food Item	60601	Meat (FLESH ONLY)	81.2
229	1	Food Item	60601	Meat (FLESH ONLY)	93.2
244	1	Food Item	60601	Meat (FLESH ONLY)	131.6
250	1	Food Item	60601	Meat (FLESH ONLY)	330.2
257	1	Food Item	60601	Meat (FLESH ONLY)	38.2
266	1	Food Item	60601	Meat (FLESH ONLY)	123.6
269	1	Food Item	60601	Meat (FLESH ONLY)	148.2
272	1	Food Item	60601	Meat (FLESH ONLY)	115.6
275	1	Food Item	60601	Meat (FLESH ONLY)	111.2
279	1	Food Item	60601	Meat (FLESH ONLY)	72.6
280	1	Food Item	60601	Meat (FLESH ONLY)	58.2
285	1	Food Item	60601	Meat (FLESH ONLY)	161.2
286	1	Food Item	60601	Meat (FLESH ONLY)	110.2
481	1	Food Item	60601	Meat (FLESH ONLY)	78.6
483	1	Food Item	60601	Meat (FLESH ONLY)	77.2
576	1	Food Item	60601	Meat (FLESH ONLY)	52.2
704	1	Food Item	60601	Meat (FLESH ONLY)	106.6
706	1	Food Item	60601	Meat (FLESH ONLY)	214.2
712	1	Food Item	60601	Meat (FLESH ONLY)	74.6
5	2	Recipe	901303	Meat sauce (SOUP ONLY)	99.2
8	2	Recipe	901303	Meat sauce (SOUP ONLY)	53.6
21	2	Recipe	901303	Meat sauce (SOUP ONLY)	125.2
33	2	Recipe	901303	Meat sauce (SOUP ONLY)	70.2
42	2	Recipe	901303	Meat sauce (SOUP ONLY)	98.2
45	2	Recipe	901303	Meat sauce (SOUP ONLY)	68.2
49	2	Recipe	901303	Meat sauce (SOUP ONLY)	137.2
54	2	Recipe	901303	Meat sauce (SOUP ONLY)	93.6
63	2	Recipe	901303	Meat sauce (SOUP ONLY)	150.2
73	2	Recipe	901303	Meat sauce (SOUP ONLY)	41.2
90	2	Recipe	901303	Meat sauce (SOUP ONLY)	90.2
96	2	Recipe	901303	Meat sauce (SOUP ONLY)	57.2
97	2	Recipe	901303	Meat sauce (SOUP ONLY)	11.2
104	2	Recipe	901303	Meat sauce (SOUP ONLY)	26.2
114	2	Recipe	901303	Meat sauce (SOUP ONLY)	66.2
120	2	Recipe	901303	Meat sauce (SOUP ONLY)	26.2
123	2	Recipe	901303	Meat sauce (SOUP ONLY)	38.2
132	2	Recipe	901303	Meat sauce (SOUP ONLY)	65.2
138	2	Recipe	901303	Meat sauce (SOUP ONLY)	46.2
139	2	Recipe	901303	Meat sauce (SOUP ONLY)	42.2
152	2	Recipe	901303	Meat sauce (SOUP ONLY)	50.2
161	2	Recipe	901303	Meat sauce (SOUP ONLY)	45.2
165	2	Recipe	901303	Meat sauce (SOUP ONLY)	130.2
166	2	Recipe	901303	Meat sauce (SOUP ONLY)	35.2
173	2	Recipe	901303	Meat sauce (SOUP ONLY)	194.2
175	2	Recipe	901303	Meat sauce (SOUP ONLY)	75.2
182	2	Recipe	901303	Meat sauce (SOUP ONLY)	56.2
189	2	Recipe	901303	Meat sauce (SOUP ONLY)	126.2
193	2	Recipe	901303	Meat sauce (SOUP ONLY)	57.2
204	2	Recipe	901303	Meat sauce (SOUP ONLY)	96.2
209	2	Recipe	901303	Meat sauce (SOUP ONLY)	14.2
211	2	Recipe	901303	Meat sauce (SOUP ONLY)	86.2
214	2	Recipe	901303	Meat sauce (SOUP ONLY)	127.2
220	2	Recipe	901303	Meat sauce (SOUP ONLY)	9.2
227	2	Recipe	901303	Meat sauce (SOUP ONLY)	101.2
229	2	Recipe	901303	Meat sauce (SOUP ONLY)	50.2
244	2	Recipe	901303	Meat sauce (SOUP ONLY)	75.6
250	2	Recipe	901303	Meat sauce (SOUP ONLY)	60.2
257	2	Recipe	901303	Meat sauce (SOUP ONLY)	93.2
266	2	Recipe	901303	Meat sauce (SOUP ONLY)	12.6
269	2	Recipe	901303	Meat sauce (SOUP ONLY)	76.2
272	2	Recipe	901303	Meat sauce (SOUP ONLY)	80.6
275	2	Recipe	901303	Meat sauce (SOUP ONLY)	61.2
279	2	Recipe	901303	Meat sauce (SOUP ONLY)	47.6
280	2	Recipe	901303	Meat sauce (SOUP ONLY)	84.2
285	2	Recipe	901303	Meat sauce (SOUP ONLY)	77.2
286	2	Recipe	901303	Meat sauce (SOUP ONLY)	50.2
481	2	Recipe	901303	Meat sauce (SOUP ONLY)	13.6
483	2	Recipe	901303	Meat sauce (SOUP ONLY)	91.2
576	2	Recipe	901303	Meat sauce (SOUP ONLY)	96.2
704	2	Recipe	901303	Meat sauce (SOUP ONLY)	98.6
706	2	Recipe	901303	Meat sauce (SOUP ONLY)	110.2
712	2	Recipe	901303	Meat sauce (SOUP ONLY)	80.6
10	2	Recipe	900043	Milk Tea	286.7
11	2	Recipe	900043	Milk Tea	564.8
18	2	Recipe	900043	Milk Tea	514.8
22	2	Recipe	900043	Milk Tea	348.7
23	2	Recipe	900043	Milk Tea	341.7
24	2	Recipe	900043	Milk Tea	885.6
28	2	Recipe	900043	Milk Tea	313.7
35	2	Recipe	900043	Milk Tea	526.8
39	2	Recipe	900043	Milk Tea	362.7
40	2	Recipe	900043	Milk Tea	397.7
41	2	Recipe	900043	Milk Tea	372.7
67	2	Recipe	900043	Milk Tea	332.8
77	2	Recipe	900043	Milk Tea	352.7
79	2	Recipe	900043	Milk Tea	587.8
84	2	Recipe	900043	Milk Tea	500.8
87	2	Recipe	900043	Milk Tea	497.8
89	2	Recipe	900043	Milk Tea	418.7
94	2	Recipe	900043	Milk Tea	535.8
99	2	Recipe	900043	Milk Tea	415.8
103	2	Recipe	900043	Milk Tea	543.8
106	2	Recipe	900043	Milk Tea	369.7
108	2	Recipe	900043	Milk Tea	484.8
141	2	Recipe	900043	Milk Tea	519.8
154	2	Recipe	900043	Milk Tea	375.7
159	2	Recipe	900043	Milk Tea	363.7
169	2	Recipe	900043	Milk Tea	558.8
172	2	Recipe	900043	Milk Tea	359.8
187	2	Recipe	900043	Milk Tea	386.7
192	2	Recipe	900043	Milk Tea	216.7
195	2	Recipe	900043	Milk Tea	323.7
196	2	Recipe	900043	Milk Tea	373.7
198	2	Recipe	900043	Milk Tea	576.8
216	2	Recipe	900043	Milk Tea	205.8
218	2	Recipe	900043	Milk Tea	478.8
234	2	Recipe	900043	Milk Tea	546.8
236	2	Recipe	900043	Milk Tea	551.8
243	2	Recipe	900043	Milk Tea	535.8
246	2	Recipe	900043	Milk Tea	370.7
253	2	Recipe	900043	Milk Tea	370.7
258	2	Recipe	900043	Milk Tea	404.7
267	2	Recipe	900043	Milk Tea	405.8
273	2	Recipe	900043	Milk Tea	407.8
276	2	Recipe	900043	Milk Tea	382.8
443	2	Recipe	900043	Milk Tea	258.7
446	2	Recipe	900043	Milk Tea	411.7
453	2	Recipe	900043	Milk Tea	531.8
530	2	Recipe	900043	Milk Tea	396.7
535	2	Recipe	900043	Milk Tea	351.8
546	2	Recipe	900043	Milk Tea	311.7
573	2	Recipe	900043	Milk Tea	572.8
584	2	Recipe	900043	Milk Tea	350.7
588	2	Recipe	900043	Milk Tea	375.7
598	2	Recipe	900043	Milk Tea	508.8
679	2	Recipe	900043	Milk Tea	385.7
685	2	Recipe	900043	Milk Tea	519.8
1	2	Recipe	10745	Millet bread (Millet/Cassava b	231.6
34	2	Recipe	10745	Millet bread (Millet/Cassava b	414.6
65	2	Recipe	10745	Millet bread (Millet/Cassava b	331.6
71	2	Recipe	10745	Millet bread (Millet/Cassava b	520.2
111	2	Recipe	10745	Millet bread (Millet/Cassava b	87.6
113	2	Recipe	10745	Millet bread (Millet/Cassava b	298.6
117	2	Recipe	10745	Millet bread (Millet/Cassava b	251.2
125	2	Recipe	10745	Millet bread (Millet/Cassava b	187.2
160	2	Recipe	10745	Millet bread (Millet/Cassava b	325.2
185	2	Recipe	10745	Millet bread (Millet/Cassava b	121.2
217	2	Recipe	10745	Millet bread (Millet/Cassava b	267.6
224	2	Recipe	10745	Millet bread (Millet/Cassava b	264.6
239	2	Recipe	10745	Millet bread (Millet/Cassava b	271.6
263	2	Recipe	10745	Millet bread (Millet/Cassava b	136.6
282	2	Recipe	10745	Millet bread (Millet/Cassava b	135.6
500	2	Recipe	10745	Millet bread (Millet/Cassava b	410.2
637	2	Recipe	10745	Millet bread (Millet/Cassava b	105.2
647	2	Recipe	10745	Millet bread (Millet/Cassava b	315.6
649	2	Recipe	10745	Millet bread (Millet/Cassava b	179.6
729	2	Recipe	10745	Millet bread (Millet/Cassava b	216.6
10	2	Recipe	901252	Mukene (dried) Dish	30.2
11	2	Recipe	901252	Mukene (dried) Dish	86.6
18	2	Recipe	901252	Mukene (dried) Dish	36.6
22	2	Recipe	901252	Mukene (dried) Dish	48.2
23	2	Recipe	901252	Mukene (dried) Dish	45.6
24	2	Recipe	901252	Mukene (dried) Dish	17.6
28	2	Recipe	901252	Mukene (dried) Dish	19.6
35	2	Recipe	901252	Mukene (dried) Dish	36.2
39	2	Recipe	901252	Mukene (dried) Dish	78.6
41	2	Recipe	901252	Mukene (dried) Dish	32.6
67	2	Recipe	901252	Mukene (dried) Dish	34.6
77	2	Recipe	901252	Mukene (dried) Dish	65.2
78	2	Recipe	901252	Mukene (dried) Dish	33.2
79	2	Recipe	901252	Mukene (dried) Dish	64.2
84	2	Recipe	901252	Mukene (dried) Dish	61.2
87	2	Recipe	901252	Mukene (dried) Dish	69.2
89	2	Recipe	901252	Mukene (dried) Dish	70.2
94	2	Recipe	901252	Mukene (dried) Dish	88.2
99	2	Recipe	901252	Mukene (dried) Dish	47.2
103	2	Recipe	901252	Mukene (dried) Dish	72.2
108	2	Recipe	901252	Mukene (dried) Dish	66.2
141	2	Recipe	901252	Mukene (dried) Dish	80.2
154	2	Recipe	901252	Mukene (dried) Dish	53.2
159	2	Recipe	901252	Mukene (dried) Dish	65.2
169	2	Recipe	901252	Mukene (dried) Dish	44.2
172	2	Recipe	901252	Mukene (dried) Dish	47.2
187	2	Recipe	901252	Mukene (dried) Dish	59.2
192	2	Recipe	901252	Mukene (dried) Dish	55.2
196	2	Recipe	901252	Mukene (dried) Dish	26.2
198	2	Recipe	901252	Mukene (dried) Dish	35.2
216	2	Recipe	901252	Mukene (dried) Dish	69.2
218	2	Recipe	901252	Mukene (dried) Dish	61.2
230	2	Recipe	901252	Mukene (dried) Dish	53.2
234	2	Recipe	901252	Mukene (dried) Dish	35.6
236	2	Recipe	901252	Mukene (dried) Dish	58.2
243	2	Recipe	901252	Mukene (dried) Dish	85.6
246	2	Recipe	901252	Mukene (dried) Dish	29.6
248	2	Recipe	901252	Mukene (dried) Dish	25.2
253	2	Recipe	901252	Mukene (dried) Dish	25.6
258	2	Recipe	901252	Mukene (dried) Dish	26.2
267	2	Recipe	901252	Mukene (dried) Dish	45.6
273	2	Recipe	901252	Mukene (dried) Dish	24.2
[truncated: 1,032 more rows]

## Sheet: 24HR_Raw data
CLUST	HHID	SEX	AGEY	PERIOD_DESCR	TYPE_DESCR	GCODE	GDESCR	CODE	DESCR	WEIGHT_FOOD	ENERGY_KCAL	PROTEIN_G	LIPID_G	CARBOHYDRT_G	CALCIUM_MG	IRON_MG	ZINC_MG	VIT_C_MG	THIAMIN_MG	RIBOFLAVIN_MG	NIACIN_MG	VIT_B6_MG	FOLATE_MCG	VIT_B12_MCG	VIT_A_MCG_RAE
Cluster code	Participant ID	2=Female	Age, years	Consumption period	Food type (Standard Recipe, Household Recipe or Stand-alone food item)	Food group code	Food group description	Food code	Food description	Food weight, grams	Energy, Kcal	Protein, grams	Lipid, grams	Carbohydrate, grams	Calcium, mg	Iron, mg	Zinc, mg	Vitamin C, mg	Thiamin, mg	Riboflavin, mg	Niacin, mg	Vitamin B6, mg	Folate, micrograms DFE	Vitamin B12, micrograms	Vitamin A, micrograms RAE
111	111104	2	27	Morning(daybreak-12.00pm)	Std Recipe	-1		900122	MILLET PORRIDGE,W/SUGAR	61	231	3.8	1.5	51.6	5	1.4	0.9	0	0.116	0.028	1.896	0.117	10	0	0
111	111104	2	27	Morning(daybreak-12.00pm)	Ingredient	10	Added sugars	100101	Sugar,refined	26	101	0	0	26	0	0	0	0	0	0.005	0	0	0	0	0
111	111104	2	27	Morning(daybreak-12.00pm)	Ingredient	1	Primary staple grains & products	410031	*Millet flour,raw - boiled*	35	131	3.8	1.5	25.6	5	1.4	0.9	0	0.116	0.023	1.896	0.117	10	0	0
111	111104	2	27	Afternon(12.00-5.00 pm)	Std Recipe	-1		900614	KATOGO: MATOOKE & BEANS,W/TOMATO,+/-ONION,W/OIL	411	533	16.1	6.7	112.3	71	4.5	1.7	38.6	0.361	0.212	2.335	0.893	280	0	236
111	111104	2	27	Afternon(12.00-5.00 pm)	Ingredient	3	Starchy roots & other starchy plant foods	432203	*Banana,green/unripe,fresh,raw (Matooke,Kivuvu,Gonja,Bogoya,	240	293	3.1	1	76.6	7	1.4	0.2	35.3	0.101	0.122	1.565	0.682	48	0	134
111	111104	2	27	Afternon(12.00-5.00 pm)	Ingredient	8	Vegetables	480658	*Tomato,red,ripe,fresh,raw - boiled/stir-fried*	24	4	0.2	0	0.9	2	0.1	0	2.5	0.008	0.004	0.135	0.018	3	0	9
111	111104	2	27	Afternon(12.00-5.00 pm)	Ingredient	4	Legumes,nuts & seeds	540067	*Beans common,any type,mature/dried,boiled,drained - recooke	142	192	12.8	0.7	34.8	61	3	1.4	0.9	0.253	0.085	0.635	0.193	229	0	0
111	111104	2	27	Afternon(12.00-5.00 pm)	Ingredient	9	Added fats	590711	*Vegetable oil,repackaged,w/added vitamin A - cooked*	5	44	0	5	0	0	0	0	0	0	0	0	0	0	0	93
111	111104	2	27	Afternon(12.00-5.00 pm)	Food Item	12	Beverages	120149	SODA, ANY TYPE	270	100	0.3	0	25.9	5	0.3	0	0	0	0	0	0	0	0	0
111	111104	2	27	Night (7pm-daybreak)	Household Unique Recipe	-1		0	RICE AND IRISH POTATO	347	707	11.2	19.9	119.9	37	2.5	1.9	33.9	0.196	0.11	3.798	0.731	37	0	358
111	111104	2	27	Night (7pm-daybreak)	Ingredient	1	Primary staple grains & products	410367	*RICE,WHITE,MEDIUM-GRAIN,RAW - BOILED*	105	378	6.9	0.6	83.3	9	0.8	1.3	0	0.059	0.045	1.68	0.145	6	0	0
111	111104	2	27	Night (7pm-daybreak)	Ingredient	3	Starchy roots & other starchy plant foods	432300	*POTATOES,IRISH,FRESH,RAW - BOILED*	203	156	4.1	0.2	35.5	24	1.6	0.6	32.1	0.13	0.061	2.032	0.568	28	0	0
111	111104	2	27	Night (7pm-daybreak)	Ingredient	8	Vegetables	480658	*TOMATO,RED,RIPE,FRESH,RAW - BOILED/STIR-FRIED*	11	2	0.1	0	0.4	1	0	0	1.1	0.004	0.002	0.062	0.008	1	0	4
111	111104	2	27	Night (7pm-daybreak)	Ingredient	8	Vegetables	480594	*ONION,FRESH,RAW - BOILED/STIR-FRIED*	6	2	0.1	0	0.6	1	0	0	0.3	0.002	0.002	0.007	0.007	1	0	0
111	111104	2	27	Night (7pm-daybreak)	Ingredient	9	Added fats	590711	*VEG OIL,REPACKAGED,W/ADDED VITAMIN A - COOKED*	19	168	0	19	0	0	0	0	0	0	0	0	0	0	0	352
111	111104	2	27	Night (7pm-daybreak)	Ingredient	8	Vegetables	480658	*TOMATO,RED,RIPE,FRESH,RAW - BOILED/STIR-FRIED*	3	1	0	0	0.1	0	0	0	0.3	0.001	0.001	0.017	0.002	0	0	1
111	111104	2	27	Night (7pm-daybreak)	Food Item	8	Vegetables	80004	AMARANTH LEAVES,FRESH,BOILED,DRAINED	80	17	1.7	0.2	3.3	167	1.8	0.7	32.9	0.016	0.107	0.447	0.142	46	0	111
111	111105	2	42	Morning(daybreak-12.00pm)	Food Item	12	Beverages	120000	BLACK TEA (PREPARED WITH TEA LEAVES AND WATER)	342	3	0	0	1	0	0	0	0	0	0.048	0	0	17	0	0
111	111105	2	42	Morning(daybreak-12.00pm)	Food Item	10	Added sugars	100101	SUGAR,REFINED	27	104	0	0	27	0	0	0	0	0	0.005	0	0	0	0	0
111	111105	2	42	Morning(daybreak-12.00pm)	Food Item	4	Legumes,nuts & seeds	42105	GROUNDNUTS,DRIED,ROASTED	90	527	21.3	44.7	19.4	49	2.1	3	0	0.394	0.088	12.173	0.23	131	0	0
111	111105	2	42	Morning(daybreak-12.00pm)	Food Item	8	Vegetables	80565	MAIZE ON COB,WHITE,FRESH,COOKED	64	70	2	0.4	14.5	6	0.3	0.4	2.1	0.083	0.042	0.718	0.102	3	0	0
111	111105	2	42	Afternon(12.00-5.00 pm)	Std Recipe	-1		900524	KATOGO: IRISH POTATOES, TOMATOES, +/-ONION,W/OIL	341	415	6.1	21.3	52.1	38	2.4	0.9	48.7	0.196	0.093	3.054	0.836	44	0	399
111	111105	2	42	Afternon(12.00-5.00 pm)	Ingredient	3	Starchy roots & other starchy plant foods	432300	*Potatoes,Irish,fresh,raw - boiled*	290	223	5.8	0.3	50.8	35	2.3	0.9	45.8	0.186	0.087	2.903	0.812	41	0	0
111	111105	2	42	Afternon(12.00-5.00 pm)	Ingredient	8	Vegetables	480594	*Onion,fresh,raw - boiled/stir-fried*	4	2	0	0	0.4	1	0	0	0.2	0.002	0.001	0.004	0.005	1	0	0
111	111105	2	42	Afternon(12.00-5.00 pm)	Ingredient	8	Vegetables	480658	*Tomato,red,ripe,fresh,raw - boiled/stir-fried*	26	5	0.2	0.1	1	3	0.1	0.1	2.7	0.009	0.005	0.147	0.02	3	0	10
111	111105	2	42	Afternon(12.00-5.00 pm)	Ingredient	9	Added fats	590711	*Vegetable oil,repackaged,w/added vitamin A - cooked*	21	186	0	21	0	0	0	0	0	0	0	0	0	0	0	389
111	111105	2	42	Afternon(12.00-5.00 pm)	Food Item	7	Fruits	70130	CITRUS (ORANGE),FRESH,RAW	18	8	0.2	0	2.1	7	0	0	9.6	0.016	0.007	0.051	0.011	5	0	2
111	111105	2	42	Night (7pm-daybreak)	Std Recipe	-1		900524	KATOGO: IRISH POTATOES, TOMATOES, +/-ONION,W/OIL	217	270	3.9	14.2	33.1	24	1.5	0.6	30.9	0.124	0.059	1.935	0.531	28	0	266
111	111105	2	42	Night (7pm-daybreak)	Ingredient	3	Starchy roots & other starchy plant foods	432300	*Potatoes,Irish,fresh,raw - boiled*	184	142	3.7	0.2	32.2	22	1.5	0.6	29.1	0.118	0.055	1.842	0.515	26	0	0
111	111105	2	42	Night (7pm-daybreak)	Ingredient	8	Vegetables	480594	*Onion,fresh,raw - boiled/stir-fried*	3	1	0	0	0.3	1	0	0	0.2	0.001	0.001	0.003	0.003	0	0	0
111	111105	2	42	Night (7pm-daybreak)	Ingredient	8	Vegetables	480658	*Tomato,red,ripe,fresh,raw - boiled/stir-fried*	16	3	0.1	0	0.6	2	0	0	1.6	0.005	0.003	0.09	0.012	2	0	6
111	111105	2	42	Night (7pm-daybreak)	Ingredient	9	Added fats	590711	*Vegetable oil,repackaged,w/added vitamin A - cooked*	14	124	0	14	0	0	0	0	0	0	0	0	0	0	0	260
111	111105	2	42	Night (7pm-daybreak)	Food Item	12	Beverages	120000	BLACK TEA (PREPARED WITH TEA LEAVES AND WATER)	297	3	0	0	0.9	0	0	0	0	0	0.042	0	0	15	0	0
111	111105	2	42	Night (7pm-daybreak)	Food Item	10	Added sugars	100101	SUGAR,REFINED	23	89	0	0	23	0	0	0	0	0	0.004	0	0	0	0	0
111	111105	2	42	Night (7pm-daybreak)	Std Recipe	-1		901016	BEAN SAUCE,COMMON BEANS,W/TOMATO ,+/-CARROT,G.PEPPER,ONION,W/OIL	37	50	2.7	1.2	7.5	14	0.6	0.3	1.3	0.054	0.019	0.167	0.047	48	0	28
111	111105	2	42	Night (7pm-daybreak)	Ingredient	8	Vegetables	480027	*Carrots,fresh,raw - boiled/stir-fried*	1	0	0	0	0.1	0	0	0	0	0.001	0.001	0.009	0.001	0	0	8
111	111105	2	42	Night (7pm-daybreak)	Ingredient	8	Vegetables	480337	*Green pepper,fresh,raw - boiled/stir-fried*	1	0	0	0	0	0	0	0	0.6	0.001	0	0.005	0.002	0	0	0
111	111105	2	42	Night (7pm-daybreak)	Ingredient	8	Vegetables	480594	*Onion,fresh,raw - boiled/stir-fried*	1	0	0	0	0.1	0	0	0	0.1	0	0	0.001	0.001	0	0	0
111	111105	2	42	Night (7pm-daybreak)	Ingredient	8	Vegetables	480658	*Tomato,red,ripe,fresh,raw - boiled/stir-fried*	4	1	0	0	0.2	0	0	0	0.4	0.001	0.001	0.023	0.003	0	0	2
111	111105	2	42	Night (7pm-daybreak)	Ingredient	4	Legumes,nuts & seeds	540067	*Beans common,any type,mature/dried,boiled,drained - recooke	29	39	2.6	0.1	7.1	12	0.6	0.3	0.2	0.052	0.017	0.13	0.039	47	0	0
111	111105	2	42	Night (7pm-daybreak)	Ingredient	9	Added fats	590711	*Vegetable oil,repackaged,w/added vitamin A - cooked*	1	9	0	1	0	0	0	0	0	0	0	0	0	0	0	19
111	111105	2	42	Afternon(12.00-5.00 pm)	Std Recipe	-1		901016	BEAN SAUCE,COMMON BEANS,W/TOMATO ,+/-CARROT,G.PEPPER,ONION,W/OIL	72	98	5.3	2.3	14.7	27	1.2	0.6	2	0.107	0.038	0.325	0.091	93	0	55
111	111105	2	42	Afternon(12.00-5.00 pm)	Ingredient	8	Vegetables	480027	*Carrots,fresh,raw - boiled/stir-fried*	2	1	0	0	0.2	1	0	0	0.1	0.001	0.001	0.019	0.003	0	0	15
111	111105	2	42	Afternon(12.00-5.00 pm)	Ingredient	8	Vegetables	480337	*Green pepper,fresh,raw - boiled/stir-fried*	1	0	0	0	0	0	0	0	0.6	0.001	0	0.005	0.002	0	0	0
111	111105	2	42	Afternon(12.00-5.00 pm)	Ingredient	8	Vegetables	480594	*Onion,fresh,raw - boiled/stir-fried*	2	1	0	0	0.2	0	0	0	0.1	0.001	0.001	0.002	0.002	0	0	0
111	111105	2	42	Afternon(12.00-5.00 pm)	Ingredient	8	Vegetables	480658	*Tomato,red,ripe,fresh,raw - boiled/stir-fried*	8	1	0.1	0	0.3	1	0	0	0.8	0.003	0.001	0.045	0.006	1	0	3
111	111105	2	42	Afternon(12.00-5.00 pm)	Ingredient	4	Legumes,nuts & seeds	540067	*Beans common,any type,mature/dried,boiled,drained - recooke	57	77	5.1	0.3	14	25	1.2	0.6	0.3	0.101	0.034	0.255	0.078	92	0	0
111	111105	2	42	Afternon(12.00-5.00 pm)	Ingredient	9	Added fats	590711	*Vegetable oil,repackaged,w/added vitamin A - cooked*	2	18	0	2	0	0	0	0	0	0	0	0	0	0	0	37
111	111107	2	27	Morning(daybreak-12.00pm)	Std Recipe	-1		900043	MILK TEA,PLAIN (NO SUGAR)	171	109	5.6	6.3	8	203	0.2	0.7	2.2	0.058	0.275	0.144	0.065	7	0	56
111	111107	2	27	Morning(daybreak-12.00pm)	Ingredient	5	Dairy products	450003	*Milk,cow,fresh,whole,fluid,producer - boiled*	171	109	5.6	6.3	8	203	0.2	0.7	2.2	0.058	0.275	0.144	0.065	7	0	56
111	111107	2	27	Morning(daybreak-12.00pm)	Food Item	10	Added sugars	100101	SUGAR,REFINED	38	147	0	0	38	0	0	0	0	0	0.007	0	0	0	0	0
111	111107	2	27	Morning(daybreak-12.00pm)	Food Item	8	Vegetables	80565	MAIZE ON COB,WHITE,FRESH,COOKED	129	141	4.1	0.8	29.3	12	0.6	0.8	4.3	0.166	0.085	1.447	0.205	6	0	0
111	111107	2	27	Afternon(12.00-5.00 pm)	Std Recipe	-1		900614	KATOGO: MATOOKE & BEANS,W/TOMATO,+/-ONION,W/OIL	499	646	19.5	8.1	136.1	86	5.4	2.1	46.9	0.438	0.257	2.835	1.083	339	0	286
111	111107	2	27	Afternon(12.00-5.00 pm)	Ingredient	3	Starchy roots & other starchy plant foods	432203	*Banana,green/unripe,fresh,raw (Matooke,Kivuvu,Gonja,Bogoya,	291	355	3.8	1.2	92.8	9	1.7	0.3	42.8	0.122	0.148	1.897	0.826	58	0	163
111	111107	2	27	Afternon(12.00-5.00 pm)	Ingredient	8	Vegetables	480658	*Tomato,red,ripe,fresh,raw - boiled/stir-fried*	30	5	0.3	0.1	1.2	3	0.1	0.1	3.1	0.01	0.005	0.169	0.023	4	0	11
111	111107	2	27	Afternon(12.00-5.00 pm)	Ingredient	4	Legumes,nuts & seeds	540067	*Beans common,any type,mature/dried,boiled,drained - recooke	172	232	15.5	0.9	42.1	74	3.6	1.7	1	0.306	0.103	0.769	0.234	277	0	0
111	111107	2	27	Afternon(12.00-5.00 pm)	Ingredient	9	Added fats	590711	*Vegetable oil,repackaged,w/added vitamin A - cooked*	6	53	0	6	0	0	0	0	0	0	0	0	0	0	0	111
111	111107	2	27	Afternon(12.00-5.00 pm)	Food Item	12	Beverages	120149	SODA, ANY TYPE	210	78	0.2	0	20.2	4	0.2	0	0	0	0	0	0	0	0	0
111	111107	2	27	Night (7pm-daybreak)	Std Recipe	-1		900614	KATOGO: MATOOKE & BEANS,W/TOMATO,+/-ONION,W/OIL	262	338	10.2	4.1	71.5	45	2.9	1.1	24.7	0.23	0.135	1.49	0.569	177	0	147
111	111107	2	27	Night (7pm-daybreak)	Ingredient	3	Starchy roots & other starchy plant foods	432203	*Banana,green/unripe,fresh,raw (Matooke,Kivuvu,Gonja,Bogoya,	153	187	2	0.6	48.8	5	0.9	0.2	22.5	0.064	0.078	0.998	0.435	31	0	86
111	111107	2	27	Night (7pm-daybreak)	Ingredient	8	Vegetables	480658	*Tomato,red,ripe,fresh,raw - boiled/stir-fried*	16	3	0.1	0	0.6	2	0	0	1.6	0.005	0.003	0.09	0.012	2	0	6
111	111107	2	27	Night (7pm-daybreak)	Ingredient	4	Legumes,nuts & seeds	540067	*Beans common,any type,mature/dried,boiled,drained - recooke	90	122	8.1	0.5	22.1	39	1.9	0.9	0.5	0.16	0.054	0.402	0.122	145	0	0
111	111107	2	27	Night (7pm-daybreak)	Ingredient	9	Added fats	590711	*Vegetable oil,repackaged,w/added vitamin A - cooked*	3	27	0	3	0	0	0	0	0	0	0	0	0	0	0	56
111	111107	2	27	Night (7pm-daybreak)	Std Recipe	-1		900043	MILK TEA,PLAIN (NO SUGAR)	161	103	5.3	6	7.6	192	0.2	0.6	2.1	0.055	0.259	0.135	0.061	6	0	53
111	111107	2	27	Night (7pm-daybreak)	Ingredient	5	Dairy products	450003	*Milk,cow,fresh,whole,fluid,producer - boiled*	161	103	5.3	6	7.6	192	0.2	0.6	2.1	0.055	0.259	0.135	0.061	6	0	53
111	111107	2	27	Night (7pm-daybreak)	Food Item	10	Added sugars	100101	SUGAR,REFINED	43	166	0	0	43	0	0	0	0	0	0.008	0	0	0	0	0
111	111107	2	27	Morning(daybreak-12.00pm)	Food Item	8	Vegetables	80084	PUMPKIN,MATURE,FRESH,COOKED	277	114	4.4	0.6	28.5	91	3.6	1.4	33.5	0.197	0.457	2.49	0.241	58	0	1532
111	111108	2	44	Morning(daybreak-12.00pm)	Food Item	12	Beverages	120000	BLACK TEA (PREPARED WITH TEA LEAVES AND WATER)	387	4	0	0	1.2	0	0	0	0	0	0.054	0	0	19	0	0
111	111108	2	44	Morning(daybreak-12.00pm)	Food Item	10	Added sugars	100101	SUGAR,REFINED	38	147	0	0	38	0	0	0	0	0	0.007	0	0	0	0	0
111	111108	2	44	Morning(daybreak-12.00pm)	Food Item	3	Starchy roots & other starchy plant foods	32305	POTATO CHIPS, (DEEP-FRIED IN OIL)	130	213	3.5	6.8	36	16	0.9	0.5	17.3	0.166	0.04	2.883	0.239	36	0	0
111	111108	2	44	Morning(daybreak-12.00pm)	Food Item	3	Starchy roots & other starchy plant foods	32305	POTATO CHIPS, (DEEP-FRIED IN OIL)	150	246	4.1	7.8	41.6	18	1.1	0.6	20	0.192	0.047	3.327	0.276	42	0	0
111	111108	2	44	Afternon(12.00-5.00 pm)	Std Recipe	-1		900222	RICE,W/OIL	122	476	7.6	7.7	91.2	10	0.9	1.4	0	0.064	0.049	1.84	0.159	7	0	130
111	111108	2	44	Afternon(12.00-5.00 pm)	Ingredient	1	Primary staple grains & products	410367	*Rice,white,medium-grain,raw - boiled*	115	414	7.6	0.7	91.2	10	0.9	1.4	0	0.064	0.049	1.84	0.159	7	0	0
111	111108	2	44	Afternon(12.00-5.00 pm)	Ingredient	9	Added fats	590711	*Vegetable oil,repackaged,w/added vitamin A - cooked*	7	62	0	7	0	0	0	0	0	0	0	0	0	0	0	130
111	111108	2	44	Afternon(12.00-5.00 pm)	Household Unique Recipe	-1		0	EGG PLANT, NTULA, CABBAGE SAUCE	174	211	1.5	20.3	7.9	18	0.4	0.3	11.2	0.055	0.043	0.853	0.129	25	0	395
111	111108	2	44	Afternon(12.00-5.00 pm)	Ingredient	8	Vegetables	480547	*EGGPLANT,LONG-TYPE,FRESH,RAW - BOILED/STIR-FRIED*	39	9	0.4	0.1	2.2	4	0.1	0.1	0.7	0.014	0.014	0.241	0.031	7	0	0
111	111108	2	44	Afternon(12.00-5.00 pm)	Ingredient	8	Vegetables	480549	*ENTULA,FRESH,RAW - BOILED/STIR-FRIED*	39	9	0.4	0.1	2.2	4	0.1	0.1	0.7	0.014	0.014	0.241	0.031	7	0	0
111	111108	2	44	Afternon(12.00-5.00 pm)	Ingredient	8	Vegetables	480308	*CABBAGE,GREEN,FRESH,RAW - BOILED/STIR-FRIED*	8	2	0.1	0	0.5	3	0	0	2.2	0.004	0.003	0.018	0.009	3	0	0
111	111108	2	44	Afternon(12.00-5.00 pm)	Ingredient	9	Added fats	590711	*VEG OIL,REPACKAGED,W/ADDED VITAMIN A - COOKED*	20	177	0	20	0	0	0	0	0	0	0	0	0	0	0	371
111	111108	2	44	Afternon(12.00-5.00 pm)	Ingredient	8	Vegetables	480594	*ONION,FRESH,RAW - BOILED/STIR-FRIED*	6	2	0.1	0	0.6	1	0	0	0.3	0.002	0.002	0.007	0.007	1	0	0
111	111108	2	44	Afternon(12.00-5.00 pm)	Ingredient	8	Vegetables	480658	*TOMATO,RED,RIPE,FRESH,RAW - BOILED/STIR-FRIED*	60	11	0.5	0.1	2.3	6	0.2	0.1	6.2	0.02	0.011	0.338	0.046	7	0	23
111	111108	2	44	Afternon(12.00-5.00 pm)	Ingredient	8	Vegetables	480337	*GREEN PEPPER,FRESH,RAW - BOILED/STIR-FRIED*	2	0	0	0	0.1	0	0	0	1.2	0.001	0.001	0.009	0.004	0	0	0
111	111108	2	44	Night (7pm-daybreak)	Std Recipe	-1		900043	MILK TEA,PLAIN (NO SUGAR)	222	142	7.3	8.2	10.4	264	0.2	0.9	2.9	0.075	0.357	0.186	0.084	9	0	73
111	111108	2	44	Night (7pm-daybreak)	Ingredient	5	Dairy products	450003	*Milk,cow,fresh,whole,fluid,producer - boiled*	222	142	7.3	8.2	10.4	264	0.2	0.9	2.9	0.075	0.357	0.186	0.084	9	0	73
111	111108	2	44	Night (7pm-daybreak)	Food Item	3	Starchy roots & other starchy plant foods	32305	POTATO CHIPS, (DEEP-FRIED IN OIL)	130	213	3.5	6.8	36	16	0.9	0.5	17.3	0.166	0.04	2.883	0.239	36	0	0
111	111108	2	44	Night (7pm-daybreak)	Food Item	3	Starchy roots & other starchy plant foods	32305	POTATO CHIPS, (DEEP-FRIED IN OIL)	130	213	3.5	6.8	36	16	0.9	0.5	17.3	0.166	0.04	2.883	0.239	36	0	0
111	111108	2	44	Morning(daybreak-12.00pm)	Std Recipe	-1		900222	RICE,W/OIL	75	291	4.7	4.4	56.3	6	0.6	0.9	0	0.04	0.031	1.136	0.098	4	0	74
111	111108	2	44	Morning(daybreak-12.00pm)	Ingredient	1	Primary staple grains & products	410367	*Rice,white,medium-grain,raw - boiled*	71	256	4.7	0.4	56.3	6	0.6	0.9	0	0.04	0.031	1.136	0.098	4	0	0
111	111108	2	44	Morning(daybreak-12.00pm)	Ingredient	9	Added fats	590711	*Vegetable oil,repackaged,w/added vitamin A - cooked*	4	35	0	4	0	0	0	0	0	0	0	0	0	0	0	74
111	111108	2	44	Night (7pm-daybreak)	Household Unique Recipe	-1		0	EGG PLANT, NTULA, CABBAGE SAUCE	152	180	1.3	17.3	6.9	16	0.3	0.3	10	0.048	0.038	0.749	0.113	22	0	337
111	111108	2	44	Night (7pm-daybreak)	Ingredient	8	Vegetables	480547	*EGGPLANT,LONG-TYPE,FRESH,RAW - BOILED/STIR-FRIED*	34	8	0.3	0.1	1.9	3	0.1	0.1	0.6	0.012	0.012	0.21	0.027	6	0	0
111	111108	2	44	Night (7pm-daybreak)	Ingredient	8	Vegetables	480549	*ENTULA,FRESH,RAW - BOILED/STIR-FRIED*	34	8	0.3	0.1	1.9	3	0.1	0.1	0.6	0.012	0.012	0.21	0.027	6	0	0
111	111108	2	44	Night (7pm-daybreak)	Ingredient	8	Vegetables	480308	*CABBAGE,GREEN,FRESH,RAW - BOILED/STIR-FRIED*	7	2	0.1	0	0.4	3	0	0	1.9	0.004	0.003	0.016	0.008	2	0	0
111	111108	2	44	Night (7pm-daybreak)	Ingredient	9	Added fats	590711	*VEG OIL,REPACKAGED,W/ADDED VITAMIN A - COOKED*	17	150	0	17	0	0	0	0	0	0	0	0	0	0	0	315
111	111108	2	44	Night (7pm-daybreak)	Ingredient	8	Vegetables	480594	*ONION,FRESH,RAW - BOILED/STIR-FRIED*	5	2	0.1	0	0.5	1	0	0	0.3	0.002	0.001	0.006	0.006	1	0	0
111	111108	2	44	Night (7pm-daybreak)	Ingredient	8	Vegetables	480658	*TOMATO,RED,RIPE,FRESH,RAW - BOILED/STIR-FRIED*	53	10	0.5	0.1	2.1	5	0.2	0.1	5.5	0.017	0.01	0.299	0.04	6	0	20
111	111108	2	44	Night (7pm-daybreak)	Ingredient	8	Vegetables	480337	*GREEN PEPPER,FRESH,RAW - BOILED/STIR-FRIED*	2	0	0	0	0.1	0	0	0	1.2	0.001	0.001	0.009	0.004	0	0	0
111	111108	2	44	Night (7pm-daybreak)	Food Item	10	Added sugars	100101	SUGAR,REFINED	44	170	0	0	44	0	0	0	0	0	0.008	0	0	0	0	0
111	111110	2	29	Morning(daybreak-12.00pm)	Std Recipe	-1		900043	MILK TEA,PLAIN (NO SUGAR)	191	122	6.3	7.1	9	227	0.2	0.8	2.5	0.065	0.308	0.16	0.073	8	0	63
111	111110	2	29	Morning(daybreak-12.00pm)	Ingredient	5	Dairy products	450003	*Milk,cow,fresh,whole,fluid,producer - boiled*	191	122	6.3	7.1	9	227	0.2	0.8	2.5	0.065	0.308	0.16	0.073	8	0	63
111	111110	2	29	Morning(daybreak-12.00pm)	Food Item	10	Added sugars	100101	SUGAR,REFINED	27	104	0	0	27	0	0	0	0	0	0.005	0	0	0	0	0
111	111110	2	29	Morning(daybreak-12.00pm)	Food Item	3	Starchy roots & other starchy plant foods	32100	COCOYAM (BWAISE/BUKUPA),FRESH,COOKED	157	229	4.7	0.3	51.5	19	4.4	0.5	4.7	0.11	0.031	0.942	0.633	36	0	0
111	111110	2	29	Afternon(12.00-5.00 pm)	Food Item	3	Starchy roots & other starchy plant foods	32206	BANANA (MATOOKE, GONJA, OTHERS), GREEN/UNRIPE,FRESH,BOILED/S	857	1046	11.1	3.4	273.4	26	5.1	0.9	118.3	0.403	0.437	5.588	2.434	154	0	437
111	111110	2	29	Afternon(12.00-5.00 pm)	Food Item	3	Starchy roots & other starchy plant foods	32100	COCOYAM (BWAISE/BUKUPA),FRESH,COOKED	129	188	3.9	0.3	42.3	15	3.6	0.4	3.9	0.09	0.026	0.774	0.52	30	0	0
111	111110	2	29	Afternon(12.00-5.00 pm)	Food Item	6	Meat,fish & eggs	62057	FISH,NILE PERCH,FRESH,BOILED,DRAINED	21	20	4.2	0.2	0	14	0.2	0.2	0.3	0.014	0.022	0.315	0.024	1	0.21	2
111	111110	2	29	Afternon(12.00-5.00 pm)	Std Recipe	-1		901322	FISH (FRESH) SOUP,W/TOMATO,+/-ONION, W/OIL	193	112	3.2	9.9	2.9	47	0.4	0.2	4.6	0.017	0.05	2.085	0.054	12	0	183
111	111110	2	29	Afternon(12.00-5.00 pm)	Ingredient	14	Composites	140176	Broth,fish,prepared	135	22	2.7	0.8	0.5	41	0.3	0.1	0	0	0.041	1.85	0.014	5	0	1
111	111110	2	29	Afternon(12.00-5.00 pm)	Ingredient	8	Vegetables	480594	*Onion,fresh,raw - boiled/stir-fried*	9	4	0.1	0	0.8	2	0	0	0.5	0.004	0.002	0.01	0.01	1	0	0
111	111110	2	29	Afternon(12.00-5.00 pm)	Ingredient	8	Vegetables	480658	*Tomato,red,ripe,fresh,raw - boiled/stir-fried*	40	7	0.4	0.1	1.6	4	0.1	0.1	4.1	0.013	0.007	0.226	0.03	5	0	15
111	111110	2	29	Afternon(12.00-5.00 pm)	Ingredient	9	Added fats	590711	*Vegetable oil,repackaged,w/added vitamin A - cooked*	9	80	0	9	0	0	0	0	0	0	0	0	0	0	0	167
111	111110	2	29	Night (7pm-daybreak)	Food Item	3	Starchy roots & other starchy plant foods	32206	BANANA (MATOOKE, GONJA, OTHERS), GREEN/UNRIPE,FRESH,BOILED/S	491	599	6.4	2	156.6	15	2.9	0.5	67.8	0.231	0.25	3.201	1.394	88	0	250
111	111110	2	29	Night (7pm-daybreak)	Food Item	3	Starchy roots & other starchy plant foods	32100	COCOYAM (BWAISE/BUKUPA),FRESH,COOKED	103	150	3.1	0.2	33.8	12	2.9	0.3	3.1	0.072	0.021	0.618	0.415	24	0	0
111	111110	2	29	Night (7pm-daybreak)	Food Item	6	Meat,fish & eggs	62057	FISH,NILE PERCH,FRESH,BOILED,DRAINED	21	20	4.2	0.2	0	14	0.2	0.2	0.3	0.014	0.022	0.315	0.024	1	0.21	2
111	111110	2	29	Night (7pm-daybreak)	Std Recipe	-1		901322	FISH (FRESH) SOUP,W/TOMATO,+/-ONION, W/OIL	214	124	3.5	11	3.3	52	0.5	0.3	5.2	0.019	0.055	2.306	0.061	13	0	204
111	111110	2	29	Night (7pm-daybreak)	Ingredient	14	Composites	140176	Broth,fish,prepared	149	24	3	0.9	0.6	45	0.3	0.1	0	0	0.045	2.041	0.015	6	0	1
111	111110	2	29	Night (7pm-daybreak)	Ingredient	8	Vegetables	480594	*Onion,fresh,raw - boiled/stir-fried*	10	4	0.1	0	0.9	2	0	0	0.6	0.004	0.003	0.011	0.011	2	0	0
111	111110	2	29	Night (7pm-daybreak)	Ingredient	8	Vegetables	480658	*Tomato,red,ripe,fresh,raw - boiled/stir-fried*	45	8	0.4	0.1	1.8	5	0.1	0.1	4.6	0.015	0.008	0.254	0.034	5	0	17
111	111110	2	29	Night (7pm-daybreak)	Ingredient	9	Added fats	590711	*Vegetable oil,repackaged,w/added vitamin A - cooked*	10	88	0	10	0	0	0	0	0	0	0	0	0	0	0	185
111	111111	2	32	Morning(daybreak-12.00pm)	Food Item	1	Primary staple grains & products	10510	CHAPATTI	47	129	4.3	0.6	26.2	40	0.7	0.4	0	0.125	0.046	1.007	0.016	11	0	0
111	111111	2	32	Morning(daybreak-12.00pm)	Food Item	6	Meat,fish & eggs	61008	EGG,CHICKEN,WHOLE,FRIED	50	98	6.8	7.4	0.4	31	1	0.7	0	0.022	0.248	0.041	0.092	26	0	110
111	111111	2	32	Morning(daybreak-12.00pm)	Std Recipe	-1		900121	MILLET PORRIDGE,PLAIN	38	142	4.1	1.6	27.8	5	1.5	1	0	0.125	0.025	2.059	0.127	11	0	0
111	111111	2	32	Morning(daybreak-12.00pm)	Ingredient	1	Primary staple grains & products	410031	*Millet flour,raw - boiled*	38	142	4.1	1.6	27.8	5	1.5	1	0	0.125	0.025	2.059	0.127	11	0	0
111	111111	2	32	Morning(daybreak-12.00pm)	Food Item	3	Starchy roots & other starchy plant foods	32408	SWEET POTATO,WHITE,FRESH,COOKED	264	346	6.3	0.3	81	121	2.4	1.3	7.7	0.267	0.232	2.13	0.8	40	0	8
111	111111	2	32	Morning(daybreak-12.00pm)	Food Item	10	Added sugars	100101	SUGAR,REFINED	36	139	0	0	36	0	0	0	0	0	0.007	0	0	0	0	0
111	111111	2	32	Afternon(12.00-5.00 pm)	Food Item	3	Starchy roots & other starchy plant foods	32206	BANANA (MATOOKE, GONJA, OTHERS), GREEN/UNRIPE,FRESH,BOILED/S	528	644	6.9	2.1	168.4	16	3.2	0.5	72.9	0.248	0.269	3.443	1.5	95	0	269
111	111111	2	32	Afternon(12.00-5.00 pm)	Std Recipe	-1		901113	GNUT SAUCE,W/TOMATO,+/-ONION	78	349	15.9	30	10.5	58	2.9	2	1.8	0.318	0.077	6.72	0.204	105	0	6
111	111111	2	32	Afternon(12.00-5.00 pm)	Ingredient	4	Legumes,nuts & seeds	442106	*Groundnuts flour,dried,raw - boiled*	61	346	15.7	30	9.8	56	2.8	2	0	0.312	0.074	6.624	0.191	102	0	0
111	111111	2	32	Afternon(12.00-5.00 pm)	Ingredient	8	Vegetables	480658	*Tomato,red,ripe,fresh,raw - boiled/stir-fried*	17	3	0.2	0	0.7	2	0.1	0	1.8	0.006	0.003	0.096	0.013	2	0	6
111	111111	2	32	Afternon(12.00-5.00 pm)	Std Recipe	-1		901244	CABBAGE SAUCE,CABBAGE W/TOMATO,+/-ONION, W/OIL	158	115	1.8	9.2	8.1	51	0.7	0.3	36	0.076	0.051	0.43	0.164	44	0	184
111	111111	2	32	Afternon(12.00-5.00 pm)	Ingredient	8	Vegetables	480308	*Cabbage,green,fresh,raw - boiled/stir-fried*	120	30	1.6	0.1	7	48	0.6	0.2	33	0.066	0.046	0.266	0.142	41	0	6
111	111111	2	32	Afternon(12.00-5.00 pm)	Ingredient	8	Vegetables	480658	*Tomato,red,ripe,fresh,raw - boiled/stir-fried*	29	5	0.3	0.1	1.1	3	0.1	0.1	3	0.01	0.005	0.164	0.022	3	0	11
111	111111	2	32	Afternon(12.00-5.00 pm)	Ingredient	9	Added fats	590711	*Vegetable oil,repackaged,w/added vitamin A - cooked*	9	80	0	9	0	0	0	0	0	0	0	0	0	0	0	167
111	111111	2	32	Night (7pm-daybreak)	Household Unique Recipe	-1		0	KATOGO IRISH	275	420	4.1	31.3	33.2	35	1.6	0.7	37.4	0.138	0.069	2.006	0.54	37	0	594
111	111111	2	32	Night (7pm-daybreak)	Ingredient	3	Starchy roots & other starchy plant foods	432300	*POTATOES,IRISH,FRESH,RAW - BOILED*	93	72	1.9	0.1	16.3	11	0.7	0.3	14.7	0.06	0.028	0.931	0.26	13	0	0
111	111111	2	32	Night (7pm-daybreak)	Ingredient	8	Vegetables	480308	*CABBAGE,GREEN,FRESH,RAW - BOILED/STIR-FRIED*	20	5	0.3	0	1.2	8	0.1	0	5.5	0.011	0.008	0.044	0.024	7	0	1
111	111111	2	32	Night (7pm-daybreak)	Ingredient	8	Vegetables	480658	*TOMATO,RED,RIPE,FRESH,RAW - BOILED/STIR-FRIED*	48	9	0.4	0.1	1.9	5	0.1	0.1	4.9	0.016	0.009	0.271	0.036	6	0	18
111	111111	2	32	Night (7pm-daybreak)	Ingredient	8	Vegetables	480594	*ONION,FRESH,RAW - BOILED/STIR-FRIED*	8	3	0.1	0	0.7	2	0	0	0.4	0.003	0.002	0.009	0.009	1	0	0
111	111111	2	32	Night (7pm-daybreak)	Ingredient	9	Added fats	590711	*VEG OIL,REPACKAGED,W/ADDED VITAMIN A - COOKED*	31	274	0	31	0	0	0	0	0	0	0	0	0	0	0	575
111	111111	2	32	Night (7pm-daybreak)	Ingredient	3	Starchy roots & other starchy plant foods	432300	*POTATOES,IRISH,FRESH,RAW - BOILED*	75	58	1.5	0.1	13.1	9	0.6	0.2	11.9	0.048	0.023	0.751	0.21	11	0	0
111	111111	2	32	Night (7pm-daybreak)	Food Item	12	Beverages	120142	SODA, COLA TYPE	300	111	0.3	0	28.8	6	0.3	0	0	0	0	0	0	0	0	0
111	111112	2	25	Morning(daybreak-12.00pm)	Food Item	5	Dairy products	50004	MILK,COW,WHOLE,FRESH,BOILED	580	777	39.4	44.1	58	1514	1.2	4.6	11	0.273	1.833	1.125	0.29	46	0	377
111	111112	2	25	Morning(daybreak-12.00pm)	Food Item	1	Primary staple grains & products	10863	BUNS,WHEAT,REFINED (WHITE),FRESH, ROUND	120	329	10.6	3.6	62.3	12	0.6	1.1	0	0.12	0.12	1.08	0	37	0	0
111	111112	2	25	Morning(daybreak-12.00pm)	Food Item	10	Added sugars	100101	SUGAR,REFINED	42	163	0	0	42	0	0	0	0	0	0.008	0	0	0	0	0
111	111112	2	25	Afternon(12.00-5.00 pm)	Food Item	3	Starchy roots & other starchy plant foods	32206	BANANA (MATOOKE, GONJA, OTHERS), GREEN/UNRIPE,FRESH,BOILED/S	587	716	7.6	2.3	187.3	18	3.5	0.6	81	0.276	0.299	3.827	1.667	106	0	299
111	111112	2	25	Afternon(12.00-5.00 pm)	Std Recipe	-1		901323	FISH (FRESH) SOUP,W/TOMATO, +/-CARROT,G.PEPPER,ONION, W/OIL	222	136	3.5	12	4.1	52	0.5	0.3	8.3	0.025	0.058	2.303	0.078	14	0	255
111	111112	2	25	Afternon(12.00-5.00 pm)	Ingredient	14	Composites	140176	Broth,fish,prepared	143	23	2.9	0.9	0.6	43	0.3	0.1	0	0	0.043	1.959	0.014	6	0	1
111	111112	2	25	Afternon(12.00-5.00 pm)	Ingredient	8	Vegetables	480027	*Carrots,fresh,raw - boiled/stir-fried*	4	2	0	0	0.4	1	0	0	0.2	0.002	0.002	0.037	0.005	1	0	30
111	111112	2	25	Afternon(12.00-5.00 pm)	Ingredient	8	Vegetables	480337	*Green pepper,fresh,raw - boiled/stir-fried*	4	1	0	0	0.2	0	0	0	2.4	0.002	0.001	0.018	0.009	0	0	1
111	111112	2	25	Afternon(12.00-5.00 pm)	Ingredient	8	Vegetables	480594	*Onion,fresh,raw - boiled/stir-fried*	11	4	0.1	0	1	3	0	0	0.6	0.005	0.003	0.012	0.013	2	0	0
111	111112	2	25	Afternon(12.00-5.00 pm)	Ingredient	8	Vegetables	480658	*Tomato,red,ripe,fresh,raw - boiled/stir-fried*	49	9	0.4	0.1	1.9	5	0.1	0.1	5	0.016	0.009	0.276	0.037	6	0	19
111	111112	2	25	Afternon(12.00-5.00 pm)	Ingredient	9	Added fats	590711	*Vegetable oil,repackaged,w/added vitamin A - cooked*	11	97	0	11	0	0	0	0	0	0	0	0	0	0	0	204
111	111112	2	25	Afternon(12.00-5.00 pm)	Food Item	6	Meat,fish & eggs	62116	FISH, LARGE, (NILE PERCH, TILAPIA), DRIED, BOILED	30	36	7.6	0.5	0	14	0.2	0.2	0.3	0.019	0.032	0.998	0.049	5	0.6	2
111	111112	2	25	Evening (5.00pm-Sunset)	Food Item	1	Primary staple grains & products	10510	CHAPATTI	94	259	8.6	1.1	52.4	81	1.3	0.8	0	0.251	0.091	2.013	0.032	23	0	0
111	111112	2	25	Morning(daybreak-12.00pm)	Food Item	3	Starchy roots & other starchy plant foods	32305	POTATO CHIPS, (DEEP-FRIED IN OIL)	106	174	2.9	5.5	29.4	13	0.7	0.4	14.1	0.136	0.033	2.351	0.195	30	0	0
111	111112	2	25	Morning(daybreak-12.00pm)	Food Item	8	Vegetables	80565	MAIZE ON COB,WHITE,FRESH,COOKED	129	141	4.1	0.8	29.3	12	0.6	0.8	4.3	0.166	0.085	1.447	0.205	6	0	0
111	111112	2	25	Morning(daybreak-12.00pm)	Food Item	3	Starchy roots & other starchy plant foods	32305	POTATO CHIPS, (DEEP-FRIED IN OIL)	53	87	1.4	2.8	14.7	6	0.4	0.2	7	0.068	0.016	1.176	0.098	15	0	0
111	111112	2	25	Morning(daybreak-12.00pm)	Food Item	3	Starchy roots & other starchy plant foods	32305	POTATO CHIPS, (DEEP-FRIED IN OIL)	86	141	2.3	4.5	23.8	10	0.6	0.3	11.4	0.11	0.027	1.907	0.158	24	0	0
111	111114	2	45	Afternon(12.00-5.00 pm)	Std Recipe	-1		900123	MILLET PORRIDGE,W/MILK	161	292	9.9	6.3	49.3	128	2.5	2	1.3	0.235	0.201	3.389	0.242	22	0	33
111	111114	2	45	Afternon(12.00-5.00 pm)	Ingredient	1	Primary staple grains & products	410031	*Millet flour,raw - boiled*	61	228	6.6	2.6	44.6	9	2.4	1.6	0	0.201	0.04	3.305	0.204	18	0	0
111	111114	2	45	Afternon(12.00-5.00 pm)	Ingredient	5	Dairy products	450003	*Milk,cow,fresh,whole,fluid,producer - boiled*	100	64	3.3	3.7	4.7	119	0.1	0.4	1.3	0.034	0.161	0.084	0.038	4	0	33
111	111114	2	45	Afternon(12.00-5.00 pm)	Food Item	7	Fruits	70133	PAWPAW,RIPE,FRESH,RAW	21	9	0.1	0.1	2.3	4	0.1	0	12.8	0.005	0.006	0.075	0.008	8	0	10
111	111114	2	45	Afternon(12.00-5.00 pm)	Food Item	10	Added sugars	100101	SUGAR,REFINED	59	228	0	0	59	1	0.1	0	0	0	0.011	0	0	0	0	0
111	111114	2	45	Afternon(12.00-5.00 pm)	Food Item	3	Starchy roots & other starchy plant foods	32414	SWEET POTATO,YELLOW,FRESH,COOKED	256	338	6.1	0.3	79.1	118	2.3	1.3	7.4	0.261	0.228	2.079	0.781	38	0	284
111	111114	2	45	Afternon(12.00-5.00 pm)	Food Item	3	Starchy roots & other starchy plant foods	32004	CASSAVA,FRESH,BOILED,DRAINED	129	190	1.7	0.4	45	18	0.3	0.4	18.3	0.083	0.054	0.96	0.099	28	0	0
111	111114	2	45	Afternon(12.00-5.00 pm)	Food Item	8	Vegetables	80508	AVOCADO,FRESH,RAW	118	189	2.4	17.3	10	14	0.7	0.7	11.8	0.079	0.153	2.051	0.303	96	0	8
111	111114	2	45	Afternon(12.00-5.00 pm)	Std Recipe	-1		901224	EGGPLANT/ENTULA SAUCE,W/TOMATO,+/-ONION,W/OIL	149	111	1.4	9.3	7.4	13	0.3	0.3	5.4	0.048	0.043	0.845	0.111	23	0	181
111	111114	2	45	Afternon(12.00-5.00 pm)	Ingredient	8	Vegetables	480547	*Eggplant,fresh,raw - boiled/stir-fried*	52	12	0.5	0.1	3	5	0.1	0.1	0.9	0.018	0.018	0.321	0.042	9	0	1
111	111114	2	45	Afternon(12.00-5.00 pm)	Ingredient	8	Vegetables	480549	*Entula,fresh,raw - boiled/stir-fried*	53	13	0.5	0.1	3	5	0.1	0.1	0.9	0.019	0.019	0.327	0.042	10	0	1
111	111114	2	45	Afternon(12.00-5.00 pm)	Ingredient	8	Vegetables	480658	*Tomato,red,ripe,fresh,raw - boiled/stir-fried*	35	6	0.3	0.1	1.4	4	0.1	0.1	3.6	0.012	0.006	0.197	0.027	4	0	13
111	111114	2	45	Afternon(12.00-5.00 pm)	Ingredient	9	Added fats	590711	*Vegetable oil,repackaged,w/added vitamin A - cooked*	9	80	0	9	0	0	0	0	0	0	0	0	0	0	0	167
111	111114	2	45	Morning(daybreak-12.00pm)	Food Item	10	Added sugars	100101	SUGAR,REFINED	31	120	0	0	31	0	0	0	0	0	0.006	0	0	0	0	0
111	111114	2	45	Morning(daybreak-12.00pm)	Food Item	10	Added sugars	100101	SUGAR,REFINED	30	116	0	0	30	0	0	0	0	0	0.006	0	0	0	0	0
111	111114	2	45	Night (7pm-daybreak)	Food Item	3	Starchy roots & other starchy plant foods	32004	CASSAVA,FRESH,BOILED,DRAINED	84	123	1.1	0.3	29.3	12	0.2	0.3	11.9	0.054	0.035	0.625	0.065	18	0	0
111	111116	2	27	Morning(daybreak-12.00pm)	Food Item	12	Beverages	120000	BLACK TEA (PREPARED WITH TEA LEAVES AND WATER)	513	5	0	0	1.5	0	0	0	0	0	0.072	0	0	26	0	0
111	111116	2	27	Morning(daybreak-12.00pm)	Food Item	10	Added sugars	100101	SUGAR,REFINED	50	194	0	0	50	1	0.1	0	0	0	0.01	0	0	0	0	0
111	111116	2	27	Morning(daybreak-12.00pm)	Food Item	11	Sweetened snacks & desserts	110069	MANDAZI, FRIED	146	362	5.4	19.4	41.9	7	2.3	0.6	0	0.175	0.058	0.467	0.044	0	0	0
111	111116	2	27	Afternon(12.00-5.00 pm)	Food Item	3	Starchy roots & other starchy plant foods	32206	BANANA (MATOOKE, GONJA, OTHERS), GREEN/UNRIPE,FRESH,BOILED/S	807	985	10.5	3.2	257.4	24	4.8	0.8	111.4	0.379	0.412	5.262	2.292	145	0	412
111	111116	2	27	Afternon(12.00-5.00 pm)	Food Item	6	Meat,fish & eggs	62090	FISH,TILAPIA,FRESH,BOILED,DRAINED	75	74	15.6	1.4	0	6	0.4	0.2	0	0.029	0.049	2.88	0.113	17	0.75	0
111	111116	2	27	Afternon(12.00-5.00 pm)	Std Recipe	-1		901323	FISH (FRESH) SOUP,W/TOMATO, +/-CARROT,G.PEPPER,ONION, W/OIL	301	185	4.7	16.3	5.6	71	0.7	0.4	11.5	0.035	0.079	3.116	0.107	19	0	351
111	111116	2	27	Afternon(12.00-5.00 pm)	Ingredient	14	Composites	140176	Broth,fish,prepared	193	31	3.9	1.2	0.8	58	0.4	0.2	0	0	0.058	2.644	0.019	8	0	2
111	111116	2	27	Afternon(12.00-5.00 pm)	Ingredient	8	Vegetables	480027	*Carrots,fresh,raw - boiled/stir-fried*	6	2	0.1	0	0.6	2	0	0	0.3	0.004	0.003	0.056	0.008	1	0	45
111	111116	2	27	Afternon(12.00-5.00 pm)	Ingredient	8	Vegetables	480337	*Green pepper,fresh,raw - boiled/stir-fried*	6	1	0.1	0	0.3	1	0	0	3.6	0.003	0.002	0.027	0.013	0	0	1
111	111116	2	27	Afternon(12.00-5.00 pm)	Ingredient	8	Vegetables	480594	*Onion,fresh,raw - boiled/stir-fried*	15	6	0.2	0	1.4	3	0	0	0.8	0.006	0.004	0.017	0.017	2	0	0
111	111116	2	27	Afternon(12.00-5.00 pm)	Ingredient	8	Vegetables	480658	*Tomato,red,ripe,fresh,raw - boiled/stir-fried*	66	12	0.6	0.1	2.6	7	0.2	0.1	6.8	0.022	0.012	0.372	0.05	8	0	25
111	111116	2	27	Afternon(12.00-5.00 pm)	Ingredient	9	Added fats	590711	*Vegetable oil,repackaged,w/added vitamin A - cooked*	15	133	0	15	0	0	0	0	0	0	0	0	0	0	0	278
111	111116	2	27	Afternon(12.00-5.00 pm)	Food Item	7	Fruits	70125	MANGO,RIPE,FRESH,MEDIUM/LARGE TYPE,RAW	54	32	0.4	0.2	8.1	6	0.1	0.1	19.7	0.015	0.021	0.361	0.064	23	0	29
111	111116	2	27	Night (7pm-daybreak)	Food Item	3	Starchy roots & other starchy plant foods	32206	BANANA (MATOOKE, GONJA, OTHERS), GREEN/UNRIPE,FRESH,BOILED/S	275	336	3.6	1.1	87.7	8	1.7	0.3	38	0.129	0.14	1.793	0.781	50	0	140
111	111116	2	27	Night (7pm-daybreak)	Household Unique Recipe	-1		0	RICE AND IRISH POTATO	186	376	6.9	4.6	75.5	20	1.4	1.2	16.1	0.106	0.062	2.186	0.373	19	0	79
111	111116	2	27	Night (7pm-daybreak)	Ingredient	1	Primary staple grains & products	410367	*RICE,WHITE,MEDIUM-GRAIN,RAW - BOILED*	74	266	4.9	0.4	58.7	7	0.6	0.9	0	0.041	0.032	1.184	0.102	4	0	0
111	111116	2	27	Night (7pm-daybreak)	Ingredient	3	Starchy roots & other starchy plant foods	432300	*POTATOES,IRISH,FRESH,RAW - BOILED*	92	71	1.8	0.1	16.1	11	0.7	0.3	14.5	0.059	0.028	0.921	0.258	13	0	0
111	111116	2	27	Night (7pm-daybreak)	Ingredient	8	Vegetables	480658	*TOMATO,RED,RIPE,FRESH,RAW - BOILED/STIR-FRIED*	14	3	0.1	0	0.5	1	0	0	1.4	0.005	0.003	0.079	0.011	2	0	5
111	111116	2	27	Night (7pm-daybreak)	Ingredient	8	Vegetables	480594	*ONION,FRESH,RAW - BOILED/STIR-FRIED*	2	1	0	0	0.2	0	0	0	0.1	0.001	0.001	0.002	0.002	0	0	0
111	111116	2	27	Night (7pm-daybreak)	Ingredient	9	Added fats	590711	*VEG OIL,REPACKAGED,W/ADDED VITAMIN A - COOKED*	4	35	0	4	0	0	0	0	0	0	0	0	0	0	0	74
111	111116	2	27	Night (7pm-daybreak)	Food Item	6	Meat,fish & eggs	62090	FISH,TILAPIA,FRESH,BOILED,DRAINED	75	74	15.6	1.4	0	6	0.4	0.2	0	0.029	0.049	2.88	0.113	17	0.75	0
111	111116	2	27	Night (7pm-daybreak)	Food Item	12	Beverages	120082	BEER,LOCAL,ALL TYPES (TONTO, KWETE, KIBUKU ETC)	500	215	2.5	0	18	20	0	0	0	0.025	0.125	2.565	0.23	30	0	0
111	111116	2	27	Night (7pm-daybreak)	Std Recipe	-1		901323	FISH (FRESH) SOUP,W/TOMATO, +/-CARROT,G.PEPPER,ONION, W/OIL	87	51	1.4	4.4	1.6	20	0.2	0.1	3.5	0.01	0.023	0.907	0.031	6	0	97
111	111116	2	27	Night (7pm-daybreak)	Ingredient	14	Composites	140176	Broth,fish,prepared	56	9	1.1	0.3	0.2	17	0.1	0.1	0	0	0.017	0.767	0.006	2	0	1
111	111116	2	27	Night (7pm-daybreak)	Ingredient	8	Vegetables	480027	*Carrots,fresh,raw - boiled/stir-fried*	2	1	0	0	0.2	1	0	0	0.1	0.001	0.001	0.019	0.003	0	0	15
111	111116	2	27	Night (7pm-daybreak)	Ingredient	8	Vegetables	480337	*Green pepper,fresh,raw - boiled/stir-fried*	2	0	0	0	0.1	0	0	0	1.2	0.001	0.001	0.009	0.004	0	0	0
111	111116	2	27	Night (7pm-daybreak)	Ingredient	8	Vegetables	480594	*Onion,fresh,raw - boiled/stir-fried*	4	2	0	0	0.4	1	0	0	0.2	0.002	0.001	0.004	0.005	1	0	0
111	111116	2	27	Night (7pm-daybreak)	Ingredient	8	Vegetables	480658	*Tomato,red,ripe,fresh,raw - boiled/stir-fried*	19	3	0.2	0	0.7	2	0.1	0	2	0.006	0.003	0.107	0.014	2	0	7
111	111116	2	27	Night (7pm-daybreak)	Ingredient	9	Added fats	590711	*Vegetable oil,repackaged,w/added vitamin A - cooked*	4	35	0	4	0	0	0	0	0	0	0	0	0	0	0	74
111	111117	2	25	Morning(daybreak-12.00pm)	Food Item	12	Beverages	120000	BLACK TEA (PREPARED WITH TEA LEAVES AND WATER)	369	4	0	0	1.1	0	0	0	0	0	0.052	0	0	18	0	0
111	111117	2	25	Morning(daybreak-12.00pm)	Food Item	10	Added sugars	100101	SUGAR,REFINED	32	124	0	0	32	0	0	0	0	0	0.006	0	0	0	0	0
111	111117	2	25	Morning(daybreak-12.00pm)	Food Item	1	Primary staple grains & products	10862	BUNS,WHEAT,REFINED (WHITE),FRESH, LONG	50	137	4.4	1.5	26	5	0.3	0.5	0	0.05	0.05	0.45	0	16	0	0
111	111117	2	25	Afternon(12.00-5.00 pm)	Food Item	3	Starchy roots & other starchy plant foods	32408	SWEET POTATO,WHITE,FRESH,COOKED	408	534	9.8	0.4	125.3	188	3.7	2	11.8	0.412	0.359	3.293	1.236	61	0	12
111	111117	2	25	Afternon(12.00-5.00 pm)	Food Item	3	Starchy roots & other starchy plant foods	32414	SWEET POTATO,YELLOW,FRESH,COOKED	118	156	2.8	0.1	36.5	54	1.1	0.6	3.4	0.12	0.105	0.958	0.36	18	0	131
111	111117	2	25	Afternon(12.00-5.00 pm)	Std Recipe	-1		901118	GNUT SAUCE,W/ENTULA & TOMATO,+/-ONION	81	258	11.7	21.7	9	44	2.1	1.5	1.7	0.238	0.065	5	0.167	80	0	5
111	111117	2	25	Afternon(12.00-5.00 pm)	Ingredient	4	Legumes,nuts & seeds	442106	*Groundnuts flour,dried,raw - boiled*	44	249	11.4	21.6	7.1	40	2	1.5	0	0.225	0.054	4.778	0.138	74	0	0
111	111117	2	25	Afternon(12.00-5.00 pm)	Ingredient	8	Vegetables	480549	*Entula,fresh,raw - boiled/stir-fried*	25	6	0.3	0.1	1.4	2	0.1	0.1	0.4	0.009	0.009	0.154	0.02	5	0	0
111	111117	2	25	Afternon(12.00-5.00 pm)	Ingredient	8	Vegetables	480658	*Tomato,red,ripe,fresh,raw - boiled/stir-fried*	12	2	0.1	0	0.5	1	0	0	1.2	0.004	0.002	0.068	0.009	1	0	5
111	111117	2	25	Evening (5.00pm-Sunset)	Food Item	3	Starchy roots & other starchy plant foods	32408	SWEET POTATO,WHITE,FRESH,COOKED	143	187	3.4	0.1	43.9	66	1.3	0.7	4.1	0.144	0.126	1.154	0.433	21	0	4
111	111117	2	25	Evening (5.00pm-Sunset)	Std Recipe	-1		901118	GNUT SAUCE,W/ENTULA & TOMATO,+/-ONION	37	117	5.3	9.9	4.1	20	1	0.7	0.7	0.108	0.03	2.274	0.076	36	0	2
111	111117	2	25	Evening (5.00pm-Sunset)	Ingredient	4	Legumes,nuts & seeds	442106	*Groundnuts flour,dried,raw - boiled*	20	113	5.2	9.8	3.2	18	0.9	0.7	0	0.102	0.024	2.172	0.063	34	0	0
111	111117	2	25	Evening (5.00pm-Sunset)	Ingredient	8	Vegetables	480549	*Entula,fresh,raw - boiled/stir-fried*	12	3	0.1	0	0.7	1	0	0	0.2	0.004	0.004	0.074	0.01	2	0	0
111	111117	2	25	Evening (5.00pm-Sunset)	Ingredient	8	Vegetables	480658	*Tomato,red,ripe,fresh,raw - boiled/stir-fried*	5	1	0	0	0.2	1	0	0	0.5	0.002	0.001	0.028	0.004	1	0	2
111	111117	2	25	Afternon(12.00-5.00 pm)	Food Item	11	Sweetened snacks & desserts	110001	CANDY,HARD TYPE	10	39	0	0	9.8	0	0	0	0	0	0	0.001	0	0	0	0
111	111117	2	25	Night (7pm-daybreak)	Food Item	12	Beverages	120000	BLACK TEA (PREPARED WITH TEA LEAVES AND WATER)	378	4	0	0	1.1	0	0	0	0	0	0.053	0	0	19	0	0
111	111117	2	25	Night (7pm-daybreak)	Food Item	10	Added sugars	100101	SUGAR,REFINED	33	128	0	0	33	0	0	0	0	0	0.006	0	0	0	0	0
111	111117	2	25	Night (7pm-daybreak)	Food Item	1	Primary staple grains & products	10863	BUNS,WHEAT,REFINED (WHITE),FRESH, ROUND	120	329	10.6	3.6	62.3	12	0.6	1.1	0	0.12	0.12	1.08	0	37	0	0
111	111118	2	37	Morning(daybreak-12.00pm)	Food Item	4	Legumes,nuts & seeds	42105	GROUNDNUTS,DRIED,ROASTED	12	70	2.8	6	2.6	6	0.3	0.4	0	0.053	0.012	1.623	0.031	17	0	0
111	111118	2	37	Morning(daybreak-12.00pm)	Food Item	12	Beverages	120000	BLACK TEA (PREPARED WITH TEA LEAVES AND WATER)	423	4	0	0	1.3	0	0	0	0	0	0.059	0	0	21	0	0
111	111118	2	37	Morning(daybreak-12.00pm)	Food Item	10	Added sugars	100101	SUGAR,REFINED	26	101	0	0	26	0	0	0	0	0	0.005	0	0	0	0	0
111	111118	2	37	Morning(daybreak-12.00pm)	Food Item	14	Composites	110075	PANCAKE-UGANDA (KABALAGALA)	53	135	0.9	3.4	25.8	11	0.6	0.2	17	0.067	0.02	0.456	0.242	8	0	58
111	111118	2	37	Morning(daybreak-12.00pm)	Food Item	3	Starchy roots & other starchy plant foods	32217	BANANA (MATOOKE, GONJA, OTHERS), RIPENED,FRESH,BOILED	239	292	3.1	1	76.2	7	1.4	0.2	44	0.124	0.129	1.64	0.715	53	0	134
111	111118	2	37	Afternon(12.00-5.00 pm)	Std Recipe	-1		900212	MAIZE POSHO, REFINED FLOUR	132	467	9.2	0.7	106.3	12	2.6	3.3	0	0.053	0.356	0.713	0.214	28	0	0
111	111118	2	37	Afternon(12.00-5.00 pm)	Ingredient	1	Primary staple grains & products	410406	*Maize flour,white variety,refined,raw (East Africa) - boile	132	467	9.2	0.7	106.3	12	2.6	3.3	0	0.053	0.356	0.713	0.214	28	0	0
111	111118	2	37	Afternon(12.00-5.00 pm)	Household Unique Recipe	-1		0	BEAN SAUCE	57	171	9	4.5	24.5	47	2	1	2.2	0.122	0.071	0.443	0.097	71	0	93
111	111118	2	37	Afternon(12.00-5.00 pm)	Ingredient	4	Legumes,nuts & seeds	840066	*BEANS,COMMON,ANY TYPE,MATURE/DRIED,RAW - BOILED,WATER USED*	39	132	8.9	0.4	23.8	45	1.9	1	1	0.116	0.067	0.366	0.084	69	0	0
111	111118	2	37	Afternon(12.00-5.00 pm)	Ingredient	9	Added fats	590711	*VEG OIL,REPACKAGED,W/ADDED VITAMIN A - COOKED*	4	35	0	4	0	0	0	0	0	0	0	0	0	0	0	74
111	111118	2	37	Afternon(12.00-5.00 pm)	Ingredient	8	Vegetables	480658	*TOMATO,RED,RIPE,FRESH,RAW - BOILED/STIR-FRIED*	6	1	0.1	0	0.2	1	0	0	0.6	0.002	0.001	0.034	0.005	1	0	2
111	111118	2	37	Afternon(12.00-5.00 pm)	Ingredient	8	Vegetables	480594	*ONION,FRESH,RAW - BOILED/STIR-FRIED*	2	1	0	0	0.2	0	0	0	0.1	0.001	0.001	0.002	0.002	0	0	0
111	111118	2	37	Afternon(12.00-5.00 pm)	Ingredient	8	Vegetables	480027	*CARROTS,FRESH,RAW - BOILED/STIR-FRIED*	2	1	0	0	0.2	1	0	0	0.1	0.001	0.001	0.019	0.003	0	0	15
111	111118	2	37	Afternon(12.00-5.00 pm)	Ingredient	8	Vegetables	480658	*TOMATO,RED,RIPE,FRESH,RAW - BOILED/STIR-FRIED*	4	1	0	0	0.2	0	0	0	0.4	0.001	0.001	0.023	0.003	0	0	2
111	111118	2	37	Night (7pm-daybreak)	Std Recipe	-1		900222	RICE,W/OIL	164	638	10.2	9.9	122.9	14	1.2	1.9	0	0.087	0.067	2.48	0.214	9	0	167
111	111118	2	37	Night (7pm-daybreak)	Ingredient	1	Primary staple grains & products	410367	*Rice,white,medium-grain,raw - boiled*	155	558	10.2	0.9	122.9	14	1.2	1.9	0	0.087	0.067	2.48	0.214	9	0	0
111	111118	2	37	Night (7pm-daybreak)	Ingredient	9	Added fats	590711	*Vegetable oil,repackaged,w/added vitamin A - cooked*	9	80	0	9	0	0	0	0	0	0	0	0	0	0	0	167
111	111118	2	37	Night (7pm-daybreak)	Household Unique Recipe	-1		0	BEAN SAUCE	47	146	7.4	4.4	20.1	38	1.6	0.9	1.8	0.099	0.058	0.357	0.079	58	0	85
111	111118	2	37	Night (7pm-daybreak)	Ingredient	4	Legumes,nuts & seeds	840066	*BEANS,COMMON,ANY TYPE,MATURE/DRIED,RAW - BOILED,WATER USED*	32	108	7.3	0.4	19.5	37	1.6	0.8	0.8	0.095	0.055	0.3	0.069	57	0	0
111	111118	2	37	Night (7pm-daybreak)	Ingredient	9	Added fats	590711	*VEG OIL,REPACKAGED,W/ADDED VITAMIN A - COOKED*	4	35	0	4	0	0	0	0	0	0	0	0	0	0	0	74
111	111118	2	37	Night (7pm-daybreak)	Ingredient	8	Vegetables	480658	*TOMATO,RED,RIPE,FRESH,RAW - BOILED/STIR-FRIED*	5	1	0	0	0.2	1	0	0	0.5	0.002	0.001	0.028	0.004	1	0	2
111	111118	2	37	Night (7pm-daybreak)	Ingredient	8	Vegetables	480594	*ONION,FRESH,RAW - BOILED/STIR-FRIED*	2	1	0	0	0.2	0	0	0	0.1	0.001	0.001	0.002	0.002	0	0	0
111	111118	2	37	Night (7pm-daybreak)	Ingredient	8	Vegetables	480027	*CARROTS,FRESH,RAW - BOILED/STIR-FRIED*	1	0	0	0	0.1	0	0	0	0	0.001	0.001	0.009	0.001	0	0	8
111	111118	2	37	Night (7pm-daybreak)	Ingredient	8	Vegetables	480658	*TOMATO,RED,RIPE,FRESH,RAW - BOILED/STIR-FRIED*	3	1	0	0	0.1	0	0	0	0.3	0.001	0.001	0.017	0.002	0	0	1
111	111118	2	37	Afternon(12.00-5.00 pm)	Food Item	8	Vegetables	80508	AVOCADO,FRESH,RAW	40	64	0.8	5.9	3.4	5	0.2	0.2	4	0.027	0.052	0.695	0.103	32	0	3
111	111119	2	20	Morning(daybreak-12.00pm)	Std Recipe	-1		900043	MILK TEA,PLAIN (NO SUGAR)	156	100	5.1	5.8	7.3	186	0.2	0.6	2	0.053	0.251	0.131	0.059	6	0	51
111	111119	2	20	Morning(daybreak-12.00pm)	Ingredient	5	Dairy products	450003	*Milk,cow,fresh,whole,fluid,producer - boiled*	156	100	5.1	5.8	7.3	186	0.2	0.6	2	0.053	0.251	0.131	0.059	6	0	51
111	111119	2	20	Morning(daybreak-12.00pm)	Food Item	10	Added sugars	100101	SUGAR,REFINED	9	35	0	0	9	0	0	0	0	0	0.002	0	0	0	0	0
111	111119	2	20	Morning(daybreak-12.00pm)	Food Item	1	Primary staple grains & products	10861	BREAD,WHEAT,WHITE (REFINED),SLICED, LARGE LOAF	182	499	16	5.5	94.5	18	0.9	1.6	0	0.182	0.182	1.638	0	56	0	0
111	111119	2	20	Morning(daybreak-12.00pm)	Food Item	6	Meat,fish & eggs	61008	EGG,CHICKEN,WHOLE,FRIED	155	304	21.1	22.9	1.2	96	2.9	2.2	0	0.068	0.767	0.127	0.285	79	0	339
111	111119	2	20	Morning(daybreak-12.00pm)	Food Item	7	Fruits	70310	BANANA (BOGOYA, FIYA, ETC), RIPE,FRESH,RAW	316	281	3.5	0.9	72	16	0.9	0.6	27.5	0.098	0.231	2.101	1.16	63	0	9
111	111119	2	20	Morning(daybreak-12.00pm)	Food Item	4	Legumes,nuts & seeds	42105	GROUNDNUTS,DRIED,ROASTED	79	462	18.7	39.3	17	43	1.8	2.6	0	0.346	0.077	10.685	0.202	115	0	0
111	111119	2	20	Morning(daybreak-12.00pm)	Food Item	7	Fruits	70130	CITRUS (ORANGE),FRESH,RAW	83	39	0.7	0.1	9.8	33	0.1	0.1	44.2	0.072	0.033	0.234	0.05	25	0	9
111	111119	2	20	Afternon(12.00-5.00 pm)	Std Recipe	-1		901323	FISH (FRESH) SOUP,W/TOMATO, +/-CARROT,G.PEPPER,ONION, W/OIL	106	63	1.7	5.5	2	25	0.2	0.1	4	0.012	0.028	1.1	0.038	7	0	118
111	111119	2	20	Afternon(12.00-5.00 pm)	Ingredient	14	Composites	140176	Broth,fish,prepared	68	11	1.4	0.4	0.3	20	0.1	0.1	0	0	0.02	0.932	0.007	3	0	1
111	111119	2	20	Afternon(12.00-5.00 pm)	Ingredient	8	Vegetables	480027	*Carrots,fresh,raw - boiled/stir-fried*	2	1	0	0	0.2	1	0	0	0.1	0.001	0.001	0.019	0.003	0	0	15
111	111119	2	20	Afternon(12.00-5.00 pm)	Ingredient	8	Vegetables	480337	*Green pepper,fresh,raw - boiled/stir-fried*	2	0	0	0	0.1	0	0	0	1.2	0.001	0.001	0.009	0.004	0	0	0
111	111119	2	20	Afternon(12.00-5.00 pm)	Ingredient	8	Vegetables	480594	*Onion,fresh,raw - boiled/stir-fried*	5	2	0.1	0	0.5	1	0	0	0.3	0.002	0.001	0.006	0.006	1	0	0
111	111119	2	20	Afternon(12.00-5.00 pm)	Ingredient	8	Vegetables	480658	*Tomato,red,ripe,fresh,raw - boiled/stir-fried*	24	4	0.2	0	0.9	2	0.1	0	2.5	0.008	0.004	0.135	0.018	3	0	9
111	111119	2	20	Afternon(12.00-5.00 pm)	Ingredient	9	Added fats	590711	*Vegetable oil,repackaged,w/added vitamin A - cooked*	5	44	0	5	0	0	0	0	0	0	0	0	0	0	0	93
111	111119	2	20	Morning(daybreak-12.00pm)	Food Item	8	Vegetables	80508	AVOCADO,FRESH,RAW	89	142	1.8	13.1	7.6	11	0.5	0.5	8.9	0.06	0.116	1.547	0.229	72	0	6
111	111119	2	20	Afternon(12.00-5.00 pm)	Std Recipe	-1		900222	RICE,W/OIL	86	336	5.3	5.5	64.2	7	0.6	1	0	0.045	0.035	1.296	0.112	5	0	93
111	111119	2	20	Afternon(12.00-5.00 pm)	Ingredient	1	Primary staple grains & products	410367	*Rice,white,medium-grain,raw - boiled*	81	292	5.3	0.5	64.2	7	0.6	1	0	0.045	0.035	1.296	0.112	5	0	0
111	111119	2	20	Afternon(12.00-5.00 pm)	Ingredient	9	Added fats	590711	*Vegetable oil,repackaged,w/added vitamin A - cooked*	5	44	0	5	0	0	0	0	0	0	0	0	0	0	0	93
111	111119	2	20	Afternon(12.00-5.00 pm)	Household Unique Recipe	-1		0	GOBE SAUCE	71	290	16.3	19.3	21.6	537	10.3	3.5	59.7	1.066	0.489	4.317	0.715	219	0	48
111	111119	2	20	Afternon(12.00-5.00 pm)	Ingredient	4	Legumes,nuts & seeds	43024	SESAME SEED, DRIED, ROASTED , POUNDED	39	220	6.6	18.7	10	386	5.8	2.8	0	0.313	0.098	1.787	0.313	38	0	0
111	111119	2	20	Afternon(12.00-5.00 pm)	Ingredient	8	Vegetables	80069	COWPEA LEAVES, DRIED, POUNDED	27	68	9.6	0.6	11.3	147	4.5	0.7	58.8	0.744	0.388	2.483	0.392	177	0	47
111	111119	2	20	Afternon(12.00-5.00 pm)	Ingredient	8	Vegetables	480700	*OKRA,FRESH,RAW - BOILED/STIR-FRIED*	5	2	0.1	0	0.4	4	0	0	0.9	0.009	0.003	0.048	0.01	4	0	1
111	111119	2	20	Afternon(12.00-5.00 pm)	Household Unique Recipe	-1		0	JUICE	547	329	2.6	0.8	82.8	51	1.3	0.5	46.3	0.23	0.114	0.968	0.363	51	0	78
111	111119	2	20	Afternon(12.00-5.00 pm)	Ingredient	-1		120112	PINEAPPLE JUICE, FRESH, PURE	237	126	0.9	0.2	30.6	31	0.7	0.2	23.7	0.137	0.05	0.472	0.237	43	0	0
111	111119	2	20	Afternon(12.00-5.00 pm)	Ingredient	7	Fruits	70396	WATERMELON,FRESH,RAW	279	84	1.7	0.6	21.2	20	0.6	0.3	22.6	0.092	0.059	0.497	0.126	8	0	78
111	111119	2	20	Afternon(12.00-5.00 pm)	Ingredient	10	Added sugars	100101	SUGAR,REFINED	31	120	0	0	31	0	0	0	0	0	0.006	0	0	0	0	0
111	111119	2	20	Afternon(12.00-5.00 pm)	Std Recipe	-1		900113	MAIZE PORRIDGE,REFINED (NO. 2),W/MILK	70	123	3.3	1.7	23.8	54	0.6	0.8	0.6	0.025	0.142	0.182	0.06	7	0	14
111	111119	2	20	Afternon(12.00-5.00 pm)	Ingredient	1	Primary staple grains & products	410406	*Maize flour,white variety,refined,raw (East Africa) - boile	27	96	1.9	0.1	21.7	2	0.5	0.7	0	0.011	0.073	0.146	0.044	6	0	0
111	111119	2	20	Afternon(12.00-5.00 pm)	Ingredient	5	Dairy products	450003	*Milk,cow,fresh,whole,fluid,producer - boiled*	43	28	1.4	1.6	2	51	0	0.2	0.6	0.015	0.069	0.036	0.016	2	0	14
111	111119	2	20	Afternon(12.00-5.00 pm)	Food Item	10	Added sugars	100101	SUGAR,REFINED	17	66	0	0	17	0	0	0	0	0	0.003	0	0	0	0	0
111	111119	2	20	Evening (5.00pm-Sunset)	Food Item	10	Added sugars	100103	SUGARCANE,WHOLE,RAW	292	76	0	0	291.7	18	0.3	0	0	0	0	0	0	0	0	0
111	111119	2	20	Night (7pm-daybreak)	Food Item	3	Starchy roots & other starchy plant foods	30008	SWEET POTATO,ORANGE (UGANDA VARIETIES),FRESH,COOKED	213	243	4.5	0.2	56.9	81	1.7	0.9	5.1	0.177	0.164	1.495	0.562	28	0	959
111	111119	2	20	Night (7pm-daybreak)	Std Recipe	-1		901014	BEAN SAUCE,COMMON BEANS,W/TOMATO,+/-ONION W/OIL	102	152	7.8	4.5	21.3	38	1.8	0.9	1.8	0.156	0.053	0.453	0.125	138	0	79
111	111119	2	20	Night (7pm-daybreak)	Ingredient	8	Vegetables	480658	*Tomato,red,ripe,fresh,raw - boiled/stir-fried*	13	2	0.1	0	0.5	1	0	0	1.3	0.004	0.002	0.073	0.01	2	0	5
111	111119	2	20	Night (7pm-daybreak)	Ingredient	4	Legumes,nuts & seeds	540067	*Beans common,any type,mature/dried,boiled,drained - recooke	85	115	7.7	0.4	20.8	37	1.8	0.9	0.5	0.151	0.051	0.38	0.116	137	0	0
111	111119	2	20	Night (7pm-daybreak)	Ingredient	9	Added fats	590711	*Vegetable oil,repackaged,w/added vitamin A - cooked*	4	35	0	4	0	0	0	0	0	0	0	0	0	0	0	74
111	111119	2	20	Night (7pm-daybreak)	Household Unique Recipe	-1		0	KACUMBALI	411	63	2.9	0.8	12.7	54	0.9	0.8	27.2	0.138	0.096	0.865	0.26	60	0	63
111	111119	2	20	Night (7pm-daybreak)	Ingredient	8	Vegetables	80658	TOMATO,RED,RIPE,FRESH,RAW	125	23	1.1	0.3	4.9	13	0.4	0.3	17.1	0.046	0.024	0.743	0.1	19	0	53
111	111119	2	20	Night (7pm-daybreak)	Ingredient	8	Vegetables	80594	ONION,FRESH,RAW	21	8	0.2	0	2	5	0	0	1.6	0.01	0.006	0.024	0.025	4	0	0
111	111119	2	20	Night (7pm-daybreak)	Ingredient	8	Vegetables	80537	CUCUMBER,FRESH,PEELED,RAW	265	32	1.6	0.5	5.8	37	0.5	0.5	8.5	0.082	0.066	0.098	0.135	37	0	11
111	111119	2	20	Afternon(12.00-5.00 pm)	Food Item	6	Meat,fish & eggs	62090	FISH,TILAPIA,FRESH,BOILED,DRAINED	103	102	21.4	1.9	0	8	0.5	0.3	0	0.039	0.067	3.955	0.156	23	1.03	0
111	111119	2	20	Night (7pm-daybreak)	Food Item	8	Vegetables	80308	CABBAGE,GREEN,FRESH,RAW	42	11	0.5	0	2.4	17	0.2	0.1	15.4	0.026	0.017	0.098	0.052	18	0	2
111	111115	2	20	Morning(daybreak-12.00pm)	Std Recipe	-1		900511	KATOGO: MATOOKE, +/-ONION (PLAIN)	351	424	4.6	1.4	110.8	12	2.1	0.4	51.1	0.147	0.178	2.261	0.988	70	0	194
111	111115	2	20	Morning(daybreak-12.00pm)	Ingredient	3	Starchy roots & other starchy plant foods	432203	*Banana (Matooke, Gonja, others), green/unripe,fresh,raw *bo	346	422	4.5	1.4	110.4	10	2.1	0.3	50.9	0.145	0.176	2.256	0.983	69	0	194
111	111115	2	20	Morning(daybreak-12.00pm)	Ingredient	8	Vegetables	480594	*Onion,fresh,raw - boiled/stir-fried*	5	2	0.1	0	0.5	1	0	0	0.3	0.002	0.001	0.006	0.006	1	0	0
111	111115	2	20	Morning(daybreak-12.00pm)	Food Item	12	Beverages	120149	SODA, ANY TYPE	250	93	0.3	0	24	5	0.3	0	0	0	0	0	0	0	0	0
111	111115	2	20	Afternon(12.00-5.00 pm)	Food Item	3	Starchy roots & other starchy plant foods	32206	BANANA (MATOOKE, GONJA, OTHERS), GREEN/UNRIPE,FRESH,BOILED/S	558	681	7.3	2.2	178	17	3.3	0.6	77	0.262	0.285	3.638	1.585	100	0	285
111	111115	2	20	Afternon(12.00-5.00 pm)	Std Recipe	-1		901118	GNUT SAUCE,W/ENTULA & TOMATO,+/-ONION	71	228	10.4	19.3	7.9	39	1.9	1.4	1.4	0.211	0.057	4.427	0.147	71	0	4
111	111115	2	20	Afternon(12.00-5.00 pm)	Ingredient	4	Legumes,nuts & seeds	442106	*Groundnuts flour,dried,raw - boiled*	39	221	10.1	19.2	6.3	36	1.8	1.3	0	0.2	0.048	4.235	0.122	66	0	0
111	111115	2	20	Afternon(12.00-5.00 pm)	Ingredient	8	Vegetables	480549	*Entula,fresh,raw - boiled/stir-fried*	22	5	0.2	0	1.3	2	0	0	0.4	0.008	0.008	0.136	0.018	4	0	0
111	111115	2	20	Afternon(12.00-5.00 pm)	Ingredient	8	Vegetables	480658	*Tomato,red,ripe,fresh,raw - boiled/stir-fried*	10	2	0.1	0	0.4	1	0	0	1	0.003	0.002	0.056	0.008	1	0	4
111	111115	2	20	Morning(daybreak-12.00pm)	Food Item	7	Fruits	70124	MANGO,UNRIPE (GREEN),FRESH,RAW	82	43	0.4	0	10.3	5	0.5	0	30.3	0.025	0.025	0.164	0.079	29	0	18
111	111115	2	20	Morning(daybreak-12.00pm)	Food Item	10	Added sugars	100103	SUGARCANE,WHOLE,RAW	195	51	0	0	194.8	12	0.2	0	0	0	0	0	0	0	0	0
111	111115	2	20	Afternon(12.00-5.00 pm)	Food Item	3	Starchy roots & other starchy plant foods	32206	BANANA (MATOOKE, GONJA, OTHERS), GREEN/UNRIPE,FRESH,BOILED/S	495	604	6.4	2	157.9	15	3	0.5	68.3	0.233	0.252	3.227	1.406	89	0	252
111	111115	2	20	Afternon(12.00-5.00 pm)	Std Recipe	-1		901322	FISH (FRESH) SOUP,W/TOMATO,+/-ONION, W/OIL	128	75	2.1	6.6	2	31	0.3	0.2	3.1	0.011	0.033	1.378	0.036	8	0	122
111	111115	2	20	Afternon(12.00-5.00 pm)	Ingredient	14	Composites	140176	Broth,fish,prepared	89	14	1.8	0.5	0.4	27	0.2	0.1	0	0	0.027	1.219	0.009	4	0	1
111	111115	2	20	Afternon(12.00-5.00 pm)	Ingredient	8	Vegetables	480594	*Onion,fresh,raw - boiled/stir-fried*	6	2	0.1	0	0.6	1	0	0	0.3	0.002	0.002	0.007	0.007	1	0	0
111	111115	2	20	Afternon(12.00-5.00 pm)	Ingredient	8	Vegetables	480658	*Tomato,red,ripe,fresh,raw - boiled/stir-fried*	27	5	0.2	0.1	1.1	3	0.1	0.1	2.8	0.009	0.005	0.152	0.021	3	0	10
111	111115	2	20	Afternon(12.00-5.00 pm)	Ingredient	9	Added fats	590711	*Vegetable oil,repackaged,w/added vitamin A - cooked*	6	53	0	6	0	0	0	0	0	0	0	0	0	0	0	111
111	111115	2	20	Afternon(12.00-5.00 pm)	Food Item	6	Meat,fish & eggs	62090	FISH,TILAPIA,FRESH,BOILED,DRAINED	204	202	42.4	3.7	0	16	1	0.6	0	0.078	0.133	7.834	0.308	45	2.04	0
111	111115	2	20	Afternon(12.00-5.00 pm)	Food Item	10	Added sugars	100101	SUGAR,REFINED	39	151	0	0	39	0	0	0	0	0	0.007	0	0	0	0	0
111	111101	2	36	Morning(daybreak-12.00pm)	Food Item	7	Fruits	70125	MANGO,RIPE,FRESH,MEDIUM/LARGE TYPE,RAW	82	49	0.7	0.3	12.3	9	0.2	0.1	29.8	0.023	0.031	0.549	0.098	35	0	44
111	111101	2	36	Morning(daybreak-12.00pm)	Food Item	7	Fruits	70343	JACKFRUIT,FRESH,RAW	124	118	2.1	0.7	28.9	30	0.2	0.1	17	0.13	0.068	1.141	0.408	30	0	6
111	111101	2	36	Afternon(12.00-5.00 pm)	Std Recipe	-1		900221	RICE,PLAIN	80	288	5.3	0.5	63.4	7	0.6	1	0	0.045	0.034	1.28	0.11	5	0	0
111	111101	2	36	Afternon(12.00-5.00 pm)	Ingredient	1	Primary staple grains & products	410367	*Rice,white,medium-grain,raw - boiled*	80	288	5.3	0.5	63.4	7	0.6	1	0	0.045	0.034	1.28	0.11	5	0	0
111	111101	2	36	Afternon(12.00-5.00 pm)	Food Item	3	Starchy roots & other starchy plant foods	32100	COCOYAM (BWAISE/BUKUPA),FRESH,COOKED	121	177	3.6	0.2	39.7	15	3.4	0.4	3.6	0.085	0.024	0.726	0.488	28	0	0
111	111101	2	36	Afternon(12.00-5.00 pm)	Food Item	3	Starchy roots & other starchy plant foods	32408	SWEET POTATO,WHITE,FRESH,COOKED	193	253	4.6	0.2	59.3	89	1.7	1	5.6	0.195	0.17	1.558	0.585	29	0	6
111	111101	2	36	Afternon(12.00-5.00 pm)	Food Item	6	Meat,fish & eggs	60007	BEEF,MEDIUM FAT,FRESH,COOKED	100	291	26.4	19.7	0	9	2.7	6	0	0.09	0.22	3.72	0.34	7	2	0
111	111101	2	36	Afternon(12.00-5.00 pm)	Std Recipe	-1		901302	BEEF SOUP,W/TOMATO,+/-ONION, W/OIL	78	47	1.3	4	1.7	5	0.2	0.1	2.7	0.014	0.011	0.268	0.027	4	0	83
111	111101	2	36	Afternon(12.00-5.00 pm)	Ingredient	14	Composites	140175	Broth,beef,prepared	47	6	1	0	0.3	2	0.1	0.1	0.2	0.004	0.006	0.139	0.005	0	0	0
111	111101	2	36	Afternon(12.00-5.00 pm)	Ingredient	8	Vegetables	480594	*Onion,fresh,raw - boiled/stir-fried*	5	2	0.1	0	0.5	1	0	0	0.3	0.002	0.001	0.006	0.006	1	0	0
111	111101	2	36	Afternon(12.00-5.00 pm)	Ingredient	8	Vegetables	480658	*Tomato,red,ripe,fresh,raw - boiled/stir-fried*	22	4	0.2	0	0.9	2	0.1	0	2.3	0.007	0.004	0.124	0.017	3	0	8
111	111101	2	36	Afternon(12.00-5.00 pm)	Ingredient	9	Added fats	590711	*Vegetable oil,repackaged,w/added vitamin A - cooked*	4	35	0	4	0	0	0	0	0	0	0	0	0	0	0	74
111	111101	2	36	Afternon(12.00-5.00 pm)	Food Item	7	Fruits	70125	MANGO,RIPE,FRESH,MEDIUM/LARGE TYPE,RAW	41	25	0.3	0.2	6.2	5	0.1	0	14.9	0.011	0.016	0.274	0.049	18	0	22
111	111101	2	36	Afternon(12.00-5.00 pm)	Std Recipe	-1		900221	RICE,PLAIN	59	212	3.9	0.4	46.8	5	0.5	0.7	0	0.033	0.025	0.944	0.081	4	0	0
111	111101	2	36	Afternon(12.00-5.00 pm)	Ingredient	1	Primary staple grains & products	410367	*Rice,white,medium-grain,raw - boiled*	59	212	3.9	0.4	46.8	5	0.5	0.7	0	0.033	0.025	0.944	0.081	4	0	0
111	111101	2	36	Afternon(12.00-5.00 pm)	Food Item	6	Meat,fish & eggs	60007	BEEF,MEDIUM FAT,FRESH,COOKED	34	99	9	6.7	0	3	0.9	2	0	0.031	0.075	1.265	0.116	2	0.68	0
111	111101	2	36	Afternon(12.00-5.00 pm)	Std Recipe	-1		901302	BEEF SOUP,W/TOMATO,+/-ONION, W/OIL	58	35	1	3	1.2	4	0.1	0.1	2	0.01	0.008	0.198	0.02	3	0	62
111	111101	2	36	Afternon(12.00-5.00 pm)	Ingredient	14	Composites	140175	Broth,beef,prepared	35	4	0.8	0	0.2	1	0.1	0.1	0.1	0.003	0.004	0.103	0.004	0	0	0
111	111101	2	36	Afternon(12.00-5.00 pm)	Ingredient	8	Vegetables	480594	*Onion,fresh,raw - boiled/stir-fried*	4	2	0	0	0.4	1	0	0	0.2	0.002	0.001	0.004	0.005	1	0	0
111	111101	2	36	Afternon(12.00-5.00 pm)	Ingredient	8	Vegetables	480658	*Tomato,red,ripe,fresh,raw - boiled/stir-fried*	16	3	0.1	0	0.6	2	0	0	1.6	0.005	0.003	0.09	0.012	2	0	6
111	111101	2	36	Afternon(12.00-5.00 pm)	Ingredient	9	Added fats	590711	*Vegetable oil,repackaged,w/added vitamin A - cooked*	3	27	0	3	0	0	0	0	0	0	0	0	0	0	0	56
111	111101	2	36	Night (7pm-daybreak)	Food Item	12	Beverages	120142	SODA, COLA TYPE	330	122	0.3	0	31.7	7	0.3	0	0	0	0	0	0	0	0	0
111	111101	2	36	Afternon(12.00-5.00 pm)	Food Item	3	Starchy roots & other starchy plant foods	32414	SWEET POTATO,YELLOW,FRESH,COOKED	97	128	2.3	0.1	30	45	0.9	0.5	2.8	0.099	0.086	0.788	0.296	15	0	108
111	111106	2	21	Morning(daybreak-12.00pm)	Std Recipe	-1		900121	MILLET PORRIDGE,PLAIN	34	127	3.7	1.5	24.9	5	1.3	0.9	0	0.112	0.022	1.842	0.114	10	0	0
111	111106	2	21	Morning(daybreak-12.00pm)	Ingredient	1	Primary staple grains & products	410031	*Millet flour,raw - boiled*	34	127	3.7	1.5	24.9	5	1.3	0.9	0	0.112	0.022	1.842	0.114	10	0	0
111	111106	2	21	Afternon(12.00-5.00 pm)	Std Recipe	-1		900043	MILK TEA,PLAIN (NO SUGAR)	252	161	8.3	9.3	11.8	300	0.3	1	3.3	0.086	0.406	0.212	0.096	10	0	83
111	111106	2	21	Afternon(12.00-5.00 pm)	Ingredient	5	Dairy products	450003	*Milk,cow,fresh,whole,fluid,producer - boiled*	252	161	8.3	9.3	11.8	300	0.3	1	3.3	0.086	0.406	0.212	0.096	10	0	83
111	111106	2	21	Morning(daybreak-12.00pm)	Food Item	3	Starchy roots & other starchy plant foods	32303	POTATOES,IRISH,FRESH,COOKED	607	522	10.3	0.6	121.4	49	1.8	1.8	44.9	0.595	0.115	7.964	1.633	55	0	0
111	111106	2	21	Afternon(12.00-5.00 pm)	Std Recipe	-1		900121	MILLET PORRIDGE,PLAIN	31	116	3.3	1.3	22.7	4	1.2	0.8	0	0.102	0.02	1.68	0.104	9	0	0
111	111106	2	21	Afternon(12.00-5.00 pm)	Ingredient	1	Primary staple grains & products	410031	*Millet flour,raw - boiled*	31	116	3.3	1.3	22.7	4	1.2	0.8	0	0.102	0.02	1.68	0.104	9	0	0
111	111106	2	21	Afternon(12.00-5.00 pm)	Food Item	6	Meat,fish & eggs	61008	EGG,CHICKEN,WHOLE,FRIED	103	202	14	15.2	0.8	64	2	1.4	0	0.045	0.51	0.084	0.19	53	0	226
111	111106	2	21	Evening (5.00pm-Sunset)	Food Item	3	Starchy roots & other starchy plant foods	32206	BANANA (MATOOKE, GONJA, OTHERS), GREEN/UNRIPE,FRESH,BOILED/S	306	373	4	1.2	97.6	9	1.8	0.3	42.2	0.144	0.156	1.995	0.869	55	0	156
111	111106	2	21	Evening (5.00pm-Sunset)	Food Item	3	Starchy roots & other starchy plant foods	32303	POTATOES,IRISH,FRESH,COOKED	850	731	14.5	0.9	170	68	2.6	2.6	62.9	0.833	0.162	11.152	2.287	77	0	0
111	111106	2	21	Evening (5.00pm-Sunset)	Food Item	6	Meat,fish & eggs	60839	CHICKEN,MEAT & SKIN,WING,FRESH,STEWED	83	207	18.9	13.9	0	10	0.9	1.3	0	0.033	0.085	3.835	0.183	2	0	33
111	111106	2	21	Evening (5.00pm-Sunset)	Food Item	6	Meat,fish & eggs	60007	BEEF,MEDIUM FAT,FRESH,COOKED	105	306	27.7	20.7	0	9	2.8	6.3	0	0.095	0.231	3.906	0.357	7	2.1	0
111	111106	2	21	Evening (5.00pm-Sunset)	Std Recipe	-1		901302	BEEF SOUP,W/TOMATO,+/-ONION, W/OIL	194	118	3.2	10.1	4.2	13	0.4	0.4	6.8	0.034	0.027	0.662	0.069	10	0	206
111	111106	2	21	Evening (5.00pm-Sunset)	Ingredient	14	Composites	140175	Broth,beef,prepared	116	14	2.6	0	0.8	5	0.2	0.2	0.5	0.01	0.014	0.342	0.012	1	0	0
111	111106	2	21	Evening (5.00pm-Sunset)	Ingredient	8	Vegetables	480594	*Onion,fresh,raw - boiled/stir-fried*	14	6	0.2	0	1.3	3	0	0	0.8	0.006	0.004	0.015	0.016	2	0	0
111	111106	2	21	Evening (5.00pm-Sunset)	Ingredient	8	Vegetables	480658	*Tomato,red,ripe,fresh,raw - boiled/stir-fried*	54	10	0.5	0.1	2.1	5	0.2	0.1	5.6	0.018	0.01	0.305	0.041	6	0	21
111	111106	2	21	Evening (5.00pm-Sunset)	Ingredient	9	Added fats	590711	*Vegetable oil,repackaged,w/added vitamin A - cooked*	10	88	0	10	0	0	0	0	0	0	0	0	0	0	0	185
111	111106	2	21	Night (7pm-daybreak)	Std Recipe	-1		900043	MILK TEA,PLAIN (NO SUGAR)	272	174	9	10.1	12.8	324	0.3	1.1	3.5	0.092	0.438	0.228	0.103	11	0	90
111	111106	2	21	Night (7pm-daybreak)	Ingredient	5	Dairy products	450003	*Milk,cow,fresh,whole,fluid,producer - boiled*	272	174	9	10.1	12.8	324	0.3	1.1	3.5	0.092	0.438	0.228	0.103	11	0	90
111	111106	2	21	Night (7pm-daybreak)	Food Item	3	Starchy roots & other starchy plant foods	32206	BANANA (MATOOKE, GONJA, OTHERS), GREEN/UNRIPE,FRESH,BOILED/S	197	240	2.6	0.8	62.8	6	1.2	0.2	27.2	0.093	0.1	1.284	0.559	35	0	100
111	111106	2	21	Night (7pm-daybreak)	Std Recipe	-1		901302	BEEF SOUP,W/TOMATO,+/-ONION, W/OIL	82	48	1.4	4.1	1.8	6	0.2	0.2	2.9	0.014	0.012	0.281	0.029	4	0	83
111	111106	2	21	Night (7pm-daybreak)	Ingredient	14	Composites	140175	Broth,beef,prepared	49	6	1.1	0	0.3	2	0.1	0.1	0.2	0.004	0.006	0.145	0.005	0	0	0
111	111106	2	21	Night (7pm-daybreak)	Ingredient	8	Vegetables	480594	*Onion,fresh,raw - boiled/stir-fried*	6	2	0.1	0	0.6	1	0	0	0.3	0.002	0.002	0.007	0.007	1	0	0
111	111106	2	21	Night (7pm-daybreak)	Ingredient	8	Vegetables	480658	*Tomato,red,ripe,fresh,raw - boiled/stir-fried*	23	4	0.2	0	0.9	2	0.1	0	2.4	0.008	0.004	0.13	0.017	3	0	9
111	111106	2	21	Night (7pm-daybreak)	Ingredient	9	Added fats	590711	*Vegetable oil,repackaged,w/added vitamin A - cooked*	4	35	0	4	0	0	0	0	0	0	0	0	0	0	0	74
111	111106	2	21	Night (7pm-daybreak)	Food Item	10	Added sugars	100101	SUGAR,REFINED	36	139	0	0	36	0	0	0	0	0	0.007	0	0	0	0	0
111	111106	2	21	Night (7pm-daybreak)	Food Item	10	Added sugars	100101	SUGAR,REFINED	48	186	0	0	48	0	0	0	0	0	0.009	0	0	0	0	0
111	111106	2	21	Afternon(12.00-5.00 pm)	Food Item	11	Sweetened snacks & desserts	110044	CAKES, ANY TYPE (QUEEN CAKE, ETC.)	20	71	1.1	2.5	11.4	26	0.3	0.1	0	0.037	0.048	0.307	0.004	8	0	3
111	111109	2	38	Morning(daybreak-12.00pm)	Household Unique Recipe	-1		0	MAIZE-SOY PORRIDGE	85	323	9.4	4	64.4	38	2	1.8	0	0.092	0.295	0.832	0.137	50	0	1
111	111109	2	38	Morning(daybreak-12.00pm)	Ingredient	1	Primary staple grains & products	410406	*MAIZE FLOUR,WHITE VARIETY,REFINED,RAW (EAST AFRICA) - BOILE	46	163	3.2	0.2	37	4	0.9	1.2	0	0.018	0.124	0.248	0.075	10	0	0
111	111109	2	38	Morning(daybreak-12.00pm)	Ingredient	4	Legumes,nuts & seeds	441001	*SOY FLOUR,FULL-FAT,RAW - BOILED*	18	78	6.2	3.7	6.3	33	1	0.6	0	0.073	0.167	0.583	0.062	40	0	1
111	111109	2	38	Morning(daybreak-12.00pm)	Ingredient	10	Added sugars	100101	SUGAR,REFINED	21	81	0	0	21	0	0	0	0	0	0.004	0	0	0	0	0
111	111109	2	38	Morning(daybreak-12.00pm)	Food Item	3	Starchy roots & other starchy plant foods	32206	BANANA (MATOOKE, GONJA, OTHERS), GREEN/UNRIPE,FRESH,BOILED/S	126	154	1.6	0.5	40.2	4	0.8	0.1	17.4	0.059	0.064	0.822	0.358	23	0	64
111	111109	2	38	Afternon(12.00-5.00 pm)	Food Item	3	Starchy roots & other starchy plant foods	32206	BANANA (MATOOKE, GONJA, OTHERS), GREEN/UNRIPE,FRESH,BOILED/S	449	548	5.8	1.8	143.2	13	2.7	0.4	62	0.211	0.229	2.927	1.275	81	0	229
111	111109	2	38	Afternon(12.00-5.00 pm)	Std Recipe	-1		900222	RICE,W/OIL	71	277	4.4	4.4	53.1	6	0.5	0.8	0	0.038	0.029	1.072	0.092	4	0	74
111	111109	2	38	Afternon(12.00-5.00 pm)	Ingredient	1	Primary staple grains & products	410367	*Rice,white,medium-grain,raw - boiled*	67	241	4.4	0.4	53.1	6	0.5	0.8	0	0.038	0.029	1.072	0.092	4	0	0
111	111109	2	38	Afternon(12.00-5.00 pm)	Ingredient	9	Added fats	590711	*Vegetable oil,repackaged,w/added vitamin A - cooked*	4	35	0	4	0	0	0	0	0	0	0	0	0	0	0	74
111	111109	2	38	Afternon(12.00-5.00 pm)	Food Item	6	Meat,fish & eggs	60007	BEEF,MEDIUM FAT,FRESH,COOKED	89	259	23.5	17.5	0	8	2.4	5.3	0	0.08	0.196	3.311	0.303	6	1.78	0
111	111109	2	38	Afternon(12.00-5.00 pm)	Std Recipe	-1		901303	BEEF SOUP,W/TOMATO, +/-CARROT,G.PEPPER,ONION, W/OIL	139	84	2.2	7.1	3.5	11	0.3	0.3	9	0.028	0.022	0.501	0.066	8	0	168
111	111109	2	38	Afternon(12.00-5.00 pm)	Ingredient	14	Composites	140175	Broth,beef,prepared	75	9	1.7	0	0.5	3	0.2	0.2	0.3	0.007	0.009	0.221	0.008	1	0	0
111	111109	2	38	Afternon(12.00-5.00 pm)	Ingredient	8	Vegetables	480027	*Carrots,fresh,raw - boiled/stir-fried*	3	1	0	0	0.3	1	0	0	0.1	0.002	0.002	0.028	0.004	0	0	23
111	111109	2	38	Afternon(12.00-5.00 pm)	Ingredient	8	Vegetables	480337	*Green pepper,fresh,raw - boiled/stir-fried*	7	1	0.1	0	0.3	1	0	0	4.2	0.004	0.002	0.032	0.015	1	0	1
111	111109	2	38	Afternon(12.00-5.00 pm)	Ingredient	8	Vegetables	480594	*Onion,fresh,raw - boiled/stir-fried*	10	4	0.1	0	0.9	2	0	0	0.6	0.004	0.003	0.011	0.011	2	0	0
111	111109	2	38	Afternon(12.00-5.00 pm)	Ingredient	8	Vegetables	480658	*Tomato,red,ripe,fresh,raw - boiled/stir-fried*	37	7	0.3	0.1	1.4	4	0.1	0.1	3.8	0.012	0.007	0.209	0.028	4	0	14
111	111109	2	38	Afternon(12.00-5.00 pm)	Ingredient	9	Added fats	590711	*Vegetable oil,repackaged,w/added vitamin A - cooked*	7	62	0	7	0	0	0	0	0	0	0	0	0	0	0	130
111	111109	2	38	Morning(daybreak-12.00pm)	Std Recipe	-1		901014	BEAN SAUCE,COMMON BEANS,W/TOMATO,+/-ONION W/OIL	66	102	5	3.3	13.8	24	1.2	0.6	1.2	0.101	0.034	0.291	0.081	90	0	59
111	111109	2	38	Morning(daybreak-12.00pm)	Ingredient	8	Vegetables	480658	*Tomato,red,ripe,fresh,raw - boiled/stir-fried*	8	1	0.1	0	0.3	1	0	0	0.8	0.003	0.001	0.045	0.006	1	0	3
111	111109	2	38	Morning(daybreak-12.00pm)	Ingredient	4	Legumes,nuts & seeds	540067	*Beans common,any type,mature/dried,boiled,drained - recooke	55	74	5	0.3	13.5	24	1.2	0.6	0.3	0.098	0.033	0.246	0.075	89	0	0
111	111109	2	38	Morning(daybreak-12.00pm)	Ingredient	9	Added fats	590711	*Vegetable oil,repackaged,w/added vitamin A - cooked*	3	27	0	3	0	0	0	0	0	0	0	0	0	0	0	56
111	111109	2	38	Night (7pm-daybreak)	Food Item	12	Beverages	120000	BLACK TEA (PREPARED WITH TEA LEAVES AND WATER)	540	5	0	0	1.6	0	0	0	0	0	0.076	0	0	27	0	0
111	111109	2	38	Night (7pm-daybreak)	Food Item	10	Added sugars	100101	SUGAR,REFINED	25	97	0	0	25	0	0	0	0	0	0.005	0	0	0	0	0
111	111109	2	38	Morning(daybreak-12.00pm)	Food Item	10	Added sugars	100101	SUGAR,REFINED	25	97	0	0	25	0	0	0	0	0	0.005	0	0	0	0	0
111	111113	2	40	Morning(daybreak-12.00pm)	Std Recipe	-1		900121	MILLET PORRIDGE,PLAIN	42	157	4.5	1.8	30.7	6	1.6	1.1	0	0.139	0.028	2.276	0.141	12	0	0
111	111113	2	40	Morning(daybreak-12.00pm)	Ingredient	1	Primary staple grains & products	410031	*Millet flour,raw - boiled*	42	157	4.5	1.8	30.7	6	1.6	1.1	0	0.139	0.028	2.276	0.141	12	0	0
111	111113	2	40	Morning(daybreak-12.00pm)	Food Item	10	Added sugars	100101	SUGAR,REFINED	31	120	0	0	31	0	0	0	0	0	0.006	0	0	0	0	0
111	111113	2	40	Morning(daybreak-12.00pm)	Food Item	6	Meat,fish & eggs	61009	EGG,CHICKEN,WHOLE,HARD-BOILED	33	51	4.2	3.5	0.4	17	0.4	0.4	0	0.022	0.169	0.021	0.04	15	0.33	49
111	111113	2	40	Afternon(12.00-5.00 pm)	Std Recipe	-1		900614	KATOGO: MATOOKE & BEANS,W/TOMATO,+/-ONION,W/OIL	218	285	8.5	3.9	59.4	37	2.4	0.9	20.5	0.191	0.112	1.237	0.473	148	0	132
111	111113	2	40	Afternon(12.00-5.00 pm)	Ingredient	3	Starchy roots & other starchy plant foods	432203	*Banana,green/unripe,fresh,raw (Matooke,Kivuvu,Gonja,Bogoya,	127	155	1.7	0.5	40.5	4	0.8	0.1	18.7	0.053	0.065	0.828	0.361	25	0	71
111	111113	2	40	Afternon(12.00-5.00 pm)	Ingredient	8	Vegetables	480658	*Tomato,red,ripe,fresh,raw - boiled/stir-fried*	13	2	0.1	0	0.5	1	0	0	1.3	0.004	0.002	0.073	0.01	2	0	5
111	111113	2	40	Afternon(12.00-5.00 pm)	Ingredient	4	Legumes,nuts & seeds	540067	*Beans common,any type,mature/dried,boiled,drained - recooke	75	101	6.8	0.4	18.4	32	1.6	0.8	0.5	0.134	0.045	0.335	0.102	121	0	0
111	111113	2	40	Afternon(12.00-5.00 pm)	Ingredient	9	Added fats	590711	*Vegetable oil,repackaged,w/added vitamin A - cooked*	3	27	0	3	0	0	0	0	0	0	0	0	0	0	0	56
111	111113	2	40	Afternon(12.00-5.00 pm)	Std Recipe	-1		900221	RICE,PLAIN	55	198	3.6	0.3	43.6	5	0.4	0.7	0	0.031	0.024	0.88	0.076	3	0	0
111	111113	2	40	Afternon(12.00-5.00 pm)	Ingredient	1	Primary staple grains & products	410367	*Rice,white,medium-grain,raw - boiled*	55	198	3.6	0.3	43.6	5	0.4	0.7	0	0.031	0.024	0.88	0.076	3	0	0
111	111113	2	40	Afternon(12.00-5.00 pm)	Food Item	6	Meat,fish & eggs	60007	BEEF,MEDIUM FAT,FRESH,COOKED	54	157	14.3	10.6	0	5	1.5	3.2	0	0.049	0.119	2.009	0.184	4	1.08	0
111	111113	2	40	Night (7pm-daybreak)	Food Item	7	Fruits	70125	MANGO,RIPE,FRESH,MEDIUM/LARGE TYPE,RAW	82	49	0.7	0.3	12.3	9	0.2	0.1	29.8	0.023	0.031	0.549	0.098	35	0	44
111	111113	2	40	Night (7pm-daybreak)	Food Item	12	Beverages	120000	BLACK TEA (PREPARED WITH TEA LEAVES AND WATER)	405	4	0	0	1.2	0	0	0	0	0	0.057	0	0	20	0	0
111	111113	2	40	Night (7pm-daybreak)	Food Item	10	Added sugars	100101	SUGAR,REFINED	45	174	0	0	45	0	0	0	0	0	0.009	0	0	0	0	0
111	111113	2	40	Night (7pm-daybreak)	Food Item	8	Vegetables	80565	MAIZE ON COB,WHITE,FRESH,COOKED	129	141	4.1	0.8	29.3	12	0.6	0.8	4.3	0.166	0.085	1.447	0.205	6	0	0
111	111931	2	22	Morning(daybreak-12.00pm)	Food Item	12	Beverages	120000	BLACK TEA (PREPARED WITH TEA LEAVES AND WATER)	459	5	0	0	1.4	0	0	0	0	0	0.064	0	0	23	0	0
111	111931	2	22	Morning(daybreak-12.00pm)	Food Item	10	Added sugars	100101	SUGAR,REFINED	31	120	0	0	31	0	0	0	0	0	0.006	0	0	0	0	0
111	111931	2	22	Morning(daybreak-12.00pm)	Food Item	1	Primary staple grains & products	10861	BREAD,WHEAT,WHITE (REFINED),SLICED, LARGE LOAF	364	997	32	10.9	188.9	36	1.8	3.3	0	0.364	0.364	3.276	0	113	0	0
111	111931	2	22	Morning(daybreak-12.00pm)	Food Item	9	Added fats	90650	MARGARINE,REGULAR,FROM TUB,W/SALT,VITAMIN A FORTIFIED	8	57	0	6.4	0.1	0	0	0	0	0	0	0	0	0	0	66
111	111931	2	22	Afternon(12.00-5.00 pm)	Std Recipe	-1		900513	KATOGO: MATOOKE, TOMATOES, +/-ONION	253	285	3.2	1	74.4	10	1.4	0.3	36	0.104	0.122	1.616	0.672	49	0	136
111	111931	2	22	Afternon(12.00-5.00 pm)	Ingredient	3	Starchy roots & other starchy plant foods	432203	*Banana (Matooke, Gonja, others), green/unripe,fresh,raw *bo	230	281	3	0.9	73.4	7	1.4	0.2	33.8	0.097	0.117	1.5	0.653	46	0	129
111	111931	2	22	Afternon(12.00-5.00 pm)	Ingredient	8	Vegetables	480594	*Onion,fresh,raw - boiled/stir-fried*	3	1	0	0	0.3	1	0	0	0.2	0.001	0.001	0.003	0.003	0	0	0
111	111931	2	22	Afternon(12.00-5.00 pm)	Ingredient	8	Vegetables	480658	*Tomato,red,ripe,fresh,raw - boiled/stir-fried*	20	4	0.2	0	0.8	2	0.1	0	2.1	0.007	0.004	0.113	0.015	2	0	8
111	111931	2	22	Afternon(12.00-5.00 pm)	Std Recipe	-1		900113	MAIZE PORRIDGE,REFINED (NO. 2),W/MILK	97	169	4.6	2.4	32.6	75	0.8	1.2	0.8	0.035	0.197	0.25	0.083	10	0	20
111	111931	2	22	Afternon(12.00-5.00 pm)	Ingredient	1	Primary staple grains & products	410406	*Maize flour,white variety,refined,raw (East Africa) - boile	37	131	2.6	0.2	29.8	3	0.7	0.9	0	0.015	0.1	0.2	0.06	8	0	0
111	111931	2	22	Afternon(12.00-5.00 pm)	Ingredient	5	Dairy products	450003	*Milk,cow,fresh,whole,fluid,producer - boiled*	60	38	2	2.2	2.8	71	0.1	0.2	0.8	0.02	0.097	0.05	0.023	2	0	20
111	111931	2	22	Afternon(12.00-5.00 pm)	Food Item	10	Added sugars	100101	SUGAR,REFINED	31	120	0	0	31	0	0	0	0	0	0.006	0	0	0	0	0
111	111931	2	22	Afternon(12.00-5.00 pm)	Food Item	3	Starchy roots & other starchy plant foods	32004	CASSAVA,FRESH,BOILED,DRAINED	130	191	1.7	0.4	45.4	18	0.3	0.4	18.5	0.083	0.055	0.967	0.1	29	0	0
111	111931	2	22	Afternon(12.00-5.00 pm)	Food Item	3	Starchy roots & other starchy plant foods	32414	SWEET POTATO,YELLOW,FRESH,COOKED	219	289	5.3	0.2	67.7	101	2	1.1	6.4	0.223	0.195	1.778	0.668	33	0	243
111	111931	2	22	Afternon(12.00-5.00 pm)	Std Recipe	-1		901011	BEAN SAUCE,COMMON BEANS,+/-ONION (PLAIN)	123	166	11.1	0.6	30.1	53	2.6	1.2	0.7	0.219	0.074	0.55	0.167	198	0	0
111	111931	2	22	Afternon(12.00-5.00 pm)	Ingredient	4	Legumes,nuts & seeds	540067	*Beans common,any type,mature/dried,boiled,drained - recooke	123	166	11.1	0.6	30.1	53	2.6	1.2	0.7	0.219	0.074	0.55	0.167	198	0	0
111	111931	2	22	Afternon(12.00-5.00 pm)	Food Item	6	Meat,fish & eggs	60009	BEEF,MEDIUM FAT,FRESH,ROASTED	26	76	6.9	5.1	0	2	0.7	1.6	0	0.023	0.057	0.967	0.088	2	0.52	0
111	111931	2	22	Evening (5.00pm-Sunset)	Food Item	7	Fruits	70125	MANGO,RIPE,FRESH,MEDIUM/LARGE TYPE,RAW	41	25	0.3	0.2	6.2	5	0.1	0	14.9	0.011	0.016	0.274	0.049	18	0	22
111	111931	2	22	Afternon(12.00-5.00 pm)	Food Item	7	Fruits	70133	PAWPAW,RIPE,FRESH,RAW	296	127	1.5	0.9	32	59	0.9	0.3	180.3	0.068	0.08	1.057	0.112	110	0	139
111	111931	2	22	Evening (5.00pm-Sunset)	Food Item	10	Added sugars	100103	SUGARCANE,WHOLE,RAW	292	76	0	0	291.7	18	0.3	0	0	0	0	0	0	0	0	0
111	111931	2	22	Night (7pm-daybreak)	Std Recipe	-1		900524	KATOGO: IRISH POTATOES, TOMATOES, +/-ONION,W/OIL	266	329	4.7	17.3	40.6	30	1.9	0.7	37.9	0.152	0.072	2.378	0.651	34	0	323
111	111931	2	22	Night (7pm-daybreak)	Ingredient	3	Starchy roots & other starchy plant foods	432300	*Potatoes,Irish,fresh,raw - boiled*	226	174	4.5	0.2	39.6	27	1.8	0.7	35.7	0.145	0.068	2.262	0.633	32	0	0
111	111931	2	22	Night (7pm-daybreak)	Ingredient	8	Vegetables	480594	*Onion,fresh,raw - boiled/stir-fried*	3	1	0	0	0.3	1	0	0	0.2	0.001	0.001	0.003	0.003	0	0	0
111	111931	2	22	Night (7pm-daybreak)	Ingredient	8	Vegetables	480658	*Tomato,red,ripe,fresh,raw - boiled/stir-fried*	20	4	0.2	0	0.8	2	0.1	0	2.1	0.007	0.004	0.113	0.015	2	0	8
111	111931	2	22	Night (7pm-daybreak)	Ingredient	9	Added fats	590711	*Vegetable oil,repackaged,w/added vitamin A - cooked*	17	150	0	17	0	0	0	0	0	0	0	0	0	0	0	315
111	111931	2	22	Night (7pm-daybreak)	Food Item	6	Meat,fish & eggs	61009	EGG,CHICKEN,WHOLE,HARD-BOILED	64	99	8.1	6.8	0.7	32	0.8	0.7	0	0.042	0.328	0.041	0.077	28	0.64	95
111	111931	2	22	Night (7pm-daybreak)	Std Recipe	-1		901244	CABBAGE SAUCE,CABBAGE W/TOMATO,+/-ONION, W/OIL	158	115	1.8	9.2	8.1	51	0.7	0.3	36	0.076	0.051	0.43	0.164	44	0	184
111	111931	2	22	Night (7pm-daybreak)	Ingredient	8	Vegetables	480308	*Cabbage,green,fresh,raw - boiled/stir-fried*	120	30	1.6	0.1	7	48	0.6	0.2	33	0.066	0.046	0.266	0.142	41	0	6
111	111931	2	22	Night (7pm-daybreak)	Ingredient	8	Vegetables	480658	*Tomato,red,ripe,fresh,raw - boiled/stir-fried*	29	5	0.3	0.1	1.1	3	0.1	0.1	3	0.01	0.005	0.164	0.022	3	0	11
111	111931	2	22	Night (7pm-daybreak)	Ingredient	9	Added fats	590711	*Vegetable oil,repackaged,w/added vitamin A - cooked*	9	80	0	9	0	0	0	0	0	0	0	0	0	0	0	167
111	111931	2	22	Afternon(12.00-5.00 pm)	Std Recipe	-1		901244	CABBAGE SAUCE,CABBAGE W/TOMATO,+/-ONION, W/OIL	83	63	1	5.1	4.2	27	0.4	0.2	18.9	0.04	0.027	0.224	0.086	23	0	102
111	111931	2	22	Afternon(12.00-5.00 pm)	Ingredient	8	Vegetables	480308	*Cabbage,green,fresh,raw - boiled/stir-fried*	63	16	0.8	0.1	3.7	25	0.3	0.1	17.3	0.035	0.024	0.14	0.074	21	0	3
111	111931	2	22	Afternon(12.00-5.00 pm)	Ingredient	8	Vegetables	480658	*Tomato,red,ripe,fresh,raw - boiled/stir-fried*	15	3	0.1	0	0.6	2	0	0	1.5	0.005	0.003	0.085	0.011	2	0	6
111	111931	2	22	Afternon(12.00-5.00 pm)	Ingredient	9	Added fats	590711	*Vegetable oil,repackaged,w/added vitamin A - cooked*	5	44	0	5	0	0	0	0	0	0	0	0	0	0	0	93
111	111931	2	22	Afternon(12.00-5.00 pm)	Food Item	8	Vegetables	80508	AVOCADO,FRESH,RAW	24	38	0.5	3.5	2	3	0.1	0.1	2.4	0.016	0.031	0.417	0.062	19	0	2
111	111102	2	35	Morning(daybreak-12.00pm)	Food Item	7	Fruits	70343	JACKFRUIT,FRESH,RAW	124	118	2.1	0.7	28.9	30	0.2	0.1	17	0.13	0.068	1.141	0.408	30	0	6
111	111102	2	35	Morning(daybreak-12.00pm)	Food Item	12	Beverages	120000	BLACK TEA (PREPARED WITH TEA LEAVES AND WATER)	459	5	0	0	1.4	0	0	0	0	0	0.064	0	0	23	0	0
111	111102	2	35	Morning(daybreak-12.00pm)	Food Item	10	Added sugars	100101	SUGAR,REFINED	36	139	0	0	36	0	0	0	0	0	0.007	0	0	0	0	0
111	111102	2	35	Morning(daybreak-12.00pm)	Std Recipe	-1		900222	RICE,W/OIL	122	476	7.6	7.7	91.2	10	0.9	1.4	0	0.064	0.049	1.84	0.159	7	0	130
111	111102	2	35	Morning(daybreak-12.00pm)	Ingredient	1	Primary staple grains & products	410367	*Rice,white,medium-grain,raw - boiled*	115	414	7.6	0.7	91.2	10	0.9	1.4	0	0.064	0.049	1.84	0.159	7	0	0
111	111102	2	35	Morning(daybreak-12.00pm)	Ingredient	9	Added fats	590711	*Vegetable oil,repackaged,w/added vitamin A - cooked*	7	62	0	7	0	0	0	0	0	0	0	0	0	0	0	130
111	111102	2	35	Morning(daybreak-12.00pm)	Food Item	6	Meat,fish & eggs	60007	BEEF,MEDIUM FAT,FRESH,COOKED	99	288	26.1	19.5	0	9	2.7	5.9	0	0.089	0.218	3.683	0.337	7	1.98	0
111	111102	2	35	Afternon(12.00-5.00 pm)	Food Item	3	Starchy roots & other starchy plant foods	32206	BANANA (MATOOKE, GONJA, OTHERS), GREEN/UNRIPE,FRESH,BOILED/S	913	1114	11.9	3.7	291.2	27	5.5	0.9	126	0.429	0.466	5.953	2.593	164	0	466
111	111102	2	35	Afternon(12.00-5.00 pm)	Household Unique Recipe	-1		0	GROUND NUT SAUCE WITH DRIED FISH FRIED	119	257	17.6	18.8	8.3	54	2.1	1.5	5.4	0.226	0.086	5.287	0.206	74	0.6	19
111	111102	2	35	Afternon(12.00-5.00 pm)	Ingredient	4	Legumes,nuts & seeds	442106	*GROUNDNUTS FLOUR,DRIED,RAW - BOILED*	37	210	9.5	18.2	6	34	1.7	1.2	0	0.189	0.045	4.018	0.116	62	0	0
111	111102	2	35	Afternon(12.00-5.00 pm)	Ingredient	6	Meat,fish & eggs	62116	FISH, LARGE, (NILE PERCH, TILAPIA), DRIED, BOILED	30	36	7.6	0.5	0	14	0.2	0.2	0.3	0.019	0.032	0.998	0.049	5	0.6	2
111	111102	2	35	Afternon(12.00-5.00 pm)	Ingredient	8	Vegetables	480594	*ONION,FRESH,RAW - BOILED/STIR-FRIED*	5	2	0.1	0	0.5	1	0	0	0.3	0.002	0.001	0.006	0.006	1	0	0
111	111102	2	35	Afternon(12.00-5.00 pm)	Ingredient	8	Vegetables	480658	*TOMATO,RED,RIPE,FRESH,RAW - BOILED/STIR-FRIED*	47	8	0.4	0.1	1.8	5	0.1	0.1	4.8	0.016	0.008	0.265	0.036	6	0	18
111	111102	2	35	Afternon(12.00-5.00 pm)	Food Item	8	Vegetables	80508	AVOCADO,FRESH,RAW	179	286	3.6	26.3	15.2	21	1.1	1.1	17.9	0.12	0.233	3.111	0.46	145	0	13
111	111102	2	35	Afternon(12.00-5.00 pm)	Food Item	8	Vegetables	80055	SUKUMAWIKI LEAVES (KALE),FRESH,BOILED,DRAINED	53	15	1	0.2	3	38	0.5	0.1	21.7	0.028	0.037	0.265	0.073	7	0	361
111	111102	2	35	Afternon(12.00-5.00 pm)	Food Item	8	Vegetables	80565	MAIZE ON COB,WHITE,FRESH,COOKED	64	70	2	0.4	14.5	6	0.3	0.4	2.1	0.083	0.042	0.718	0.102	3	0	0
111	111102	2	35	Night (7pm-daybreak)	Food Item	12	Beverages	120000	BLACK TEA (PREPARED WITH TEA LEAVES AND WATER)	423	4	0	0	1.3	0	0	0	0	0	0.059	0	0	21	0	0
111	111102	2	35	Night (7pm-daybreak)	Food Item	10	Added sugars	100101	SUGAR,REFINED	40	155	0	0	40	0	0	0	0	0	0.008	0	0	0	0	0
111	111102	2	35	Night (7pm-daybreak)	Food Item	1	Primary staple grains & products	10861	BREAD,WHEAT,WHITE (REFINED),SLICED, LARGE LOAF	273	748	24	8.2	141.7	27	1.4	2.5	0	0.273	0.273	2.457	0	85	0	0
112	112926	2	48	Morning(daybreak-12.00pm)	Food Item	14	Composites	140106	SAMOSA,PEA FILLING	72	340	2.2	30.1	16.1	23	0.6	0.2	2.9	0.086	0.014	0.432	0.065	8	0	22
112	112926	2	48	Morning(daybreak-12.00pm)	Std Recipe	-1		900043	MILK TEA,PLAIN (NO SUGAR)	176	113	5.8	6.5	8.3	209	0.2	0.7	2.3	0.06	0.283	0.148	0.067	7	0	58
112	112926	2	48	Morning(daybreak-12.00pm)	Ingredient	5	Dairy products	450003	*Milk,cow,fresh,whole,fluid,producer - boiled*	176	113	5.8	6.5	8.3	209	0.2	0.7	2.3	0.06	0.283	0.148	0.067	7	0	58
112	112926	2	48	Morning(daybreak-12.00pm)	Food Item	6	Meat,fish & eggs	61008	EGG,CHICKEN,WHOLE,FRIED	99	194	13.5	14.7	0.8	61	1.9	1.4	0	0.044	0.49	0.081	0.182	50	0	217
112	112926	2	48	Morning(daybreak-12.00pm)	Food Item	3	Starchy roots & other starchy plant foods	32303	POTATOES,IRISH,FRESH,COOKED	121	104	2.1	0.1	24.2	10	0.4	0.4	9	0.119	0.023	1.588	0.325	11	0	0
112	112926	2	48	Afternon(12.00-5.00 pm)	Std Recipe	-1		900222	RICE,W/OIL	57	221	3.6	3.3	42.8	5	0.4	0.6	0	0.03	0.023	0.864	0.075	3	0	56
112	112926	2	48	Afternon(12.00-5.00 pm)	Ingredient	1	Primary staple grains & products	410367	*Rice,white,medium-grain,raw - boiled*	54	194	3.6	0.3	42.8	5	0.4	0.6	0	0.03	0.023	0.864	0.075	3	0	0
112	112926	2	48	Afternon(12.00-5.00 pm)	Ingredient	9	Added fats	590711	*Vegetable oil,repackaged,w/added vitamin A - cooked*	3	27	0	3	0	0	0	0	0	0	0	0	0	0	0	56
112	112926	2	48	Afternon(12.00-5.00 pm)	Std Recipe	-1		901111	GNUT SAUCE,+/-ONION (PLAIN)	14	79	3.6	6.9	2.3	13	0.6	0.5	0	0.072	0.017	1.52	0.044	24	0	0
112	112926	2	48	Afternon(12.00-5.00 pm)	Ingredient	4	Legumes,nuts & seeds	442106	*Groundnuts flour,dried,raw - boiled*	14	79	3.6	6.9	2.3	13	0.6	0.5	0	0.072	0.017	1.52	0.044	24	0	0
112	112926	2	48	Night (7pm-daybreak)	Std Recipe	-1		900324	PASTA/SPAGHETTI,W/TOMATO,+/-ONION,W/OIL	156	478	10.6	21.3	61.1	24	0.9	1.2	5	0.067	0.047	1.079	0.141	18	0	384
112	112926	2	48	Night (7pm-daybreak)	Ingredient	1	Primary staple grains & products	410508	*Pasta/macaroni/spaghetti,raw - boiled*	77	286	10	1.2	57.5	15	0.8	1.1	0	0.045	0.035	0.851	0.088	10	0	0
112	112926	2	48	Night (7pm-daybreak)	Ingredient	8	Vegetables	480594	*Onion,fresh,raw - boiled/stir-fried*	23	9	0.3	0	2.1	5	0	0	1.3	0.009	0.006	0.025	0.026	3	0	0
112	112926	2	48	Night (7pm-daybreak)	Ingredient	8	Vegetables	480658	*Tomato,red,ripe,fresh,raw - boiled/stir-fried*	36	6	0.3	0.1	1.4	4	0.1	0.1	3.7	0.012	0.006	0.203	0.027	4	0	14
112	112926	2	48	Night (7pm-daybreak)	Ingredient	9	Added fats	590711	*Vegetable oil,repackaged,w/added vitamin A - cooked*	20	177	0	20	0	0	0	0	0	0	0	0	0	0	0	371
112	112926	2	48	Night (7pm-daybreak)	Food Item	1	Primary staple grains & products	10510	CHAPATTI	94	259	8.6	1.1	52.4	81	1.3	0.8	0	0.251	0.091	2.013	0.032	23	0	0
112	112926	2	48	Night (7pm-daybreak)	Food Item	8	Vegetables	80658	TOMATO,RED,RIPE,FRESH,RAW	92	17	0.8	0.2	3.6	9	0.3	0.2	12.6	0.034	0.017	0.546	0.074	14	0	39
112	112926	2	48	Night (7pm-daybreak)	Food Item	8	Vegetables	80594	ONION,FRESH,RAW	18	7	0.2	0	1.7	4	0	0	1.3	0.008	0.005	0.021	0.022	3	0	0
112	112927	2	34	Morning(daybreak-12.00pm)	Food Item	12	Beverages	120000	BLACK TEA (PREPARED WITH TEA LEAVES AND WATER)	315	3	0	0	0.9	0	0	0	0	0	0.044	0	0	16	0	0
112	112927	2	34	Morning(daybreak-12.00pm)	Food Item	10	Added sugars	100101	SUGAR,REFINED	25	97	0	0	25	0	0	0	0	0	0.005	0	0	0	0	0
112	112927	2	34	Morning(daybreak-12.00pm)	Food Item	1	Primary staple grains & products	10510	CHAPATTI	94	259	8.6	1.1	52.4	81	1.3	0.8	0	0.251	0.091	2.013	0.032	23	0	0
112	112927	2	34	Afternon(12.00-5.00 pm)	Food Item	3	Starchy roots & other starchy plant foods	32414	SWEET POTATO,YELLOW,FRESH,COOKED	574	758	13.8	0.6	177.4	264	5.2	2.9	16.6	0.585	0.511	4.661	1.751	86	0	637
112	112927	2	34	Afternon(12.00-5.00 pm)	Household Unique Recipe	-1		0	MUKENE SAUCE	102	76	4.7	4.4	5.2	13	0.3	0.3	4.5	0.058	0.063	1	0.149	15	0.42	126
112	112927	2	34	Afternon(12.00-5.00 pm)	Ingredient	6	Meat,fish & eggs	463034	*FISH,MUKENE (SILVER FISH),WHOLE,DRIED,RAW - BOILED*	7	27	3.8	1.2	0	2	0.1	0.1	0.3	0.023	0.033	0.428	0.071	0	0.42	7
112	112927	2	34	Afternon(12.00-5.00 pm)	Ingredient	9	Added fats	590710	*VEG FAT,REPACKAGED,WHITE,W/ADDED VITAMIN A - COOKED*	3	27	0	3	0	0	0	0	0	0.001	0	0	0	0	0	41
112	112927	2	34	Afternon(12.00-5.00 pm)	Ingredient	8	Vegetables	480594	*ONION,FRESH,RAW - BOILED/STIR-FRIED*	2	1	0	0	0.2	0	0	0	0.1	0.001	0.001	0.002	0.002	0	0	0
112	112927	2	34	Afternon(12.00-5.00 pm)	Ingredient	8	Vegetables	480658	*TOMATO,RED,RIPE,FRESH,RAW - BOILED/STIR-FRIED*	27	5	0.2	0.1	1.1	3	0.1	0.1	2.8	0.009	0.005	0.152	0.021	3	0	10
112	112927	2	34	Afternon(12.00-5.00 pm)	Ingredient	8	Vegetables	480547	*EGGPLANT,LONG-TYPE,FRESH,RAW - BOILED/STIR-FRIED*	54	13	0.5	0.1	3.1	5	0.1	0.1	0.9	0.019	0.019	0.333	0.043	10	0	1
112	112927	2	34	Afternon(12.00-5.00 pm)	Ingredient	8	Vegetables	480027	*CARROTS,FRESH,RAW - BOILED/STIR-FRIED*	9	4	0.1	0	0.9	3	0	0	0.4	0.005	0.005	0.084	0.012	1	0	68
112	112927	2	34	Afternon(12.00-5.00 pm)	Food Item	8	Vegetables	80508	AVOCADO,FRESH,RAW	89	142	1.8	13.1	7.6	11	0.5	0.5	8.9	0.06	0.116	1.547	0.229	72	0	6
112	112927	2	34	Afternon(12.00-5.00 pm)	Household Unique Recipe	-1		0	JUICE	77	103	0.7	0.3	26.1	9	0.3	0.1	22.7	0.018	0.039	0.493	0.065	21	0	31
112	112927	2	34	Afternon(12.00-5.00 pm)	Ingredient	7	Fruits	70125	MANGO,RIPE,FRESH,MEDIUM/LARGE TYPE,RAW	39	23	0.3	0.2	5.9	4	0.1	0	14.2	0.011	0.015	0.261	0.046	17	0	21
112	112927	2	34	Afternon(12.00-5.00 pm)	Ingredient	7	Fruits	70134	PASSION-FRUIT,FRESH,RAW	14	14	0.3	0.1	3.3	2	0.2	0	4.2	0	0.018	0.21	0.014	2	0	9
112	112927	2	34	Afternon(12.00-5.00 pm)	Ingredient	7	Fruits	70130	CITRUS (ORANGE),FRESH,RAW	8	4	0.1	0	0.9	3	0	0	4.3	0.007	0.003	0.023	0.005	2	0	1
112	112927	2	34	Afternon(12.00-5.00 pm)	Ingredient	10	Added sugars	100101	SUGAR,REFINED	16	62	0	0	16	0	0	0	0	0	0.003	0	0	0	0	0
112	112927	2	34	Night (7pm-daybreak)	Food Item	12	Beverages	120000	BLACK TEA (PREPARED WITH TEA LEAVES AND WATER)	315	3	0	0	0.9	0	0	0	0	0	0.044	0	0	16	0	0
112	112927	2	34	Night (7pm-daybreak)	Food Item	1	Primary staple grains & products	10861	BREAD,WHEAT,WHITE (REFINED),SLICED, LARGE LOAF	91	249	8	2.7	47.2	9	0.5	0.8	0	0.091	0.091	0.819	0	28	0	0
112	112927	2	34	Night (7pm-daybreak)	Food Item	9	Added fats	90650	MARGARINE,REGULAR,FROM TUB,W/SALT,VITAMIN A FORTIFIED	2	14	0	1.6	0	0	0	0	0	0	0	0	0	0	0	16
112	112109	2	34	Morning(daybreak-12.00pm)	Std Recipe	-1		900042	BLACK TEA,W/SUGAR	410	101	0	0	26.2	0	0	0	0	0	0.059	0	0	19	0	0
112	112109	2	34	Morning(daybreak-12.00pm)	Ingredient	10	Added sugars	100101	Sugar,refined	25	97	0	0	25	0	0	0	0	0	0.005	0	0	0	0	0
112	112109	2	34	Morning(daybreak-12.00pm)	Ingredient	12	Beverages	120000	Tea,black,brewed w/water	385	4	0	0	1.2	0	0	0	0	0	0.054	0	0	19	0	0
112	112109	2	34	Morning(daybreak-12.00pm)	Food Item	10	Added sugars	100101	SUGAR,REFINED	35	135	0	0	35	0	0	0	0	0	0.007	0	0	0	0	0
112	112109	2	34	Morning(daybreak-12.00pm)	Food Item	1	Primary staple grains & products	10861	BREAD,WHEAT,WHITE (REFINED),SLICED, LARGE LOAF	273	748	24	8.2	141.7	27	1.4	2.5	0	0.273	0.273	2.457	0	85	0	0
112	112109	2	34	Afternon(12.00-5.00 pm)	Food Item	7	Fruits	70125	MANGO,RIPE,FRESH,MEDIUM/LARGE TYPE,RAW	82	49	0.7	0.3	12.3	9	0.2	0.1	29.8	0.023	0.031	0.549	0.098	35	0	44
112	112109	2	34	Afternon(12.00-5.00 pm)	Food Item	3	Starchy roots & other starchy plant foods	32414	SWEET POTATO,YELLOW,FRESH,COOKED	608	803	14.6	0.6	187.9	280	5.5	3	17.6	0.62	0.541	4.937	1.854	91	0	675
112	112109	2	34	Afternon(12.00-5.00 pm)	Food Item	3	Starchy roots & other starchy plant foods	32206	BANANA (MATOOKE, GONJA, OTHERS), GREEN/UNRIPE,FRESH,BOILED/S	380	464	4.9	1.5	121.2	11	2.3	0.4	52.4	0.179	0.194	2.478	1.079	68	0	194
112	112109	2	34	Afternon(12.00-5.00 pm)	Std Recipe	-1		901323	FISH (FRESH) SOUP,W/TOMATO, +/-CARROT,G.PEPPER,ONION, W/OIL	319	197	5	17.4	5.9	75	0.7	0.4	12	0.036	0.083	3.304	0.113	20	0	371
112	112109	2	34	Afternon(12.00-5.00 pm)	Ingredient	14	Composites	140176	Broth,fish,prepared	205	33	4.1	1.2	0.8	62	0.4	0.2	0	0	0.062	2.809	0.021	8	0	2
112	112109	2	34	Afternon(12.00-5.00 pm)	Ingredient	8	Vegetables	480027	*Carrots,fresh,raw - boiled/stir-fried*	6	2	0.1	0	0.6	2	0	0	0.3	0.004	0.003	0.056	0.008	1	0	45
112	112109	2	34	Afternon(12.00-5.00 pm)	Ingredient	8	Vegetables	480337	*Green pepper,fresh,raw - boiled/stir-fried*	6	1	0.1	0	0.3	1	0	0	3.6	0.003	0.002	0.027	0.013	0	0	1
112	112109	2	34	Afternon(12.00-5.00 pm)	Ingredient	8	Vegetables	480594	*Onion,fresh,raw - boiled/stir-fried*	16	6	0.2	0	1.5	4	0	0	0.9	0.007	0.004	0.018	0.018	2	0	0
112	112109	2	34	Afternon(12.00-5.00 pm)	Ingredient	8	Vegetables	480658	*Tomato,red,ripe,fresh,raw - boiled/stir-fried*	70	13	0.6	0.1	2.7	7	0.2	0.1	7.2	0.023	0.013	0.395	0.053	8	0	27
112	112109	2	34	Afternon(12.00-5.00 pm)	Ingredient	9	Added fats	590711	*Vegetable oil,repackaged,w/added vitamin A - cooked*	16	141	0	16	0	0	0	0	0	0	0	0	0	0	0	297
112	112109	2	34	Afternon(12.00-5.00 pm)	Food Item	6	Meat,fish & eggs	62090	FISH,TILAPIA,FRESH,BOILED,DRAINED	120	119	25	2.2	0	10	0.6	0.4	0	0.046	0.078	4.608	0.181	26	1.2	0
112	112109	2	34	Evening (5.00pm-Sunset)	Food Item	11	Sweetened snacks & desserts	110044	CAKES, ANY TYPE (QUEEN CAKE, ETC.)	92	328	5	11.4	52.6	120	1.4	0.3	0.2	0.171	0.223	1.41	0.019	35	0	14
112	112109	2	34	Night (7pm-daybreak)	Food Item	3	Starchy roots & other starchy plant foods	32006	CASSAVA,FRESH,FRIED IN OIL	226	466	2.9	15.4	79.8	34	0.7	0.7	34.6	0.147	0.095	1.706	0.176	43	0	0
112	112109	2	34	Night (7pm-daybreak)	Food Item	6	Meat,fish & eggs	61008	EGG,CHICKEN,WHOLE,FRIED	115	225	15.6	17	0.9	71	2.2	1.6	0	0.051	0.569	0.094	0.212	59	0	252
112	112109	2	34	Night (7pm-daybreak)	Std Recipe	-1		900042	BLACK TEA,W/SUGAR	309	76	0	0	19.9	0	0	0	0	0	0.044	0	0	15	0	0
112	112109	2	34	Night (7pm-daybreak)	Ingredient	10	Added sugars	100101	Sugar,refined	19	74	0	0	19	0	0	0	0	0	0.004	0	0	0	0	0
112	112109	2	34	Night (7pm-daybreak)	Ingredient	12	Beverages	120000	Tea,black,brewed w/water	290	3	0	0	0.9	0	0	0	0	0	0.041	0	0	15	0	0
112	112109	2	34	Night (7pm-daybreak)	Food Item	10	Added sugars	100101	SUGAR,REFINED	25	97	0	0	25	0	0	0	0	0	0.005	0	0	0	0	0
112	112109	2	34	Afternon(12.00-5.00 pm)	Food Item	8	Vegetables	80508	AVOCADO,FRESH,RAW	89	142	1.8	13.1	7.6	11	0.5	0.5	8.9	0.06	0.116	1.547	0.229	72	0	6
112	112110	2	38	Morning(daybreak-12.00pm)	Food Item	10	Added sugars	100101	SUGAR,REFINED	36	139	0	0	36	0	0	0	0	0	0.007	0	0	0	0	0
112	112110	2	38	Morning(daybreak-12.00pm)	Food Item	3	Starchy roots & other starchy plant foods	32004	CASSAVA,FRESH,BOILED,DRAINED	192	282	2.5	0.6	67	27	0.4	0.6	27.3	0.123	0.081	1.428	0.148	42	0	0
112	112110	2	38	Afternon(12.00-5.00 pm)	Food Item	3	Starchy roots & other starchy plant foods	32206	BANANA (MATOOKE, GONJA, OTHERS), GREEN/UNRIPE,FRESH,BOILED/S	785	958	10.2	3.1	250.4	24	4.7	0.8	108.3	0.369	0.4	5.118	2.229	141	0	400
112	112110	2	38	Morning(daybreak-12.00pm)	Food Item	3	Starchy roots & other starchy plant foods	32004	CASSAVA,FRESH,BOILED,DRAINED	111	163	1.4	0.3	38.7	16	0.2	0.3	15.8	0.071	0.047	0.826	0.085	24	0	0
112	112110	2	38	Afternon(12.00-5.00 pm)	Food Item	8	Vegetables	80508	AVOCADO,FRESH,RAW	89	142	1.8	13.1	7.6	11	0.5	0.5	8.9	0.06	0.116	1.547	0.229	72	0	6
112	112110	2	38	Afternon(12.00-5.00 pm)	Std Recipe	-1		900022	PASSION FRUIT JUICE,FRESH,FRESHLY-PREPARED,W/SUGAR	56	132	0.2	0.1	33.8	1	0.1	0	4.7	0	0.032	0.582	0.016	2	0	12
112	112110	2	38	Afternon(12.00-5.00 pm)	Ingredient	10	Added sugars	100101	Sugar,refined	30	116	0	0	30	0	0	0	0	0	0.006	0	0	0	0	0
112	112110	2	38	Afternon(12.00-5.00 pm)	Ingredient	12	Beverages	120111	Passion-fruit juice, fresh, raw	26	16	0.2	0.1	3.8	1	0.1	0	4.7	0	0.026	0.582	0.016	2	0	12
112	112110	2	38	Afternon(12.00-5.00 pm)	Std Recipe	-1		901113	GNUT SAUCE,W/TOMATO,+/-ONION	83	372	16.9	32	11.2	62	3	2.2	1.9	0.339	0.083	7.16	0.217	111	0	7
112	112110	2	38	Afternon(12.00-5.00 pm)	Ingredient	4	Legumes,nuts & seeds	442106	*Groundnuts flour,dried,raw - boiled*	65	369	16.8	32	10.5	60	3	2.1	0	0.333	0.079	7.058	0.203	109	0	0
112	112110	2	38	Afternon(12.00-5.00 pm)	Ingredient	8	Vegetables	480658	*Tomato,red,ripe,fresh,raw - boiled/stir-fried*	18	3	0.2	0	0.7	2	0.1	0	1.9	0.006	0.003	0.102	0.014	2	0	7
112	112110	2	38	Night (7pm-daybreak)	Food Item	7	Fruits	70125	MANGO,RIPE,FRESH,MEDIUM/LARGE TYPE,RAW	82	49	0.7	0.3	12.3	9	0.2	0.1	29.8	0.023	0.031	0.549	0.098	35	0	44
112	112110	2	38	Night (7pm-daybreak)	Std Recipe	-1		900221	RICE,PLAIN	153	551	10.1	0.9	121.3	14	1.2	1.8	0	0.086	0.066	2.448	0.211	9	0	0
112	112110	2	38	Night (7pm-daybreak)	Ingredient	1	Primary staple grains & products	410367	*Rice,white,medium-grain,raw - boiled*	153	551	10.1	0.9	121.3	14	1.2	1.8	0	0.086	0.066	2.448	0.211	9	0	0
112	112110	2	38	Night (7pm-daybreak)	Std Recipe	-1		901014	BEAN SAUCE,COMMON BEANS,W/TOMATO,+/-ONION W/OIL	94	143	7.1	4.4	19.6	35	1.7	0.8	1.7	0.143	0.049	0.416	0.115	127	0	79
112	112110	2	38	Night (7pm-daybreak)	Ingredient	8	Vegetables	480658	*Tomato,red,ripe,fresh,raw - boiled/stir-fried*	12	2	0.1	0	0.5	1	0	0	1.2	0.004	0.002	0.068	0.009	1	0	5
112	112110	2	38	Night (7pm-daybreak)	Ingredient	4	Legumes,nuts & seeds	540067	*Beans common,any type,mature/dried,boiled,drained - recooke	78	105	7	0.4	19.1	34	1.6	0.8	0.5	0.139	0.047	0.349	0.106	126	0	0
112	112110	2	38	Night (7pm-daybreak)	Ingredient	9	Added fats	590711	*Vegetable oil,repackaged,w/added vitamin A - cooked*	4	35	0	4	0	0	0	0	0	0	0	0	0	0	0	74
113	113101	2	46	Morning(daybreak-12.00pm)	Food Item	12	Beverages	120000	BLACK TEA (PREPARED WITH TEA LEAVES AND WATER)	396	4	0	0	1.2	0	0	0	0	0	0.055	0	0	20	0	0
113	113101	2	46	Morning(daybreak-12.00pm)	Food Item	10	Added sugars	100101	SUGAR,REFINED	19	74	0	0	19	0	0	0	0	0	0.004	0	0	0	0	0
113	113101	2	46	Morning(daybreak-12.00pm)	Food Item	3	Starchy roots & other starchy plant foods	32206	BANANA (MATOOKE, GONJA, OTHERS), GREEN/UNRIPE,FRESH,BOILED/S	319	389	4.1	1.3	101.8	10	1.9	0.3	44	0.15	0.163	2.08	0.906	57	0	163
113	113101	2	46	Afternon(12.00-5.00 pm)	Food Item	3	Starchy roots & other starchy plant foods	32206	BANANA (MATOOKE, GONJA, OTHERS), GREEN/UNRIPE,FRESH,BOILED/S	480	586	6.2	1.9	153.1	14	2.9	0.5	66.2	0.226	0.245	3.13	1.363	86	0	245
113	113101	2	46	Afternon(12.00-5.00 pm)	Std Recipe	-1		901252	MUKENE SAUCE,MUKENE W/TOMATO,+/-ONION,W/OIL	59	155	11.1	11.6	1.2	9	0.3	0.3	3.9	0.076	0.101	1.398	0.226	4	1.2	181
113	113101	2	46	Afternon(12.00-5.00 pm)	Ingredient	6	Meat,fish & eggs	463034	*Fish,Mukene (silver fish),whole,dried,raw - boiled*	20	78	10.9	3.5	0	6	0.2	0.3	0.7	0.066	0.096	1.223	0.203	1	1.2	21
113	113101	2	46	Afternon(12.00-5.00 pm)	Ingredient	8	Vegetables	480658	*Tomato,red,ripe,fresh,raw - boiled/stir-fried*	31	6	0.3	0.1	1.2	3	0.1	0.1	3.2	0.01	0.006	0.175	0.024	4	0	12
113	113101	2	46	Afternon(12.00-5.00 pm)	Ingredient	9	Added fats	590711	*Vegetable oil,repackaged,w/added vitamin A - cooked*	8	71	0	8	0	0	0	0	0	0	0	0	0	0	0	148
113	113102	2	46	Morning(daybreak-12.00pm)	Std Recipe	-1		900043	MILK TEA,PLAIN (NO SUGAR)	242	155	8	9	11.4	288	0.2	1	3.1	0.082	0.39	0.203	0.092	10	0	80
113	113102	2	46	Morning(daybreak-12.00pm)	Ingredient	5	Dairy products	450003	*Milk,cow,fresh,whole,fluid,producer - boiled*	242	155	8	9	11.4	288	0.2	1	3.1	0.082	0.39	0.203	0.092	10	0	80
113	113102	2	46	Morning(daybreak-12.00pm)	Food Item	10	Added sugars	100101	SUGAR,REFINED	32	124	0	0	32	0	0	0	0	0	0.006	0	0	0	0	0
113	113102	2	46	Morning(daybreak-12.00pm)	Food Item	14	Composites	110075	PANCAKE-UGANDA (KABALAGALA)	99	251	1.7	6.3	48.2	20	1.1	0.4	31.7	0.125	0.038	0.851	0.452	16	0	109
113	113102	2	46	Afternon(12.00-5.00 pm)	Std Recipe	-1		900212	MAIZE POSHO, REFINED FLOUR	146	517	10.2	0.7	117.5	13	2.9	3.7	0	0.058	0.394	0.788	0.237	31	0	0
113	113102	2	46	Afternon(12.00-5.00 pm)	Ingredient	1	Primary staple grains & products	410406	*Maize flour,white variety,refined,raw (East Africa) - boile	146	517	10.2	0.7	117.5	13	2.9	3.7	0	0.058	0.394	0.788	0.237	31	0	0
113	113102	2	46	Afternon(12.00-5.00 pm)	Household Unique Recipe	-1		0	BEAN SAUCE WITH ENTULA	89	283	15.4	6.8	41.7	75	3.1	1.7	2.1	0.161	0.105	0.615	0.132	88	0	113
113	113102	2	46	Afternon(12.00-5.00 pm)	Ingredient	4	Legumes,nuts & seeds	940066	*BEANS,COMMON,ANY TYPE,MATURE/DRIED,RAW - BOILED,DRAINED,REC	67	226	15.2	0.7	40.8	73	3.1	1.7	1.5	0.155	0.101	0.524	0.119	85	0	0
113	113102	2	46	Afternon(12.00-5.00 pm)	Ingredient	8	Vegetables	480549	*ENTULA,FRESH,RAW - BOILED/STIR-FRIED*	11	3	0.1	0	0.6	1	0	0	0.2	0.004	0.004	0.068	0.009	2	0	0
113	113102	2	46	Afternon(12.00-5.00 pm)	Ingredient	9	Added fats	590711	*VEG OIL,REPACKAGED,W/ADDED VITAMIN A - COOKED*	6	53	0	6	0	0	0	0	0	0	0	0	0	0	0	111
113	113102	2	46	Afternon(12.00-5.00 pm)	Ingredient	8	Vegetables	480594	*ONION,FRESH,RAW - BOILED/STIR-FRIED*	1	0	0	0	0.1	0	0	0	0.1	0	0	0.001	0.001	0	0	0
113	113102	2	46	Afternon(12.00-5.00 pm)	Ingredient	8	Vegetables	480658	*TOMATO,RED,RIPE,FRESH,RAW - BOILED/STIR-FRIED*	4	1	0	0	0.2	0	0	0	0.4	0.001	0.001	0.023	0.003	0	0	2
113	113102	2	46	Evening (5.00pm-Sunset)	Std Recipe	-1		900043	MILK TEA,PLAIN (NO SUGAR)	166	106	5.5	6.1	7.8	198	0.2	0.7	2.2	0.056	0.267	0.139	0.063	7	0	55
113	113102	2	46	Evening (5.00pm-Sunset)	Ingredient	5	Dairy products	450003	*Milk,cow,fresh,whole,fluid,producer - boiled*	166	106	5.5	6.1	7.8	198	0.2	0.7	2.2	0.056	0.267	0.139	0.063	7	0	55
113	113102	2	46	Evening (5.00pm-Sunset)	Food Item	10	Added sugars	100101	SUGAR,REFINED	18	70	0	0	18	0	0	0	0	0	0.003	0	0	0	0	0
113	113102	2	46	Night (7pm-daybreak)	Std Recipe	-1		900222	RICE,W/OIL	128	497	8	7.7	96	11	1	1.5	0	0.068	0.052	1.936	0.167	7	0	130
113	113102	2	46	Night (7pm-daybreak)	Ingredient	1	Primary staple grains & products	410367	*Rice,white,medium-grain,raw - boiled*	121	436	8	0.7	96	11	1	1.5	0	0.068	0.052	1.936	0.167	7	0	0
113	113102	2	46	Night (7pm-daybreak)	Ingredient	9	Added fats	590711	*Vegetable oil,repackaged,w/added vitamin A - cooked*	7	62	0	7	0	0	0	0	0	0	0	0	0	0	0	130
113	113102	2	46	Night (7pm-daybreak)	Household Unique Recipe	-1		0	BEAN SAUCE WITH ENTULA	47	150	8.3	3.4	22.3	40	1.7	0.9	1.1	0.086	0.056	0.33	0.07	47	0	56
113	113102	2	46	Night (7pm-daybreak)	Ingredient	4	Legumes,nuts & seeds	940066	*BEANS,COMMON,ANY TYPE,MATURE/DRIED,RAW - BOILED,DRAINED,REC	36	122	8.2	0.4	21.9	39	1.7	0.9	0.8	0.084	0.054	0.282	0.064	46	0	0
113	113102	2	46	Night (7pm-daybreak)	Ingredient	8	Vegetables	480549	*ENTULA,FRESH,RAW - BOILED/STIR-FRIED*	6	1	0.1	0	0.3	1	0	0	0.1	0.002	0.002	0.037	0.005	1	0	0
113	113102	2	46	Night (7pm-daybreak)	Ingredient	9	Added fats	590711	*VEG OIL,REPACKAGED,W/ADDED VITAMIN A - COOKED*	3	27	0	3	0	0	0	0	0	0	0	0	0	0	0	56
113	113102	2	46	Night (7pm-daybreak)	Ingredient	8	Vegetables	480594	*ONION,FRESH,RAW - BOILED/STIR-FRIED*	0	0	0	0	0	0	0	0	0	0	0	0	0	0	0	0
113	113102	2	46	Night (7pm-daybreak)	Ingredient	8	Vegetables	480658	*TOMATO,RED,RIPE,FRESH,RAW - BOILED/STIR-FRIED*	2	0	0	0	0.1	0	0	0	0.2	0.001	0	0.011	0.002	0	0	1
113	113102	2	46	Morning(daybreak-12.00pm)	Food Item	7	Fruits	70134	PASSION-FRUIT,FRESH,RAW	15	15	0.3	0.1	3.5	2	0.2	0	4.5	0	0.02	0.225	0.015	2	0	10
113	113102	2	46	Morning(daybreak-12.00pm)	Food Item	8	Vegetables	80508	AVOCADO,FRESH,RAW	45	72	0.9	6.6	3.8	5	0.3	0.3	4.5	0.03	0.059	0.782	0.116	36	0	3
113	113921	2	42	Morning(daybreak-12.00pm)	Food Item	3	Starchy roots & other starchy plant foods	32006	CASSAVA,FRESH,FRIED IN OIL	148	305	1.9	10.1	52.2	22	0.4	0.4	22.6	0.096	0.062	1.117	0.115	28	0	0
113	113921	2	42	Morning(daybreak-12.00pm)	Food Item	10	Added sugars	100101	SUGAR,REFINED	27	104	0	0	27	0	0	0	0	0	0.005	0	0	0	0	0
113	113921	2	42	Afternon(12.00-5.00 pm)	Food Item	3	Starchy roots & other starchy plant foods	32414	SWEET POTATO,YELLOW,FRESH,COOKED	203	268	4.9	0.2	62.7	93	1.8	1	5.9	0.207	0.181	1.648	0.619	30	0	225
113	113921	2	42	Afternon(12.00-5.00 pm)	Std Recipe	-1		901014	BEAN SAUCE,COMMON BEANS,W/TOMATO,+/-ONION W/OIL	102	152	7.8	4.5	21.3	38	1.8	0.9	1.8	0.156	0.053	0.453	0.125	138	0	79
113	113921	2	42	Afternon(12.00-5.00 pm)	Ingredient	8	Vegetables	480658	*Tomato,red,ripe,fresh,raw - boiled/stir-fried*	13	2	0.1	0	0.5	1	0	0	1.3	0.004	0.002	0.073	0.01	2	0	5
113	113921	2	42	Afternon(12.00-5.00 pm)	Ingredient	4	Legumes,nuts & seeds	540067	*Beans common,any type,mature/dried,boiled,drained - recooke	85	115	7.7	0.4	20.8	37	1.8	0.9	0.5	0.151	0.051	0.38	0.116	137	0	0
113	113921	2	42	Afternon(12.00-5.00 pm)	Ingredient	9	Added fats	590711	*Vegetable oil,repackaged,w/added vitamin A - cooked*	4	35	0	4	0	0	0	0	0	0	0	0	0	0	0	74
113	113921	2	42	Afternon(12.00-5.00 pm)	Food Item	10	Added sugars	100103	SUGARCANE,WHOLE,RAW	195	51	0	0	194.8	12	0.2	0	0	0	0	0	0	0	0	0
113	113921	2	42	Evening (5.00pm-Sunset)	Std Recipe	-1		900212	MAIZE POSHO, REFINED FLOUR	106	375	7.4	0.5	85.3	10	2.1	2.7	0	0.042	0.286	0.572	0.172	22	0	0
113	113921	2	42	Evening (5.00pm-Sunset)	Ingredient	1	Primary staple grains & products	410406	*Maize flour,white variety,refined,raw (East Africa) - boile	106	375	7.4	0.5	85.3	10	2.1	2.7	0	0.042	0.286	0.572	0.172	22	0	0
113	113921	2	42	Evening (5.00pm-Sunset)	Std Recipe	-1		901014	BEAN SAUCE,COMMON BEANS,W/TOMATO,+/-ONION W/OIL	153	236	11.5	7.7	31.7	56	2.7	1.3	2.8	0.231	0.079	0.676	0.187	205	0	137
113	113921	2	42	Evening (5.00pm-Sunset)	Ingredient	8	Vegetables	480658	*Tomato,red,ripe,fresh,raw - boiled/stir-fried*	20	4	0.2	0	0.8	2	0.1	0	2.1	0.007	0.004	0.113	0.015	2	0	8
113	113921	2	42	Evening (5.00pm-Sunset)	Ingredient	4	Legumes,nuts & seeds	540067	*Beans common,any type,mature/dried,boiled,drained - recooke	126	170	11.3	0.6	30.9	54	2.6	1.3	0.8	0.224	0.076	0.563	0.171	203	0	0
113	113921	2	42	Evening (5.00pm-Sunset)	Ingredient	9	Added fats	590711	*Vegetable oil,repackaged,w/added vitamin A - cooked*	7	62	0	7	0	0	0	0	0	0	0	0	0	0	0	130
113	113921	2	42	Afternon(12.00-5.00 pm)	Std Recipe	-1		901252	MUKENE SAUCE,MUKENE W/TOMATO,+/-ONION,W/OIL	23	60	4.5	4.4	0.5	4	0.1	0.1	1.5	0.03	0.04	0.557	0.09	2	0.48	69
113	113921	2	42	Afternon(12.00-5.00 pm)	Ingredient	6	Meat,fish & eggs	463034	*Fish,Mukene (silver fish),whole,dried,raw - boiled*	8	31	4.3	1.4	0	2	0.1	0.1	0.3	0.026	0.038	0.489	0.081	0	0.48	8
113	113921	2	42	Afternon(12.00-5.00 pm)	Ingredient	8	Vegetables	480658	*Tomato,red,ripe,fresh,raw - boiled/stir-fried*	12	2	0.1	0	0.5	1	0	0	1.2	0.004	0.002	0.068	0.009	1	0	5
113	113921	2	42	Afternon(12.00-5.00 pm)	Ingredient	9	Added fats	590711	*Vegetable oil,repackaged,w/added vitamin A - cooked*	3	27	0	3	0	0	0	0	0	0	0	0	0	0	0	56
113	113921	2	42	Afternon(12.00-5.00 pm)	Food Item	10	Added sugars	100101	SUGAR,REFINED	29	112	0	0	29	0	0	0	0	0	0.006	0	0	0	0	0
113	113921	2	42	Night (7pm-daybreak)	Food Item	12	Beverages	120149	SODA, ANY TYPE	500	185	0.5	0	48	10	0.5	0	0	0	0	0	0	0	0	0
113	113921	2	42	Night (7pm-daybreak)	Food Item	11	Sweetened snacks & desserts	110069	MANDAZI, FRIED	78	193	2.9	10.4	22.4	4	1.2	0.3	0	0.094	0.031	0.25	0.023	0	0	0
113	113104	2	36	Morning(daybreak-12.00pm)	Food Item	14	Composites	140106	SAMOSA,PEA FILLING	46	217	1.4	19.2	10.3	15	0.4	0.1	1.8	0.055	0.009	0.276	0.041	5	0	14
113	113104	2	36	Morning(daybreak-12.00pm)	Food Item	14	Composites	140106	SAMOSA,PEA FILLING	48	227	1.5	20.1	10.7	15	0.4	0.1	1.9	0.058	0.01	0.288	0.043	5	0	15
113	113104	2	36	Morning(daybreak-12.00pm)	Food Item	12	Beverages	120161	FRUIT DRINK,FACTORY-PACKED,ANY TYPE	380	182	0	0	45.6	30	0.4	0	1.5	0.084	0.087	0.08	0.042	15	0	0
113	113104	2	36	Afternon(12.00-5.00 pm)	Food Item	1	Primary staple grains & products	10856	BREAD,WHEAT,WHITE (REFINED),SLICED, SMALL LOAF	42	115	3.7	1.3	21.8	4	0.2	0.4	0	0.042	0.042	0.378	0	13	0	0
113	113104	2	36	Afternon(12.00-5.00 pm)	Food Item	12	Beverages	120000	BLACK TEA (PREPARED WITH TEA LEAVES AND WATER)	396	4	0	0	1.2	0	0	0	0	0	0.055	0	0	20	0	0
113	113104	2	36	Afternon(12.00-5.00 pm)	Food Item	10	Added sugars	100101	SUGAR,REFINED	33	128	0	0	33	0	0	0	0	0	0.006	0	0	0	0	0
113	113104	2	36	Evening (5.00pm-Sunset)	Food Item	3	Starchy roots & other starchy plant foods	32004	CASSAVA,FRESH,BOILED,DRAINED	201	295	2.6	0.6	70.1	28	0.4	0.6	28.5	0.129	0.084	1.495	0.155	44	0	0
113	113104	2	36	Evening (5.00pm-Sunset)	Std Recipe	-1		900212	MAIZE POSHO, REFINED FLOUR	31	110	2.2	0.2	25	3	0.6	0.8	0	0.012	0.084	0.167	0.05	7	0	0
113	113104	2	36	Evening (5.00pm-Sunset)	Ingredient	1	Primary staple grains & products	410406	*Maize flour,white variety,refined,raw (East Africa) - boile	31	110	2.2	0.2	25	3	0.6	0.8	0	0.012	0.084	0.167	0.05	7	0	0
113	113104	2	36	Evening (5.00pm-Sunset)	Household Unique Recipe	-1		0	BEAN SAUCE WITH ENTULA	99	225	11.3	6.6	31.5	57	2.3	1.3	3.4	0.127	0.085	0.633	0.121	68	0	118
113	113104	2	36	Evening (5.00pm-Sunset)	Ingredient	4	Legumes,nuts & seeds	940066	*BEANS,COMMON,ANY TYPE,MATURE/DRIED,RAW - BOILED,DRAINED,REC	48	162	10.9	0.5	29.2	52	2.2	1.2	1.1	0.111	0.072	0.375	0.085	61	0	0
113	113104	2	36	Evening (5.00pm-Sunset)	Ingredient	8	Vegetables	480549	*ENTULA,FRESH,RAW - BOILED/STIR-FRIED*	25	6	0.3	0.1	1.4	2	0.1	0.1	0.4	0.009	0.009	0.154	0.02	5	0	0
113	113104	2	36	Evening (5.00pm-Sunset)	Ingredient	8	Vegetables	480658	*TOMATO,RED,RIPE,FRESH,RAW - BOILED/STIR-FRIED*	18	3	0.2	0	0.7	2	0.1	0	1.9	0.006	0.003	0.102	0.014	2	0	7
113	113104	2	36	Evening (5.00pm-Sunset)	Ingredient	8	Vegetables	480594	*ONION,FRESH,RAW - BOILED/STIR-FRIED*	2	1	0	0	0.2	0	0	0	0.1	0.001	0.001	0.002	0.002	0	0	0
113	113104	2	36	Evening (5.00pm-Sunset)	Ingredient	9	Added fats	590711	*VEG OIL,REPACKAGED,W/ADDED VITAMIN A - COOKED*	1	9	0	1	0	0	0	0	0	0	0	0	0	0	0	19
113	113104	2	36	Evening (5.00pm-Sunset)	Ingredient	9	Added fats	590711	*VEG OIL,REPACKAGED,W/ADDED VITAMIN A - COOKED*	5	44	0	5	0	0	0	0	0	0	0	0	0	0	0	93
113	113104	2	36	Night (7pm-daybreak)	Food Item	12	Beverages	120000	BLACK TEA (PREPARED WITH TEA LEAVES AND WATER)	324	3	0	0	1	0	0	0	0	0	0.045	0	0	16	0	0
113	113104	2	36	Night (7pm-daybreak)	Food Item	10	Added sugars	100101	SUGAR,REFINED	20	77	0	0	20	0	0	0	0	0	0.004	0	0	0	0	0
113	113104	2	36	Night (7pm-daybreak)	Food Item	1	Primary staple grains & products	10856	BREAD,WHEAT,WHITE (REFINED),SLICED, SMALL LOAF	42	115	3.7	1.3	21.8	4	0.2	0.4	0	0.042	0.042	0.378	0	13	0	0
113	113104	2	36	Afternon(12.00-5.00 pm)	Food Item	7	Fruits	70124	MANGO,UNRIPE (GREEN),FRESH,RAW	74	38	0.4	0	9.3	4	0.4	0	27.4	0.022	0.022	0.148	0.071	26	0	16
113	113922	2	39	Morning(daybreak-12.00pm)	Food Item	12	Beverages	120000	BLACK TEA (PREPARED WITH TEA LEAVES AND WATER)	549	5	0	0	1.6	0	0	0	0	0	0.077	0	0	27	0	0
113	113922	2	39	Morning(daybreak-12.00pm)	Food Item	10	Added sugars	100101	SUGAR,REFINED	36	139	0	0	36	0	0	0	0	0	0.007	0	0	0	0	0
113	113922	2	39	Morning(daybreak-12.00pm)	Food Item	13	Miscellaneous	130081	POPCORN,MAIZE KERNELS,POPPED W/OIL	20	117	1.5	8.7	9	1	0.4	0.6	0.1	0.027	0.011	0.239	0.022	5	0	2
113	113922	2	39	Morning(daybreak-12.00pm)	Food Item	8	Vegetables	80565	MAIZE ON COB,WHITE,FRESH,COOKED	129	141	4.1	0.8	29.3	12	0.6	0.8	4.3	0.166	0.085	1.447	0.205	6	0	0
113	113922	2	39	Morning(daybreak-12.00pm)	Food Item	11	Sweetened snacks & desserts	110069	MANDAZI, FRIED	50	124	1.9	6.7	14.4	3	0.8	0.2	0	0.06	0.02	0.16	0.015	0	0	0
113	113922	2	39	Morning(daybreak-12.00pm)	Food Item	12	Beverages	120146	SODA, ORANGE TYPE	72	35	0	0	8.9	4	0.1	0.1	0	0	0	0	0	0	0	0
113	113922	2	39	Afternon(12.00-5.00 pm)	Food Item	3	Starchy roots & other starchy plant foods	32004	CASSAVA,FRESH,BOILED,DRAINED	125	184	1.6	0.4	43.6	18	0.3	0.4	17.8	0.08	0.053	0.93	0.096	28	0	0
113	113922	2	39	Afternon(12.00-5.00 pm)	Food Item	3	Starchy roots & other starchy plant foods	32414	SWEET POTATO,YELLOW,FRESH,COOKED	604	797	14.5	0.6	186.6	278	5.4	3	17.5	0.616	0.538	4.904	1.842	91	0	670
113	113922	2	39	Afternon(12.00-5.00 pm)	Household Unique Recipe	-1		0	BEAN SAUCE	118	185	12	0.7	34.2	64	2.6	1.4	3.9	0.173	0.107	0.86	0.163	100	0	6
113	113922	2	39	Afternon(12.00-5.00 pm)	Ingredient	4	Legumes,nuts & seeds	840066	*BEANS,COMMON,ANY TYPE,MATURE/DRIED,RAW - BOILED,WATER USED*	50	169	11.4	0.6	30.5	58	2.5	1.3	1.3	0.149	0.086	0.469	0.108	89	0	0
113	113922	2	39	Afternon(12.00-5.00 pm)	Ingredient	8	Vegetables	480594	*ONION,FRESH,RAW - BOILED/STIR-FRIED*	2	1	0	0	0.2	0	0	0	0.1	0.001	0.001	0.002	0.002	0	0	0
113	113922	2	39	Afternon(12.00-5.00 pm)	Ingredient	8	Vegetables	480658	*TOMATO,RED,RIPE,FRESH,RAW - BOILED/STIR-FRIED*	6	1	0.1	0	0.2	1	0	0	0.6	0.002	0.001	0.034	0.005	1	0	2
113	113922	2	39	Afternon(12.00-5.00 pm)	Ingredient	8	Vegetables	480549	*ENTULA,FRESH,RAW - BOILED/STIR-FRIED*	24	6	0.2	0	1.4	2	0	0	0.4	0.008	0.008	0.148	0.019	4	0	0
113	113922	2	39	Afternon(12.00-5.00 pm)	Ingredient	8	Vegetables	480547	*EGGPLANT,LONG-TYPE,FRESH,RAW - BOILED/STIR-FRIED*	19	5	0.2	0	1.1	2	0	0	0.3	0.007	0.007	0.117	0.015	3	0	0
113	113922	2	39	Afternon(12.00-5.00 pm)	Ingredient	8	Vegetables	480594	*ONION,FRESH,RAW - BOILED/STIR-FRIED*	2	1	0	0	0.2	0	0	0	0.1	0.001	0.001	0.002	0.002	0	0	0
113	113922	2	39	Afternon(12.00-5.00 pm)	Ingredient	8	Vegetables	480549	*ENTULA,FRESH,RAW - BOILED/STIR-FRIED*	6	1	0.1	0	0.3	1	0	0	0.1	0.002	0.002	0.037	0.005	1	0	0
113	113922	2	39	Afternon(12.00-5.00 pm)	Ingredient	8	Vegetables	480658	*TOMATO,RED,RIPE,FRESH,RAW - BOILED/STIR-FRIED*	9	2	0.1	0	0.4	1	0	0	0.9	0.003	0.002	0.051	0.007	1	0	3
113	113922	2	39	Afternon(12.00-5.00 pm)	Std Recipe	-1		900042	BLACK TEA,W/SUGAR	391	93	0	0	24.1	0	0	0	0	0	0.056	0	0	18	0	0
113	113922	2	39	Afternon(12.00-5.00 pm)	Ingredient	10	Added sugars	100101	Sugar,refined	23	89	0	0	23	0	0	0	0	0	0.004	0	0	0	0	0
113	113922	2	39	Afternon(12.00-5.00 pm)	Ingredient	12	Beverages	120000	Tea,black,brewed w/water	368	4	0	0	1.1	0	0	0	0	0	0.052	0	0	18	0	0
113	113922	2	39	Afternon(12.00-5.00 pm)	Food Item	1	Primary staple grains & products	10856	BREAD,WHEAT,WHITE (REFINED),SLICED, SMALL LOAF	42	115	3.7	1.3	21.8	4	0.2	0.4	0	0.042	0.042	0.378	0	13	0	0
113	113922	2	39	Night (7pm-daybreak)	Food Item	3	Starchy roots & other starchy plant foods	32004	CASSAVA,FRESH,BOILED,DRAINED	70	103	0.9	0.2	24.4	10	0.1	0.2	9.9	0.045	0.029	0.521	0.054	15	0	0
113	113922	2	39	Night (7pm-daybreak)	Food Item	3	Starchy roots & other starchy plant foods	32414	SWEET POTATO,YELLOW,FRESH,COOKED	406	536	9.7	0.4	125.5	187	3.7	2	11.8	0.414	0.361	3.297	1.238	61	0	451
113	113922	2	39	Night (7pm-daybreak)	Household Unique Recipe	-1		0	BEAN SAUCE	109	170	11.1	0.6	31.5	59	2.4	1.3	3.6	0.159	0.098	0.792	0.151	92	0	6
113	113922	2	39	Night (7pm-daybreak)	Ingredient	4	Legumes,nuts & seeds	840066	*BEANS,COMMON,ANY TYPE,MATURE/DRIED,RAW - BOILED,WATER USED*	46	155	10.4	0.5	28	53	2.3	1.2	1.2	0.137	0.079	0.431	0.099	82	0	0
113	113922	2	39	Night (7pm-daybreak)	Ingredient	8	Vegetables	480594	*ONION,FRESH,RAW - BOILED/STIR-FRIED*	2	1	0	0	0.2	0	0	0	0.1	0.001	0.001	0.002	0.002	0	0	0
113	113922	2	39	Night (7pm-daybreak)	Ingredient	8	Vegetables	480658	*TOMATO,RED,RIPE,FRESH,RAW - BOILED/STIR-FRIED*	6	1	0.1	0	0.2	1	0	0	0.6	0.002	0.001	0.034	0.005	1	0	2
113	113922	2	39	Night (7pm-daybreak)	Ingredient	8	Vegetables	480549	*ENTULA,FRESH,RAW - BOILED/STIR-FRIED*	22	5	0.2	0	1.3	2	0	0	0.4	0.008	0.008	0.136	0.018	4	0	0
113	113922	2	39	Night (7pm-daybreak)	Ingredient	8	Vegetables	480547	*EGGPLANT,LONG-TYPE,FRESH,RAW - BOILED/STIR-FRIED*	18	4	0.2	0	1	2	0	0	0.3	0.006	0.006	0.111	0.014	3	0	0
113	113922	2	39	Night (7pm-daybreak)	Ingredient	8	Vegetables	480594	*ONION,FRESH,RAW - BOILED/STIR-FRIED*	2	1	0	0	0.2	0	0	0	0.1	0.001	0.001	0.002	0.002	0	0	0
113	113922	2	39	Night (7pm-daybreak)	Ingredient	8	Vegetables	480549	*ENTULA,FRESH,RAW - BOILED/STIR-FRIED*	5	1	0.1	0	0.3	0	0	0	0.1	0.002	0.002	0.031	0.004	1	0	0
113	113922	2	39	Night (7pm-daybreak)	Ingredient	8	Vegetables	480658	*TOMATO,RED,RIPE,FRESH,RAW - BOILED/STIR-FRIED*	8	1	0.1	0	0.3	1	0	0	0.8	0.003	0.001	0.045	0.006	1	0	3
113	113922	2	39	Night (7pm-daybreak)	Food Item	10	Added sugars	100101	SUGAR,REFINED	34	132	0	0	34	0	0	0	0	0	0.006	0	0	0	0	0
113	113922	2	39	Afternon(12.00-5.00 pm)	Food Item	8	Vegetables	80508	AVOCADO,FRESH,RAW	72	115	1.4	10.6	6.1	9	0.4	0.4	7.2	0.048	0.094	1.251	0.185	58	0	5
113	113922	2	39	Afternon(12.00-5.00 pm)	Food Item	7	Fruits	70310	BANANA (BOGOYA, FIYA, ETC), RIPE,FRESH,RAW	66	59	0.7	0.2	15	3	0.2	0.1	5.7	0.02	0.048	0.439	0.242	13	0	2
121	121101	2	28	Morning(daybreak-12.00pm)	Std Recipe	-1		900122	MILLET PORRIDGE,W/SUGAR	46	174	2.8	1.1	39	4	1	0.7	0	0.086	0.021	1.409	0.087	8	0	0
121	121101	2	28	Morning(daybreak-12.00pm)	Ingredient	10	Added sugars	100101	Sugar,refined	20	77	0	0	20	0	0	0	0	0	0.004	0	0	0	0	0
121	121101	2	28	Morning(daybreak-12.00pm)	Ingredient	1	Primary staple grains & products	410031	*Millet flour,raw - boiled*	26	97	2.8	1.1	19	4	1	0.7	0	0.086	0.017	1.409	0.087	8	0	0
121	121101	2	28	Morning(daybreak-12.00pm)	Std Recipe	-1		900221	RICE,PLAIN	76	274	5	0.5	60.3	7	0.6	0.9	0	0.043	0.033	1.216	0.105	5	0	0
121	121101	2	28	Morning(daybreak-12.00pm)	Ingredient	1	Primary staple grains & products	410367	*Rice,white,medium-grain,raw - boiled*	76	274	5	0.5	60.3	7	0.6	0.9	0	0.043	0.033	1.216	0.105	5	0	0
121	121101	2	28	Morning(daybreak-12.00pm)	Std Recipe	-1		900221	RICE,PLAIN	170	612	11.2	1	134.8	15	1.4	2	0	0.095	0.073	2.72	0.235	10	0	0
121	121101	2	28	Morning(daybreak-12.00pm)	Ingredient	1	Primary staple grains & products	410367	*Rice,white,medium-grain,raw - boiled*	170	612	11.2	1	134.8	15	1.4	2	0	0.095	0.073	2.72	0.235	10	0	0
121	121101	2	28	Afternon(12.00-5.00 pm)	Food Item	7	Fruits	70125	MANGO,RIPE,FRESH,MEDIUM/LARGE TYPE,RAW	82	49	0.7	0.3	12.3	9	0.2	0.1	29.8	0.023	0.031	0.549	0.098	35	0	44
121	121101	2	28	Afternon(12.00-5.00 pm)	Std Recipe	-1		900212	MAIZE POSHO, REFINED FLOUR	136	481	9.5	0.7	109.5	12	2.7	3.4	0	0.054	0.367	0.734	0.22	29	0	0
121	121101	2	28	Afternon(12.00-5.00 pm)	Ingredient	1	Primary staple grains & products	410406	*Maize flour,white variety,refined,raw (East Africa) - boile	136	481	9.5	0.7	109.5	12	2.7	3.4	0	0.054	0.367	0.734	0.22	29	0	0
121	121101	2	28	Afternon(12.00-5.00 pm)	Std Recipe	-1		901232	TOMATO SAUCE,TOMATO +/-ONION,W/OIL	72	57	0.6	5.1	2.8	7	0.2	0.1	6.7	0.022	0.012	0.36	0.052	8	0	117
121	121101	2	28	Afternon(12.00-5.00 pm)	Ingredient	8	Vegetables	480594	*Onion,fresh,raw - boiled/stir-fried*	4	2	0	0	0.4	1	0	0	0.2	0.002	0.001	0.004	0.005	1	0	0
121	121101	2	28	Afternon(12.00-5.00 pm)	Ingredient	8	Vegetables	480658	*Tomato,red,ripe,fresh,raw - boiled/stir-fried*	63	11	0.6	0.1	2.5	6	0.2	0.1	6.5	0.021	0.011	0.355	0.048	8	0	24
121	121101	2	28	Afternon(12.00-5.00 pm)	Ingredient	9	Added fats	590711	*Vegetable oil,repackaged,w/added vitamin A - cooked*	5	44	0	5	0	0	0	0	0	0	0	0	0	0	0	93
121	121101	2	28	Evening (5.00pm-Sunset)	Std Recipe	-1		900122	MILLET PORRIDGE,W/SUGAR	57	216	3.6	1.4	48.1	5	1.3	0.9	0	0.109	0.026	1.788	0.111	10	0	0
121	121101	2	28	Evening (5.00pm-Sunset)	Ingredient	10	Added sugars	100101	Sugar,refined	24	93	0	0	24	0	0	0	0	0	0.005	0	0	0	0	0
121	121101	2	28	Evening (5.00pm-Sunset)	Ingredient	1	Primary staple grains & products	410031	*Millet flour,raw - boiled*	33	123	3.6	1.4	24.1	5	1.3	0.9	0	0.109	0.022	1.788	0.111	10	0	0
121	121101	2	28	Evening (5.00pm-Sunset)	Food Item	13	Miscellaneous	130081	POPCORN,MAIZE KERNELS,POPPED W/OIL	21	122	1.5	9.2	9.5	1	0.4	0.7	0.1	0.028	0.012	0.251	0.023	5	0	2
121	121101	2	28	Night (7pm-daybreak)	Std Recipe	-1		900212	MAIZE POSHO, REFINED FLOUR	79	280	5.5	0.4	63.6	7	1.6	2	0	0.032	0.213	0.427	0.128	17	0	0
121	121101	2	28	Night (7pm-daybreak)	Ingredient	1	Primary staple grains & products	410406	*Maize flour,white variety,refined,raw (East Africa) - boile	79	280	5.5	0.4	63.6	7	1.6	2	0	0.032	0.213	0.427	0.128	17	0	0
121	121101	2	28	Night (7pm-daybreak)	Std Recipe	-1		901220	PUMPKIN LEAF SAUCE,+/-ONION,W/OIL	118	83	3.6	7.4	2.6	43	2.4	0.2	10.4	0.094	0.135	0.97	0.219	34	0	226
121	121101	2	28	Night (7pm-daybreak)	Ingredient	8	Vegetables	480015	* Pumpkin leaves,fresh,raw - boiled/stir-fried*	111	21	3.6	0.4	2.6	43	2.4	0.2	10.4	0.094	0.135	0.97	0.219	34	0	97
121	121101	2	28	Night (7pm-daybreak)	Ingredient	9	Added fats	590711	*Vegetable oil,repackaged,w/added vitamin A - cooked*	7	62	0	7	0	0	0	0	0	0	0	0	0	0	0	130
121	121101	2	28	Night (7pm-daybreak)	Food Item	12	Beverages	120000	BLACK TEA (PREPARED WITH TEA LEAVES AND WATER)	360	4	0	0	1.1	0	0	0	0	0	0.05	0	0	18	0	0
121	121101	2	28	Night (7pm-daybreak)	Food Item	10	Added sugars	100101	SUGAR,REFINED	25	97	0	0	25	0	0	0	0	0	0.005	0	0	0	0	0
121	121103	2	31	Morning(daybreak-12.00pm)	Std Recipe	-1		900412	KATOGO: CASSAVA & BEANS, +/-ONION,W/OIL	233	371	9.9	3.9	75.2	61	2.3	1.3	23.7	0.255	0.117	1.541	0.238	176	0	56
121	121103	2	31	Morning(daybreak-12.00pm)	Ingredient	3	Starchy roots & other starchy plant foods	432009	*Cassava,fresh,raw (East Africa) - boiled*	142	226	2	0.4	53.7	23	0.4	0.4	23.1	0.098	0.064	1.147	0.118	34	0	0
121	121103	2	31	Morning(daybreak-12.00pm)	Ingredient	4	Legumes,nuts & seeds	540067	*Beans common,any type,mature/dried,boiled,drained - recooke	88	119	7.9	0.4	21.6	38	1.8	0.9	0.5	0.157	0.053	0.393	0.12	142	0	0
121	121103	2	31	Morning(daybreak-12.00pm)	Ingredient	9	Added fats	590711	*Vegetable oil,repackaged,w/added vitamin A - cooked*	3	27	0	3	0	0	0	0	0	0	0	0	0	0	0	56
121	121103	2	31	Afternon(12.00-5.00 pm)	Food Item	7	Fruits	70125	MANGO,RIPE,FRESH,MEDIUM/LARGE TYPE,RAW	61	37	0.5	0.2	9.2	7	0.1	0.1	22.2	0.017	0.023	0.408	0.073	26	0	33
121	121103	2	31	Afternon(12.00-5.00 pm)	Food Item	3	Starchy roots & other starchy plant foods	32009	CASSAVA,FRESH,RAW (EAST AFRICA)	78	124	1.1	0.2	29.5	12	0.2	0.2	15.9	0.067	0.037	0.663	0.068	21	0	0
121	121103	2	31	Afternon(12.00-5.00 pm)	Food Item	3	Starchy roots & other starchy plant foods	32004	CASSAVA,FRESH,BOILED,DRAINED	262	385	3.4	0.8	91.4	37	0.5	0.8	37.2	0.168	0.11	1.949	0.202	58	0	0
121	121103	2	31	Afternon(12.00-5.00 pm)	Household Unique Recipe	-1		0	BEAN SAUCE ENTULA	183	307	16.5	7	47.1	85	3.4	1.9	6.7	0.195	0.134	1.164	0.207	104	0	126
121	121103	2	31	Afternon(12.00-5.00 pm)	Ingredient	4	Legumes,nuts & seeds	940066	*BEANS,COMMON,ANY TYPE,MATURE/DRIED,RAW - BOILED,DRAINED,REC	68	230	15.4	0.7	41.4	74	3.1	1.7	1.5	0.158	0.102	0.532	0.12	86	0	0
121	121103	2	31	Afternon(12.00-5.00 pm)	Ingredient	8	Vegetables	480549	*ENTULA,FRESH,RAW - BOILED/STIR-FRIED*	68	16	0.7	0.1	3.9	6	0.1	0.1	1.2	0.024	0.024	0.42	0.054	12	0	1
121	121103	2	31	Afternon(12.00-5.00 pm)	Ingredient	8	Vegetables	480658	*TOMATO,RED,RIPE,FRESH,RAW - BOILED/STIR-FRIED*	24	4	0.2	0	0.9	2	0.1	0	2.5	0.008	0.004	0.135	0.018	3	0	9
121	121103	2	31	Afternon(12.00-5.00 pm)	Ingredient	8	Vegetables	480594	*ONION,FRESH,RAW - BOILED/STIR-FRIED*	4	2	0	0	0.4	1	0	0	0.2	0.002	0.001	0.004	0.005	1	0	0
121	121103	2	31	Afternon(12.00-5.00 pm)	Ingredient	9	Added fats	590711	*VEG OIL,REPACKAGED,W/ADDED VITAMIN A - COOKED*	6	53	0	6	0	0	0	0	0	0	0	0	0	0	0	111
121	121103	2	31	Afternon(12.00-5.00 pm)	Ingredient	8	Vegetables	480658	*TOMATO,RED,RIPE,FRESH,RAW - BOILED/STIR-FRIED*	13	2	0.1	0	0.5	1	0	0	1.3	0.004	0.002	0.073	0.01	2	0	5
121	121103	2	31	Evening (5.00pm-Sunset)	Std Recipe	-1		900114	MAIZE PORRIDGE,REFINED (NO. 2),W/MILK & SUGAR	98	204	3.9	2	43.4	64	0.7	1	0.7	0.03	0.169	0.21	0.07	9	0	17
121	121103	2	31	Evening (5.00pm-Sunset)	Ingredient	10	Added sugars	100101	Sugar,refined	16	62	0	0	16	0	0	0	0	0	0.003	0	0	0	0	0
121	121103	2	31	Evening (5.00pm-Sunset)	Ingredient	1	Primary staple grains & products	410406	*Maize flour,white variety,refined,raw (East Africa) - boile	31	110	2.2	0.2	25	3	0.6	0.8	0	0.012	0.084	0.167	0.05	7	0	0
121	121103	2	31	Evening (5.00pm-Sunset)	Ingredient	5	Dairy products	450003	*Milk,cow,fresh,whole,fluid,producer - boiled*	51	33	1.7	1.9	2.4	61	0.1	0.2	0.7	0.017	0.082	0.043	0.019	2	0	17
121	121103	2	31	Night (7pm-daybreak)	Std Recipe	-1		900411	KATOGO: CASSAVA & BEANS, +/-ONION (PLAIN)	366	549	15.6	1.4	120	96	3.6	2.1	38	0.403	0.185	2.459	0.377	277	0	0
121	121103	2	31	Night (7pm-daybreak)	Ingredient	3	Starchy roots & other starchy plant foods	432009	*Cassava,fresh,raw (East Africa) - boiled*	228	363	3.2	0.7	86.2	36	0.7	0.7	37.2	0.157	0.103	1.842	0.189	55	0	0
121	121103	2	31	Night (7pm-daybreak)	Ingredient	4	Legumes,nuts & seeds	540067	*Beans common,any type,mature/dried,boiled,drained - recooke	138	186	12.4	0.7	33.8	59	2.9	1.4	0.8	0.246	0.083	0.617	0.188	222	0	0
121	121103	2	31	Night (7pm-daybreak)	Food Item	12	Beverages	120083	GIN,LOCAL (WARAGI, KASESE, ETC)	42	97	0	0	0	0	0	0	0	0.003	0.002	0.005	0	0	0	0
121	121106	2	45	Morning(daybreak-12.00pm)	Food Item	12	Beverages	120000	BLACK TEA (PREPARED WITH TEA LEAVES AND WATER)	369	4	0	0	1.1	0	0	0	0	0	0.052	0	0	18	0	0
121	121106	2	45	Morning(daybreak-12.00pm)	Food Item	10	Added sugars	100101	SUGAR,REFINED	38	147	0	0	38	0	0	0	0	0	0.007	0	0	0	0	0
121	121106	2	45	Morning(daybreak-12.00pm)	Food Item	1	Primary staple grains & products	10510	CHAPATTI	60	165	5.5	0.7	33.4	52	0.8	0.5	0	0.16	0.058	1.285	0.02	14	0	0
121	121106	2	45	Morning(daybreak-12.00pm)	Food Item	12	Beverages	120000	BLACK TEA (PREPARED WITH TEA LEAVES AND WATER)	351	4	0	0	1.1	0	0	0	0	0	0.049	0	0	18	0	0
121	121106	2	45	Morning(daybreak-12.00pm)	Food Item	10	Added sugars	100101	SUGAR,REFINED	36	139	0	0	36	0	0	0	0	0	0.007	0	0	0	0	0
121	121106	2	45	Morning(daybreak-12.00pm)	Food Item	11	Sweetened snacks & desserts	110069	MANDAZI, FRIED	25	62	0.9	3.3	7.2	1	0.4	0.1	0	0.03	0.01	0.08	0.008	0	0	0
121	121106	2	45	Afternon(12.00-5.00 pm)	Std Recipe	-1		900212	MAIZE POSHO, REFINED FLOUR	106	375	7.4	0.5	85.3	10	2.1	2.7	0	0.042	0.286	0.572	0.172	22	0	0
121	121106	2	45	Afternon(12.00-5.00 pm)	Ingredient	1	Primary staple grains & products	410406	*Maize flour,white variety,refined,raw (East Africa) - boile	106	375	7.4	0.5	85.3	10	2.1	2.7	0	0.042	0.286	0.572	0.172	22	0	0
121	121106	2	45	Afternon(12.00-5.00 pm)	Std Recipe	-1		901014	BEAN SAUCE,COMMON BEANS,W/TOMATO,+/-ONION W/OIL	66	102	5	3.3	13.8	24	1.2	0.6	1.2	0.101	0.034	0.291	0.081	90	0	59
121	121106	2	45	Afternon(12.00-5.00 pm)	Ingredient	8	Vegetables	480658	*Tomato,red,ripe,fresh,raw - boiled/stir-fried*	8	1	0.1	0	0.3	1	0	0	0.8	0.003	0.001	0.045	0.006	1	0	3
121	121106	2	45	Afternon(12.00-5.00 pm)	Ingredient	4	Legumes,nuts & seeds	540067	*Beans common,any type,mature/dried,boiled,drained - recooke	55	74	5	0.3	13.5	24	1.2	0.6	0.3	0.098	0.033	0.246	0.075	89	0	0
121	121106	2	45	Afternon(12.00-5.00 pm)	Ingredient	9	Added fats	590711	*Vegetable oil,repackaged,w/added vitamin A - cooked*	3	27	0	3	0	0	0	0	0	0	0	0	0	0	0	56
121	121106	2	45	Afternon(12.00-5.00 pm)	Std Recipe	-1		900223	RICE,W/TOMATO, +/-ONION	58	168	3.2	0.3	37.1	6	0.4	0.6	1.1	0.03	0.022	0.79	0.074	4	0	3
121	121106	2	45	Afternon(12.00-5.00 pm)	Ingredient	1	Primary staple grains & products	410367	*Rice,white,medium-grain,raw - boiled*	46	166	3	0.3	36.5	4	0.4	0.6	0	0.026	0.02	0.736	0.063	3	0	0
121	121106	2	45	Afternon(12.00-5.00 pm)	Ingredient	8	Vegetables	480594	*Onion,fresh,raw - boiled/stir-fried*	3	1	0	0	0.3	1	0	0	0.2	0.001	0.001	0.003	0.003	0	0	0
121	121106	2	45	Afternon(12.00-5.00 pm)	Ingredient	8	Vegetables	480658	*Tomato,red,ripe,fresh,raw - boiled/stir-fried*	9	2	0.1	0	0.4	1	0	0	0.9	0.003	0.002	0.051	0.007	1	0	3
121	121106	2	45	Night (7pm-daybreak)	Std Recipe	-1		900212	MAIZE POSHO, REFINED FLOUR	84	297	5.9	0.4	67.6	8	1.7	2.1	0	0.034	0.227	0.454	0.136	18	0	0
121	121106	2	45	Night (7pm-daybreak)	Ingredient	1	Primary staple grains & products	410406	*Maize flour,white variety,refined,raw (East Africa) - boile	84	297	5.9	0.4	67.6	8	1.7	2.1	0	0.034	0.227	0.454	0.136	18	0	0
121	121106	2	45	Night (7pm-daybreak)	Household Unique Recipe	-1		0	ENTULA SAUCE WITH DODO	52	55	0.5	5.1	2.5	13	0.2	0.1	2.9	0.016	0.02	0.281	0.042	10	0	101
121	121106	2	45	Night (7pm-daybreak)	Ingredient	8	Vegetables	480549	*ENTULA,FRESH,RAW - BOILED/STIR-FRIED*	34	8	0.3	0.1	1.9	3	0.1	0.1	0.6	0.012	0.012	0.21	0.027	6	0	0
121	121106	2	45	Night (7pm-daybreak)	Ingredient	8	Vegetables	580008	*AMARANTH LEAVES,FRESH,RAW - STIR-FRIED*	4	1	0.1	0	0.2	9	0.1	0	1.5	0.001	0.006	0.025	0.007	3	0	5
121	121106	2	45	Night (7pm-daybreak)	Ingredient	8	Vegetables	480658	*TOMATO,RED,RIPE,FRESH,RAW - BOILED/STIR-FRIED*	8	1	0.1	0	0.3	1	0	0	0.8	0.003	0.001	0.045	0.006	1	0	3
121	121106	2	45	Night (7pm-daybreak)	Ingredient	8	Vegetables	480594	*ONION,FRESH,RAW - BOILED/STIR-FRIED*	1	0	0	0	0.1	0	0	0	0.1	0	0	0.001	0.001	0	0	0
121	121106	2	45	Night (7pm-daybreak)	Ingredient	9	Added fats	590711	*VEG OIL,REPACKAGED,W/ADDED VITAMIN A - COOKED*	5	44	0	5	0	0	0	0	0	0	0	0	0	0	0	93
121	121106	2	45	Night (7pm-daybreak)	Std Recipe	-1		900043	MILK TEA,PLAIN (NO SUGAR)	232	148	7.7	8.6	10.9	276	0.2	0.9	3	0.079	0.374	0.195	0.088	9	0	77
121	121106	2	45	Night (7pm-daybreak)	Ingredient	5	Dairy products	450003	*Milk,cow,fresh,whole,fluid,producer - boiled*	232	148	7.7	8.6	10.9	276	0.2	0.9	3	0.079	0.374	0.195	0.088	9	0	77
121	121106	2	45	Night (7pm-daybreak)	Food Item	10	Added sugars	100101	SUGAR,REFINED	38	147	0	0	38	0	0	0	0	0	0.007	0	0	0	0	0
121	121109	2	26	Morning(daybreak-12.00pm)	Food Item	12	Beverages	120000	BLACK TEA (PREPARED WITH TEA LEAVES AND WATER)	495	5	0	0	1.5	0	0	0	0	0	0.069	0	0	25	0	0
121	121109	2	26	Morning(daybreak-12.00pm)	Food Item	10	Added sugars	100101	SUGAR,REFINED	38	147	0	0	38	0	0	0	0	0	0.007	0	0	0	0	0
121	121109	2	26	Morning(daybreak-12.00pm)	Food Item	1	Primary staple grains & products	10856	BREAD,WHEAT,WHITE (REFINED),SLICED, SMALL LOAF	125	343	11	3.8	64.9	13	0.6	1.1	0	0.125	0.125	1.125	0	39	0	0
121	121109	2	26	Afternon(12.00-5.00 pm)	Food Item	3	Starchy roots & other starchy plant foods	32206	BANANA (MATOOKE, GONJA, OTHERS), GREEN/UNRIPE,FRESH,BOILED/S	367	448	4.8	1.5	117.1	11	2.2	0.4	50.6	0.172	0.187	2.393	1.042	66	0	187
121	121109	2	26	Afternon(12.00-5.00 pm)	Std Recipe	-1		900212	MAIZE POSHO, REFINED FLOUR	58	205	4.1	0.3	46.7	5	1.2	1.5	0	0.023	0.157	0.313	0.094	12	0	0
121	121109	2	26	Afternon(12.00-5.00 pm)	Ingredient	1	Primary staple grains & products	410406	*Maize flour,white variety,refined,raw (East Africa) - boile	58	205	4.1	0.3	46.7	5	1.2	1.5	0	0.023	0.157	0.313	0.094	12	0	0
121	121109	2	26	Afternon(12.00-5.00 pm)	Std Recipe	-1		901252	MUKENE SAUCE,MUKENE W/TOMATO,+/-ONION,W/OIL	59	155	11.1	11.6	1.2	9	0.3	0.3	3.9	0.076	0.101	1.398	0.226	4	1.2	181
121	121109	2	26	Afternon(12.00-5.00 pm)	Ingredient	6	Meat,fish & eggs	463034	*Fish,Mukene (silver fish),whole,dried,raw - boiled*	20	78	10.9	3.5	0	6	0.2	0.3	0.7	0.066	0.096	1.223	0.203	1	1.2	21
121	121109	2	26	Afternon(12.00-5.00 pm)	Ingredient	8	Vegetables	480658	*Tomato,red,ripe,fresh,raw - boiled/stir-fried*	31	6	0.3	0.1	1.2	3	0.1	0.1	3.2	0.01	0.006	0.175	0.024	4	0	12
121	121109	2	26	Afternon(12.00-5.00 pm)	Ingredient	9	Added fats	590711	*Vegetable oil,repackaged,w/added vitamin A - cooked*	8	71	0	8	0	0	0	0	0	0	0	0	0	0	0	148
121	121109	2	26	Afternon(12.00-5.00 pm)	Food Item	7	Fruits	70125	MANGO,RIPE,FRESH,MEDIUM/LARGE TYPE,RAW	82	49	0.7	0.3	12.3	9	0.2	0.1	29.8	0.023	0.031	0.549	0.098	35	0	44
121	121109	2	26	Night (7pm-daybreak)	Food Item	3	Starchy roots & other starchy plant foods	32206	BANANA (MATOOKE, GONJA, OTHERS), GREEN/UNRIPE,FRESH,BOILED/S	270	329	3.5	1.1	86.1	8	1.6	0.3	37.3	0.127	0.138	1.76	0.767	49	0	138
121	121109	2	26	Night (7pm-daybreak)	Std Recipe	-1		900212	MAIZE POSHO, REFINED FLOUR	46	163	3.2	0.2	37	4	0.9	1.2	0	0.018	0.124	0.248	0.075	10	0	0
121	121109	2	26	Night (7pm-daybreak)	Ingredient	1	Primary staple grains & products	410406	*Maize flour,white variety,refined,raw (East Africa) - boile	46	163	3.2	0.2	37	4	0.9	1.2	0	0.018	0.124	0.248	0.075	10	0	0
121	121109	2	26	Night (7pm-daybreak)	Std Recipe	-1		901252	MUKENE SAUCE,MUKENE W/TOMATO,+/-ONION,W/OIL	30	77	5.6	5.8	0.6	5	0.2	0.2	2	0.038	0.051	0.702	0.113	2	0.6	91
121	121109	2	26	Night (7pm-daybreak)	Ingredient	6	Meat,fish & eggs	463034	*Fish,Mukene (silver fish),whole,dried,raw - boiled*	10	39	5.4	1.8	0	3	0.1	0.1	0.4	0.033	0.048	0.612	0.101	0	0.6	10
121	121109	2	26	Night (7pm-daybreak)	Ingredient	8	Vegetables	480658	*Tomato,red,ripe,fresh,raw - boiled/stir-fried*	16	3	0.1	0	0.6	2	0	0	1.6	0.005	0.003	0.09	0.012	2	0	6
121	121109	2	26	Night (7pm-daybreak)	Ingredient	9	Added fats	590711	*Vegetable oil,repackaged,w/added vitamin A - cooked*	4	35	0	4	0	0	0	0	0	0	0	0	0	0	0	74
121	121109	2	26	Morning(daybreak-12.00pm)	Food Item	9	Added fats	90650	MARGARINE,REGULAR,FROM TUB,W/SALT,VITAMIN A FORTIFIED	16	114	0	12.8	0.1	0	0	0	0	0	0	0	0	0	0	131
121	121109	2	26	Night (7pm-daybreak)	Food Item	7	Fruits	70310	BANANA (BOGOYA, FIYA, ETC), RIPE,FRESH,RAW	74	66	0.8	0.2	16.9	4	0.2	0.1	6.4	0.023	0.054	0.492	0.272	15	0	2
121	121109	2	26	Morning(daybreak-12.00pm)	Food Item	10	Added sugars	100103	SUGARCANE,WHOLE,RAW	325	85	0	0	324.7	20	0.3	0	0	0	0	0	0	0	0	0
121	121110	2	36	Morning(daybreak-12.00pm)	Food Item	12	Beverages	120000	BLACK TEA (PREPARED WITH TEA LEAVES AND WATER)	261	3	0	0	0.8	0	0	0	0	0	0.037	0	0	13	0	0
121	121110	2	36	Morning(daybreak-12.00pm)	Food Item	1	Primary staple grains & products	10510	CHAPATTI	70	193	6.4	0.8	39	60	1	0.6	0	0.187	0.068	1.499	0.024	17	0	0
121	121110	2	36	Morning(daybreak-12.00pm)	Food Item	10	Added sugars	100103	SUGARCANE,WHOLE,RAW	360	94	0	0	359.6	22	0.4	0	0	0	0	0	0	0	0	0
121	121110	2	36	Afternon(12.00-5.00 pm)	Food Item	7	Fruits	70125	MANGO,RIPE,FRESH,MEDIUM/LARGE TYPE,RAW	163	98	1.3	0.7	24.5	18	0.3	0.2	59.3	0.046	0.062	1.09	0.194	70	0	88
121	121110	2	36	Afternon(12.00-5.00 pm)	Food Item	8	Vegetables	80565	MAIZE ON COB,WHITE,FRESH,COOKED	257	280	8.2	1.5	58.3	23	1.3	1.5	8.5	0.332	0.17	2.884	0.409	13	0	0
121	121110	2	36	Afternon(12.00-5.00 pm)	Food Item	3	Starchy roots & other starchy plant foods	32009	CASSAVA,FRESH,RAW (EAST AFRICA)	47	75	0.7	0.1	17.8	8	0.1	0.1	9.6	0.04	0.023	0.4	0.041	13	0	0
121	121110	2	36	Evening (5.00pm-Sunset)	Food Item	7	Fruits	70344	JAMBULA FRUIT,FRESH,RAW	45	27	0.3	0.1	7	9	0.1	0	6.4	0.003	0.005	0.117	0.017	3	0	0
121	121110	2	36	Night (7pm-daybreak)	Household Unique Recipe	-1		0	KATOGO OF BEANS,BEANS WITH ENTULA	124	244	7.3	0.6	52.9	46	1.6	1	16.6	0.145	0.089	1.036	0.138	70	0	0
121	121110	2	36	Night (7pm-daybreak)	Ingredient	4	Legumes,nuts & seeds	840066	*BEANS,COMMON,ANY TYPE,MATURE/DRIED,RAW - BOILED,WATER USED*	26	88	5.9	0.3	15.8	30	1.3	0.7	0.7	0.077	0.045	0.244	0.056	46	0	0
121	121110	2	36	Night (7pm-daybreak)	Ingredient	3	Starchy roots & other starchy plant foods	432009	*CASSAVA,FRESH,RAW (EAST AFRICA) - BOILED*	98	156	1.4	0.3	37	16	0.3	0.3	16	0.068	0.044	0.792	0.081	24	0	0
121	121110	2	36	Night (7pm-daybreak)	Food Item	8	Vegetables	80508	AVOCADO,FRESH,RAW	24	38	0.5	3.5	2	3	0.1	0.1	2.4	0.016	0.031	0.417	0.062	19	0	2
121	121110	2	36	Morning(daybreak-12.00pm)	Food Item	10	Added sugars	100101	SUGAR,REFINED	48	186	0	0	48	0	0	0	0	0	0.009	0	0	0	0	0
121	121110	2	36	Night (7pm-daybreak)	Std Recipe	-1		901223	EGGPLANT/ENTULA SAUCE,W/TOMATO,+/-ONION	68	15	0.7	0.1	3.6	6	0.2	0.1	2.6	0.023	0.021	0.411	0.054	11	0	7
121	121110	2	36	Night (7pm-daybreak)	Ingredient	8	Vegetables	480547	*Eggplant,fresh,raw - boiled/stir-fried*	25	6	0.3	0.1	1.4	2	0.1	0.1	0.4	0.009	0.009	0.154	0.02	5	0	0
121	121110	2	36	Night (7pm-daybreak)	Ingredient	8	Vegetables	480549	*Entula,fresh,raw - boiled/stir-fried*	26	6	0.3	0.1	1.5	2	0.1	0.1	0.4	0.009	0.009	0.16	0.021	5	0	0
121	121110	2	36	Night (7pm-daybreak)	Ingredient	8	Vegetables	480658	*Tomato,red,ripe,fresh,raw - boiled/stir-fried*	17	3	0.2	0	0.7	2	0.1	0	1.8	0.006	0.003	0.096	0.013	2	0	6
121	121111	2	49	Morning(daybreak-12.00pm)	Food Item	10	Added sugars	100101	SUGAR,REFINED	44	170	0	0	44	0	0	0	0	0	0.008	0	0	0	0	0
121	121111	2	49	Morning(daybreak-12.00pm)	Food Item	3	Starchy roots & other starchy plant foods	32408	SWEET POTATO,WHITE,FRESH,COOKED	213	279	5.1	0.2	65.4	98	1.9	1.1	6.2	0.215	0.187	1.719	0.645	32	0	6
121	121111	2	49	Afternon(12.00-5.00 pm)	Std Recipe	-1		900212	MAIZE POSHO, REFINED FLOUR	134	474	9.4	0.7	107.9	12	2.7	3.4	0	0.054	0.362	0.724	0.217	28	0	0
121	121111	2	49	Afternon(12.00-5.00 pm)	Ingredient	1	Primary staple grains & products	410406	*Maize flour,white variety,refined,raw (East Africa) - boile	134	474	9.4	0.7	107.9	12	2.7	3.4	0	0.054	0.362	0.724	0.217	28	0	0
121	121111	2	49	Afternon(12.00-5.00 pm)	Household Unique Recipe	-1		0	BEAN SAUCE	130	357	21.6	9.7	49.1	105	4.5	2.6	5.6	0.323	0.155	2.837	0.246	165	0	13
121	121111	2	49	Afternon(12.00-5.00 pm)	Ingredient	4	Legumes,nuts & seeds	840066	*BEANS,COMMON,ANY TYPE,MATURE/DRIED,RAW - BOILED,WATER USED*	73	247	16.6	0.8	44.5	84	3.6	1.9	1.8	0.218	0.126	0.685	0.158	130	0	0
121	121111	2	49	Afternon(12.00-5.00 pm)	Ingredient	4	Legumes,nuts & seeds	442106	*GROUNDNUTS FLOUR,DRIED,RAW - BOILED*	18	102	4.6	8.9	2.9	17	0.8	0.6	0	0.092	0.022	1.955	0.056	30	0	0
121	121111	2	49	Afternon(12.00-5.00 pm)	Ingredient	8	Vegetables	480594	*ONION,FRESH,RAW - BOILED/STIR-FRIED*	5	2	0.1	0	0.5	1	0	0	0.3	0.002	0.001	0.006	0.006	1	0	0
121	121111	2	49	Afternon(12.00-5.00 pm)	Ingredient	8	Vegetables	480658	*TOMATO,RED,RIPE,FRESH,RAW - BOILED/STIR-FRIED*	34	6	0.3	0.1	1.3	3	0.1	0.1	3.5	0.011	0.006	0.192	0.026	4	0	13
121	121111	2	49	Afternon(12.00-5.00 pm)	Std Recipe	-1		901216	AMARANTH LEAF RELISH,W/TOMATO,+/-ONION	303	67	6.7	0.9	12.1	535	5.8	2.3	80.4	0.078	0.379	1.859	0.491	164	0	364
121	121111	2	49	Afternon(12.00-5.00 pm)	Ingredient	8	Vegetables	480008	*Amaranth leaves,fresh,raw - boiled*	246	57	6.2	0.7	9.8	529	5.7	2.2	74.5	0.059	0.369	1.538	0.448	157	0	342
121	121111	2	49	Afternon(12.00-5.00 pm)	Ingredient	8	Vegetables	480658	*Tomato,red,ripe,fresh,raw - boiled/stir-fried*	57	10	0.5	0.1	2.2	6	0.2	0.1	5.9	0.019	0.01	0.321	0.043	7	0	22
121	121111	2	49	Afternon(12.00-5.00 pm)	Food Item	10	Added sugars	100101	SUGAR,REFINED	61	236	0	0	61	1	0.1	0	0	0	0.012	0	0	0	0	0
121	121111	2	49	Evening (5.00pm-Sunset)	Std Recipe	-1		900212	MAIZE POSHO, REFINED FLOUR	143	506	10	0.7	115.1	13	2.9	3.6	0	0.057	0.386	0.772	0.232	30	0	0
121	121111	2	49	Evening (5.00pm-Sunset)	Ingredient	1	Primary staple grains & products	410406	*Maize flour,white variety,refined,raw (East Africa) - boile	143	506	10	0.7	115.1	13	2.9	3.6	0	0.057	0.386	0.772	0.232	30	0	0
121	121111	2	49	Evening (5.00pm-Sunset)	Household Unique Recipe	-1		0	BEAN SAUCE	103	282	17.1	7.6	39	83	3.6	2	4.5	0.255	0.123	2.221	0.194	131	0	10
121	121111	2	49	Evening (5.00pm-Sunset)	Ingredient	4	Legumes,nuts & seeds	840066	*BEANS,COMMON,ANY TYPE,MATURE/DRIED,RAW - BOILED,WATER USED*	58	196	13.2	0.6	35.3	67	2.8	1.5	1.5	0.173	0.1	0.544	0.125	103	0	0
121	121111	2	49	Evening (5.00pm-Sunset)	Ingredient	4	Legumes,nuts & seeds	442106	*GROUNDNUTS FLOUR,DRIED,RAW - BOILED*	14	79	3.6	6.9	2.3	13	0.6	0.5	0	0.072	0.017	1.52	0.044	24	0	0
121	121111	2	49	Evening (5.00pm-Sunset)	Ingredient	8	Vegetables	480594	*ONION,FRESH,RAW - BOILED/STIR-FRIED*	4	2	0	0	0.4	1	0	0	0.2	0.002	0.001	0.004	0.005	1	0	0
121	121111	2	49	Evening (5.00pm-Sunset)	Ingredient	8	Vegetables	480658	*TOMATO,RED,RIPE,FRESH,RAW - BOILED/STIR-FRIED*	27	5	0.2	0.1	1.1	3	0.1	0.1	2.8	0.009	0.005	0.152	0.021	3	0	10
121	121111	2	49	Night (7pm-daybreak)	Food Item	10	Added sugars	100101	SUGAR,REFINED	62	240	0	0	62	1	0.1	0	0	0	0.012	0	0	0	0	0
121	121111	2	49	Night (7pm-daybreak)	Food Item	1	Primary staple grains & products	10856	BREAD,WHEAT,WHITE (REFINED),SLICED, SMALL LOAF	166	455	14.6	5	86.2	17	0.8	1.5	0	0.166	0.166	1.494	0	51	0	0
121	121927	2	33	Morning(daybreak-12.00pm)	Std Recipe	-1		901014	BEAN SAUCE,COMMON BEANS,W/TOMATO,+/-ONION W/OIL	72	109	5.5	3.3	15.1	27	1.3	0.6	1.3	0.11	0.038	0.319	0.088	98	0	59
121	121927	2	33	Morning(daybreak-12.00pm)	Ingredient	8	Vegetables	480658	*Tomato,red,ripe,fresh,raw - boiled/stir-fried*	9	2	0.1	0	0.4	1	0	0	0.9	0.003	0.002	0.051	0.007	1	0	3
121	121927	2	33	Morning(daybreak-12.00pm)	Ingredient	4	Legumes,nuts & seeds	540067	*Beans common,any type,mature/dried,boiled,drained - recooke	60	81	5.4	0.3	14.7	26	1.3	0.6	0.4	0.107	0.036	0.268	0.082	97	0	0
121	121927	2	33	Morning(daybreak-12.00pm)	Ingredient	9	Added fats	590711	*Vegetable oil,repackaged,w/added vitamin A - cooked*	3	27	0	3	0	0	0	0	0	0	0	0	0	0	0	56
121	121927	2	33	Morning(daybreak-12.00pm)	Std Recipe	-1		900212	MAIZE POSHO, REFINED FLOUR	96	340	6.7	0.5	77.3	9	1.9	2.4	0	0.038	0.259	0.518	0.156	20	0	0
121	121927	2	33	Morning(daybreak-12.00pm)	Ingredient	1	Primary staple grains & products	410406	*Maize flour,white variety,refined,raw (East Africa) - boile	96	340	6.7	0.5	77.3	9	1.9	2.4	0	0.038	0.259	0.518	0.156	20	0	0
121	121927	2	33	Morning(daybreak-12.00pm)	Food Item	12	Beverages	120000	BLACK TEA (PREPARED WITH TEA LEAVES AND WATER)	504	5	0	0	1.5	0	0	0	0	0	0.071	0	0	25	0	0
121	121927	2	33	Morning(daybreak-12.00pm)	Food Item	8	Vegetables	80658	TOMATO,RED,RIPE,FRESH,RAW	61	11	0.5	0.1	2.4	6	0.2	0.1	8.4	0.023	0.012	0.362	0.049	9	0	26
121	121927	2	33	Afternon(12.00-5.00 pm)	Food Item	3	Starchy roots & other starchy plant foods	32004	CASSAVA,FRESH,BOILED,DRAINED	495	728	6.4	1.5	172.8	69	1	1.5	70.3	0.317	0.208	3.683	0.381	109	0	0
121	121927	2	33	Afternon(12.00-5.00 pm)	Food Item	12	Beverages	120000	BLACK TEA (PREPARED WITH TEA LEAVES AND WATER)	747	7	0	0	2.2	0	0	0	0	0	0.105	0	0	37	0	0
121	121927	2	33	Afternon(12.00-5.00 pm)	Food Item	8	Vegetables	80565	MAIZE ON COB,WHITE,FRESH,COOKED	321	350	10.3	1.9	72.9	29	1.6	1.9	10.6	0.414	0.212	3.602	0.51	16	0	0
121	121927	2	33	Evening (5.00pm-Sunset)	Food Item	8	Vegetables	80565	MAIZE ON COB,WHITE,FRESH,COOKED	129	141	4.1	0.8	29.3	12	0.6	0.8	4.3	0.166	0.085	1.447	0.205	6	0	0
121	121927	2	33	Night (7pm-daybreak)	Food Item	3	Starchy roots & other starchy plant foods	32414	SWEET POTATO,YELLOW,FRESH,COOKED	575	759	13.8	0.6	177.7	265	5.2	2.9	16.7	0.587	0.512	4.669	1.754	86	0	638
121	121927	2	33	Night (7pm-daybreak)	Household Unique Recipe	-1		0	ENTULA SAUCE	112	154	0.9	15.2	5.1	9	0.2	0.2	4	0.033	0.029	0.579	0.077	16	0	289
121	121927	2	33	Night (7pm-daybreak)	Ingredient	8	Vegetables	480549	*ENTULA,FRESH,RAW - BOILED/STIR-FRIED*	39	9	0.4	0.1	2.2	4	0.1	0.1	0.7	0.014	0.014	0.241	0.031	7	0	0
121	121927	2	33	Night (7pm-daybreak)	Ingredient	8	Vegetables	480547	*EGGPLANT,LONG-TYPE,FRESH,RAW - BOILED/STIR-FRIED*	30	7	0.3	0.1	1.7	3	0.1	0.1	0.5	0.011	0.011	0.185	0.024	5	0	0
121	121927	2	33	Night (7pm-daybreak)	Ingredient	9	Added fats	590711	*VEG OIL,REPACKAGED,W/ADDED VITAMIN A - COOKED*	15	133	0	15	0	0	0	0	0	0	0	0	0	0	0	278
121	121927	2	33	Night (7pm-daybreak)	Ingredient	8	Vegetables	480594	*ONION,FRESH,RAW - BOILED/STIR-FRIED*	1	0	0	0	0.1	0	0	0	0.1	0	0	0.001	0.001	0	0	0
121	121927	2	33	Night (7pm-daybreak)	Ingredient	8	Vegetables	480658	*TOMATO,RED,RIPE,FRESH,RAW - BOILED/STIR-FRIED*	12	2	0.1	0	0.5	1	0	0	1.2	0.004	0.002	0.068	0.009	1	0	5
121	121927	2	33	Night (7pm-daybreak)	Ingredient	8	Vegetables	480658	*TOMATO,RED,RIPE,FRESH,RAW - BOILED/STIR-FRIED*	15	3	0.1	0	0.6	2	0	0	1.5	0.005	0.003	0.085	0.011	2	0	6
121	121928	2	25	Morning(daybreak-12.00pm)	Food Item	12	Beverages	120000	BLACK TEA (PREPARED WITH TEA LEAVES AND WATER)	333	3	0	0	1	0	0	0	0	0	0.047	0	0	17	0	0
121	121928	2	25	Morning(daybreak-12.00pm)	Food Item	10	Added sugars	100101	SUGAR,REFINED	30	116	0	0	30	0	0	0	0	0	0.006	0	0	0	0	0
121	121928	2	25	Morning(daybreak-12.00pm)	Std Recipe	-1		900222	RICE,W/OIL	86	336	5.3	5.5	64.2	7	0.6	1	0	0.045	0.035	1.296	0.112	5	0	93
121	121928	2	25	Morning(daybreak-12.00pm)	Ingredient	1	Primary staple grains & products	410367	*Rice,white,medium-grain,raw - boiled*	81	292	5.3	0.5	64.2	7	0.6	1	0	0.045	0.035	1.296	0.112	5	0	0
121	121928	2	25	Morning(daybreak-12.00pm)	Ingredient	9	Added fats	590711	*Vegetable oil,repackaged,w/added vitamin A - cooked*	5	44	0	5	0	0	0	0	0	0	0	0	0	0	0	93
121	121928	2	25	Morning(daybreak-12.00pm)	Food Item	7	Fruits	70125	MANGO,RIPE,FRESH,MEDIUM/LARGE TYPE,RAW	82	49	0.7	0.3	12.3	9	0.2	0.1	29.8	0.023	0.031	0.549	0.098	35	0	44
121	121928	2	25	Morning(daybreak-12.00pm)	Food Item	10	Added sugars	100103	SUGARCANE,WHOLE,RAW	97	25	0	0	96.9	6	0.1	0	0	0	0	0	0	0	0	0
121	121928	2	25	Afternon(12.00-5.00 pm)	Household Unique Recipe	-1		0	KATOGO OF MATOOKE WITH ENTULA	503	803	32.2	13.5	149.6	164	7.6	3.7	40.9	0.51	0.364	3.426	0.985	286	0	340
121	121928	2	25	Afternon(12.00-5.00 pm)	Ingredient	4	Legumes,nuts & seeds	840066	*BEANS,COMMON,ANY TYPE,MATURE/DRIED,RAW - BOILED,WATER USED*	123	416	27.9	1.4	74.9	141	6	3.2	3.1	0.367	0.212	1.154	0.266	219	0	0
121	121928	2	25	Afternon(12.00-5.00 pm)	Ingredient	8	Vegetables	480549	*ENTULA,FRESH,RAW - BOILED/STIR-FRIED*	102	24	1	0.2	5.8	9	0.2	0.2	1.7	0.036	0.036	0.629	0.082	18	0	1
121	121928	2	25	Afternon(12.00-5.00 pm)	Ingredient	9	Added fats	590711	*VEG OIL,REPACKAGED,W/ADDED VITAMIN A - COOKED*	11	97	0	11	0	0	0	0	0	0	0	0	0	0	0	204
121	121928	2	25	Afternon(12.00-5.00 pm)	Ingredient	8	Vegetables	480658	*TOMATO,RED,RIPE,FRESH,RAW - BOILED/STIR-FRIED*	50	9	0.5	0.1	2	5	0.2	0.1	5.2	0.017	0.009	0.282	0.038	6	0	19
121	121928	2	25	Afternon(12.00-5.00 pm)	Ingredient	8	Vegetables	480594	*ONION,FRESH,RAW - BOILED/STIR-FRIED*	10	4	0.1	0	0.9	2	0	0	0.6	0.004	0.003	0.011	0.011	2	0	0
121	121928	2	25	Afternon(12.00-5.00 pm)	Ingredient	3	Starchy roots & other starchy plant foods	432203	*BANANA (MATOOKE, GONJA, OTHERS), GREEN/UNRIPE,FRESH,RAW *BO	207	253	2.7	0.8	66	6	1.2	0.2	30.4	0.087	0.106	1.35	0.588	41	0	116
121	121928	2	25	Night (7pm-daybreak)	Std Recipe	-1		900212	MAIZE POSHO, REFINED FLOUR	140	496	9.8	0.7	112.7	13	2.8	3.5	0	0.056	0.378	0.756	0.227	29	0	0
121	121928	2	25	Night (7pm-daybreak)	Ingredient	1	Primary staple grains & products	410406	*Maize flour,white variety,refined,raw (East Africa) - boile	140	496	9.8	0.7	112.7	13	2.8	3.5	0	0.056	0.378	0.756	0.227	29	0	0
121	121928	2	25	Night (7pm-daybreak)	Std Recipe	-1		901014	BEAN SAUCE,COMMON BEANS,W/TOMATO,+/-ONION W/OIL	161	245	12.2	7.7	33.4	59	2.9	1.4	3	0.244	0.084	0.713	0.197	217	0	138
121	121928	2	25	Night (7pm-daybreak)	Ingredient	8	Vegetables	480658	*Tomato,red,ripe,fresh,raw - boiled/stir-fried*	21	4	0.2	0	0.8	2	0.1	0	2.2	0.007	0.004	0.118	0.016	3	0	8
121	121928	2	25	Night (7pm-daybreak)	Ingredient	4	Legumes,nuts & seeds	540067	*Beans common,any type,mature/dried,boiled,drained - recooke	133	180	12	0.7	32.6	57	2.8	1.3	0.8	0.237	0.08	0.595	0.181	214	0	0
121	121928	2	25	Night (7pm-daybreak)	Ingredient	9	Added fats	590711	*Vegetable oil,repackaged,w/added vitamin A - cooked*	7	62	0	7	0	0	0	0	0	0	0	0	0	0	0	130
121	121929	2	42	Morning(daybreak-12.00pm)	Food Item	7	Fruits	70125	MANGO,RIPE,FRESH,MEDIUM/LARGE TYPE,RAW	61	37	0.5	0.2	9.2	7	0.1	0.1	22.2	0.017	0.023	0.408	0.073	26	0	33
121	121929	2	42	Morning(daybreak-12.00pm)	Std Recipe	-1		900042	BLACK TEA,W/SUGAR	382	93	0	0	24.1	0	0	0	0	0	0.055	0	0	18	0	0
121	121929	2	42	Morning(daybreak-12.00pm)	Ingredient	10	Added sugars	100101	Sugar,refined	23	89	0	0	23	0	0	0	0	0	0.004	0	0	0	0	0
121	121929	2	42	Morning(daybreak-12.00pm)	Ingredient	12	Beverages	120000	Tea,black,brewed w/water	359	4	0	0	1.1	0	0	0	0	0	0.05	0	0	18	0	0
121	121929	2	42	Morning(daybreak-12.00pm)	Food Item	10	Added sugars	100101	SUGAR,REFINED	28	108	0	0	28	0	0	0	0	0	0.005	0	0	0	0	0
121	121929	2	42	Morning(daybreak-12.00pm)	Food Item	3	Starchy roots & other starchy plant foods	32004	CASSAVA,FRESH,BOILED,DRAINED	216	318	2.8	0.6	75.4	30	0.4	0.6	30.7	0.138	0.091	1.607	0.166	48	0	0
121	121929	2	42	Afternon(12.00-5.00 pm)	Food Item	12	Beverages	120000	BLACK TEA (PREPARED WITH TEA LEAVES AND WATER)	369	4	0	0	1.1	0	0	0	0	0	0.052	0	0	18	0	0
121	121929	2	42	Afternon(12.00-5.00 pm)	Food Item	3	Starchy roots & other starchy plant foods	32004	CASSAVA,FRESH,BOILED,DRAINED	139	204	1.8	0.4	48.5	19	0.3	0.4	19.7	0.089	0.058	1.034	0.107	31	0	0
121	121929	2	42	Afternon(12.00-5.00 pm)	Food Item	3	Starchy roots & other starchy plant foods	32004	CASSAVA,FRESH,BOILED,DRAINED	229	337	3	0.7	79.9	32	0.5	0.7	32.5	0.147	0.096	1.704	0.176	50	0	0
121	121929	2	42	Afternon(12.00-5.00 pm)	Food Item	8	Vegetables	80084	PUMPKIN,MATURE,FRESH,COOKED	190	78	3	0.4	19.6	63	2.5	1	23	0.135	0.314	1.708	0.165	40	0	1051
121	121929	2	42	Afternon(12.00-5.00 pm)	Household Unique Recipe	-1		0	GROUNDNUT FLOUR AND MUSHROOM	24	131	6	11.3	3.7	21	1.1	0.8	0	0.118	0.032	2.532	0.073	39	0	0
121	121929	2	42	Afternon(12.00-5.00 pm)	Ingredient	4	Legumes,nuts & seeds	442106	*GROUNDNUTS FLOUR,DRIED,RAW - BOILED*	23	130	5.9	11.3	3.7	21	1.1	0.8	0	0.118	0.028	2.498	0.072	39	0	0
121	121929	2	42	Afternon(12.00-5.00 pm)	Ingredient	8	Vegetables	480582	*MUSHROOMS,WHITE,FRESH,RAW - BOILED/STIR-FRIED*	1	0	0	0	0	0	0	0	0	0.001	0.004	0.034	0.001	0	0	0
121	121929	2	42	Afternon(12.00-5.00 pm)	Household Unique Recipe	-1		0	AMARANTHAN AND SUKUMA WIKI RELISH	83	36	2.6	0.5	7	129	1.5	0.4	58.4	0.066	0.108	0.72	0.198	27	0	482
121	121929	2	42	Afternon(12.00-5.00 pm)	Ingredient	8	Vegetables	480008	*AMARANTH LEAVES,FRESH,RAW - BOILED*	21	5	0.5	0.1	0.8	45	0.5	0.2	6.4	0.005	0.032	0.131	0.038	13	0	29
121	121929	2	42	Afternon(12.00-5.00 pm)	Ingredient	8	Vegetables	480054	*SUKUMAWIKI LEAVES (KALE),FRESH,RAW - BOILED*	62	31	2	0.4	6.2	84	1.1	0.2	52.1	0.061	0.077	0.589	0.159	14	0	453
121	121929	2	42	Evening (5.00pm-Sunset)	Food Item	12	Beverages	120000	BLACK TEA (PREPARED WITH TEA LEAVES AND WATER)	378	4	0	0	1.1	0	0	0	0	0	0.053	0	0	19	0	0
121	121929	2	42	Evening (5.00pm-Sunset)	Food Item	4	Legumes,nuts & seeds	42105	GROUNDNUTS,DRIED,ROASTED	52	304	12.3	25.8	11.2	28	1.2	1.7	0	0.228	0.051	7.033	0.133	75	0	0
121	121929	2	42	Night (7pm-daybreak)	Food Item	3	Starchy roots & other starchy plant foods	32408	SWEET POTATO,WHITE,FRESH,COOKED	215	282	5.2	0.2	66	99	1.9	1.1	6.2	0.217	0.189	1.735	0.651	32	0	6
121	121929	2	42	Night (7pm-daybreak)	Household Unique Recipe	-1		0	GROUNDNUT FLOUR AND MUSHROOM	16	85	3.9	7.4	2.4	14	0.7	0.5	0	0.078	0.022	1.663	0.048	25	0	0
121	121929	2	42	Night (7pm-daybreak)	Ingredient	4	Legumes,nuts & seeds	442106	*GROUNDNUTS FLOUR,DRIED,RAW - BOILED*	15	85	3.9	7.4	2.4	14	0.7	0.5	0	0.077	0.018	1.629	0.047	25	0	0
121	121929	2	42	Night (7pm-daybreak)	Ingredient	8	Vegetables	480582	*MUSHROOMS,WHITE,FRESH,RAW - BOILED/STIR-FRIED*	1	0	0	0	0	0	0	0	0	0.001	0.004	0.034	0.001	0	0	0
121	121925	2	23	Morning(daybreak-12.00pm)	Std Recipe	-1		900043	MILK TEA,PLAIN (NO SUGAR)	181	116	6	6.7	8.5	215	0.2	0.7	2.4	0.062	0.291	0.152	0.069	7	0	60
121	121925	2	23	Morning(daybreak-12.00pm)	Ingredient	5	Dairy products	450003	*Milk,cow,fresh,whole,fluid,producer - boiled*	181	116	6	6.7	8.5	215	0.2	0.7	2.4	0.062	0.291	0.152	0.069	7	0	60
121	121925	2	23	Morning(daybreak-12.00pm)	Food Item	10	Added sugars	100101	SUGAR,REFINED	14	54	0	0	14	0	0	0	0	0	0.003	0	0	0	0	0
121	121925	2	23	Morning(daybreak-12.00pm)	Food Item	7	Fruits	70133	PAWPAW,RIPE,FRESH,RAW	296	127	1.5	0.9	32	59	0.9	0.3	180.3	0.068	0.08	1.057	0.112	110	0	139
121	121925	2	23	Afternon(12.00-5.00 pm)	Food Item	3	Starchy roots & other starchy plant foods	32408	SWEET POTATO,WHITE,FRESH,COOKED	398	521	9.6	0.4	122.2	183	3.6	2	11.5	0.402	0.35	3.212	1.206	60	0	12
121	121925	2	23	Afternon(12.00-5.00 pm)	Food Item	3	Starchy roots & other starchy plant foods	32004	CASSAVA,FRESH,BOILED,DRAINED	264	388	3.4	0.8	92.1	37	0.5	0.8	37.5	0.169	0.111	1.964	0.203	58	0	0
121	121925	2	23	Afternon(12.00-5.00 pm)	Std Recipe	-1		901014	BEAN SAUCE,COMMON BEANS,W/TOMATO,+/-ONION W/OIL	124	186	9.4	5.5	25.9	46	2.2	1.1	2.3	0.189	0.065	0.551	0.152	168	0	99
121	121925	2	23	Afternon(12.00-5.00 pm)	Ingredient	8	Vegetables	480658	*Tomato,red,ripe,fresh,raw - boiled/stir-fried*	16	3	0.1	0	0.6	2	0	0	1.6	0.005	0.003	0.09	0.012	2	0	6
121	121925	2	23	Afternon(12.00-5.00 pm)	Ingredient	4	Legumes,nuts & seeds	540067	*Beans common,any type,mature/dried,boiled,drained - recooke	103	139	9.3	0.5	25.2	44	2.2	1	0.6	0.183	0.062	0.46	0.14	166	0	0
121	121925	2	23	Afternon(12.00-5.00 pm)	Ingredient	9	Added fats	590711	*Vegetable oil,repackaged,w/added vitamin A - cooked*	5	44	0	5	0	0	0	0	0	0	0	0	0	0	0	93
121	121925	2	23	Night (7pm-daybreak)	Std Recipe	-1		900414	KATOGO: CASSAVA & BEANS,W/TOMATO,+/-ONION, W/OIL	287	445	11.7	5	89.5	72	2.7	1.6	29.3	0.304	0.14	1.888	0.289	208	0	78
121	121925	2	23	Night (7pm-daybreak)	Ingredient	3	Starchy roots & other starchy plant foods	432009	*Cassava,fresh,raw (East Africa) - boiled*	169	269	2.4	0.5	63.9	27	0.5	0.5	27.5	0.117	0.076	1.366	0.14	41	0	0
121	121925	2	23	Night (7pm-daybreak)	Ingredient	8	Vegetables	480658	*Tomato,red,ripe,fresh,raw - boiled/stir-fried*	11	2	0.1	0	0.4	1	0	0	1.1	0.004	0.002	0.062	0.008	1	0	4
121	121925	2	23	Night (7pm-daybreak)	Ingredient	4	Legumes,nuts & seeds	540067	*Beans common,any type,mature/dried,boiled,drained - recooke	103	139	9.3	0.5	25.2	44	2.2	1	0.6	0.183	0.062	0.46	0.14	166	0	0
121	121925	2	23	Night (7pm-daybreak)	Ingredient	9	Added fats	590711	*Vegetable oil,repackaged,w/added vitamin A - cooked*	4	35	0	4	0	0	0	0	0	0	0	0	0	0	0	74
121	121925	2	23	Night (7pm-daybreak)	Std Recipe	-1		900043	MILK TEA,PLAIN (NO SUGAR)	201	129	6.6	7.4	9.4	239	0.2	0.8	2.6	0.068	0.324	0.169	0.076	8	0	66
121	121925	2	23	Night (7pm-daybreak)	Ingredient	5	Dairy products	450003	*Milk,cow,fresh,whole,fluid,producer - boiled*	201	129	6.6	7.4	9.4	239	0.2	0.8	2.6	0.068	0.324	0.169	0.076	8	0	66
121	121925	2	23	Night (7pm-daybreak)	Food Item	10	Added sugars	100101	SUGAR,REFINED	9	35	0	0	9	0	0	0	0	0	0.002	0	0	0	0	0
121	121105	2	25	Morning(daybreak-12.00pm)	Food Item	12	Beverages	120149	SODA, ANY TYPE	350	130	0.4	0	33.6	7	0.4	0	0	0	0	0	0	0	0	0
121	121105	2	25	Afternon(12.00-5.00 pm)	Std Recipe	-1		900043	MILK TEA,PLAIN (NO SUGAR)	166	106	5.5	6.1	7.8	198	0.2	0.7	2.2	0.056	0.267	0.139	0.063	7	0	55
121	121105	2	25	Afternon(12.00-5.00 pm)	Ingredient	5	Dairy products	450003	*Milk,cow,fresh,whole,fluid,producer - boiled*	166	106	5.5	6.1	7.8	198	0.2	0.7	2.2	0.056	0.267	0.139	0.063	7	0	55
121	121105	2	25	Afternon(12.00-5.00 pm)	Food Item	10	Added sugars	100101	SUGAR,REFINED	27	104	0	0	27	0	0	0	0	0	0.005	0	0	0	0	0
121	121105	2	25	Afternon(12.00-5.00 pm)	Std Recipe	-1		900212	MAIZE POSHO, REFINED FLOUR	117	414	8.2	0.6	94.2	11	2.3	2.9	0	0.047	0.316	0.632	0.19	25	0	0
121	121105	2	25	Afternon(12.00-5.00 pm)	Ingredient	1	Primary staple grains & products	410406	*Maize flour,white variety,refined,raw (East Africa) - boile	117	414	8.2	0.6	94.2	11	2.3	2.9	0	0.047	0.316	0.632	0.19	25	0	0
121	121105	2	25	Afternon(12.00-5.00 pm)	Std Recipe	-1		901224	EGGPLANT/ENTULA SAUCE,W/TOMATO,+/-ONION,W/OIL	70	50	0.6	4.1	3.5	6	0.1	0.1	2.6	0.023	0.02	0.398	0.052	11	0	81
121	121105	2	25	Afternon(12.00-5.00 pm)	Ingredient	8	Vegetables	480547	*Eggplant,fresh,raw - boiled/stir-fried*	24	6	0.2	0	1.4	2	0	0	0.4	0.008	0.008	0.148	0.019	4	0	0
121	121105	2	25	Afternon(12.00-5.00 pm)	Ingredient	8	Vegetables	480549	*Entula,fresh,raw - boiled/stir-fried*	25	6	0.3	0.1	1.4	2	0.1	0.1	0.4	0.009	0.009	0.154	0.02	5	0	0
121	121105	2	25	Afternon(12.00-5.00 pm)	Ingredient	8	Vegetables	480658	*Tomato,red,ripe,fresh,raw - boiled/stir-fried*	17	3	0.2	0	0.7	2	0.1	0	1.8	0.006	0.003	0.096	0.013	2	0	6
121	121105	2	25	Afternon(12.00-5.00 pm)	Ingredient	9	Added fats	590711	*Vegetable oil,repackaged,w/added vitamin A - cooked*	4	35	0	4	0	0	0	0	0	0	0	0	0	0	0	74
121	121105	2	25	Night (7pm-daybreak)	Std Recipe	-1		901301	BEEF SOUP,W/TOMATO,+/-ONION	156	25	2.7	0.1	3.5	11	0.4	0.3	5.8	0.029	0.023	0.566	0.058	8	0	18
121	121105	2	25	Night (7pm-daybreak)	Ingredient	14	Composites	140175	Broth,beef,prepared	98	12	2.2	0	0.7	4	0.2	0.2	0.4	0.009	0.012	0.289	0.01	1	0	0
121	121105	2	25	Night (7pm-daybreak)	Ingredient	8	Vegetables	480594	*Onion,fresh,raw - boiled/stir-fried*	11	4	0.1	0	1	3	0	0	0.6	0.005	0.003	0.012	0.013	2	0	0
121	121105	2	25	Night (7pm-daybreak)	Ingredient	8	Vegetables	480658	*Tomato,red,ripe,fresh,raw - boiled/stir-fried*	47	8	0.4	0.1	1.8	5	0.1	0.1	4.8	0.016	0.008	0.265	0.036	6	0	18
121	121105	2	25	Night (7pm-daybreak)	Food Item	6	Meat,fish & eggs	60007	BEEF,MEDIUM FAT,FRESH,COOKED	115	335	30.4	22.7	0	10	3.1	6.9	0	0.104	0.253	4.278	0.391	8	2.3	0
121	121105	2	25	Night (7pm-daybreak)	Std Recipe	-1		900224	RICE,W/TOMATO,+/-ONION,W/OIL	254	831	13.4	14.3	157.9	24	1.7	2.4	4	0.126	0.093	3.331	0.31	18	0	253
121	121105	2	25	Night (7pm-daybreak)	Ingredient	1	Primary staple grains & products	410367	*Rice,white,medium-grain,raw - boiled*	196	706	12.9	1.2	155.4	18	1.6	2.4	0	0.11	0.084	3.136	0.27	12	0	0
121	121105	2	25	Night (7pm-daybreak)	Ingredient	8	Vegetables	480594	*Onion,fresh,raw - boiled/stir-fried*	13	5	0.1	0	1.2	3	0	0	0.7	0.005	0.003	0.014	0.015	2	0	0
121	121105	2	25	Night (7pm-daybreak)	Ingredient	8	Vegetables	480658	*Tomato,red,ripe,fresh,raw - boiled/stir-fried*	32	6	0.3	0.1	1.2	3	0.1	0.1	3.3	0.011	0.006	0.18	0.024	4	0	12
121	121105	2	25	Night (7pm-daybreak)	Ingredient	9	Added fats	590711	*Vegetable oil,repackaged,w/added vitamin A - cooked*	13	115	0	13	0	0	0	0	0	0	0	0	0	0	0	241
122	122101	2	39	Morning(daybreak-12.00pm)	Food Item	10	Added sugars	100101	SUGAR,REFINED	61	236	0	0	61	1	0.1	0	0	0	0.012	0	0	0	0	0
122	122101	2	39	Morning(daybreak-12.00pm)	Food Item	3	Starchy roots & other starchy plant foods	32006	CASSAVA,FRESH,FRIED IN OIL	183	377	2.4	12.4	64.6	27	0.5	0.5	28	0.119	0.077	1.382	0.143	35	0	0
122	122101	2	39	Morning(daybreak-12.00pm)	Household Unique Recipe	-1		0	SALADS TOMATOES & ONIONS	152	30	1.4	0.3	6.5	17	0.4	0.3	15.2	0.051	0.028	0.812	0.119	19	0	54
122	122101	2	39	Morning(daybreak-12.00pm)	Ingredient	8	Vegetables	480658	*TOMATO,RED,RIPE,FRESH,RAW - BOILED/STIR-FRIED*	142	26	1.3	0.3	5.5	14	0.4	0.3	14.6	0.047	0.026	0.801	0.108	17	0	54
122	122101	2	39	Morning(daybreak-12.00pm)	Ingredient	8	Vegetables	480594	*ONION,FRESH,RAW - BOILED/STIR-FRIED*	10	4	0.1	0	0.9	2	0	0	0.6	0.004	0.003	0.011	0.011	2	0	0
122	122101	2	39	Morning(daybreak-12.00pm)	Food Item	10	Added sugars	100101	SUGAR,REFINED	46	178	0	0	46	0	0	0	0	0	0.009	0	0	0	0	0
122	122101	2	39	Afternon(12.00-5.00 pm)	Food Item	3	Starchy roots & other starchy plant foods	32414	SWEET POTATO,YELLOW,FRESH,COOKED	357	471	8.6	0.4	110.3	164	3.2	1.8	10.4	0.364	0.318	2.899	1.089	54	0	396
122	122101	2	39	Afternon(12.00-5.00 pm)	Std Recipe	-1		901014	BEAN SAUCE,COMMON BEANS,W/TOMATO,+/-ONION W/OIL	139	212	10.5	6.6	28.9	51	2.5	1.2	2.5	0.211	0.072	0.616	0.17	187	0	118
122	122101	2	39	Afternon(12.00-5.00 pm)	Ingredient	8	Vegetables	480658	*Tomato,red,ripe,fresh,raw - boiled/stir-fried*	18	3	0.2	0	0.7	2	0.1	0	1.9	0.006	0.003	0.102	0.014	2	0	7
122	122101	2	39	Afternon(12.00-5.00 pm)	Ingredient	4	Legumes,nuts & seeds	540067	*Beans common,any type,mature/dried,boiled,drained - recooke	115	155	10.4	0.6	28.2	49	2.4	1.2	0.7	0.205	0.069	0.514	0.156	185	0	0
122	122101	2	39	Afternon(12.00-5.00 pm)	Ingredient	9	Added fats	590711	*Vegetable oil,repackaged,w/added vitamin A - cooked*	6	53	0	6	0	0	0	0	0	0	0	0	0	0	0	111
122	122101	2	39	Night (7pm-daybreak)	Food Item	1	Primary staple grains & products	10510	CHAPATTI	187	514	17	2.2	104.2	161	2.6	1.5	0	0.499	0.181	4.006	0.064	45	0	0
122	122101	2	39	Night (7pm-daybreak)	Std Recipe	-1		901014	BEAN SAUCE,COMMON BEANS,W/TOMATO,+/-ONION W/OIL	168	253	12.7	7.7	34.9	62	3	1.4	3.1	0.255	0.087	0.745	0.206	226	0	138
122	122101	2	39	Night (7pm-daybreak)	Ingredient	8	Vegetables	480658	*Tomato,red,ripe,fresh,raw - boiled/stir-fried*	22	4	0.2	0	0.9	2	0.1	0	2.3	0.007	0.004	0.124	0.017	3	0	8
122	122101	2	39	Night (7pm-daybreak)	Ingredient	4	Legumes,nuts & seeds	540067	*Beans common,any type,mature/dried,boiled,drained - recooke	139	188	12.5	0.7	34.1	60	2.9	1.4	0.8	0.247	0.083	0.621	0.189	224	0	0
122	122101	2	39	Night (7pm-daybreak)	Ingredient	9	Added fats	590711	*Vegetable oil,repackaged,w/added vitamin A - cooked*	7	62	0	7	0	0	0	0	0	0	0	0	0	0	0	130
122	122101	2	39	Night (7pm-daybreak)	Food Item	10	Added sugars	100101	SUGAR,REFINED	58	224	0	0	58	1	0.1	0	0	0	0.011	0	0	0	0	0
122	122101	2	39	Morning(daybreak-12.00pm)	Food Item	8	Vegetables	80565	MAIZE ON COB,WHITE,FRESH,COOKED	129	141	4.1	0.8	29.3	12	0.6	0.8	4.3	0.166	0.085	1.447	0.205	6	0	0
122	122105	2	42	Morning(daybreak-12.00pm)	Food Item	8	Vegetables	80565	MAIZE ON COB,WHITE,FRESH,COOKED	129	141	4.1	0.8	29.3	12	0.6	0.8	4.3	0.166	0.085	1.447	0.205	6	0	0
122	122105	2	42	Afternon(12.00-5.00 pm)	Std Recipe	-1		900113	MAIZE PORRIDGE,REFINED (NO. 2),W/MILK	87	151	4.1	2.2	29.1	67	0.7	1	0.7	0.032	0.176	0.224	0.074	9	0	18
122	122105	2	42	Afternon(12.00-5.00 pm)	Ingredient	1	Primary staple grains & products	410406	*Maize flour,white variety,refined,raw (East Africa) - boile	33	117	2.3	0.2	26.6	3	0.7	0.8	0	0.013	0.089	0.178	0.053	7	0	0
122	122105	2	42	Afternon(12.00-5.00 pm)	Ingredient	5	Dairy products	450003	*Milk,cow,fresh,whole,fluid,producer - boiled*	54	35	1.8	2	2.5	64	0.1	0.2	0.7	0.018	0.087	0.045	0.021	2	0	18
122	122105	2	42	Afternon(12.00-5.00 pm)	Std Recipe	-1		900514	KATOGO: MATOOKE, TOMATOES, +/-ONION,W/OIL	209	335	2.5	13.7	57.4	8	1.1	0.2	27.8	0.081	0.094	1.248	0.518	38	0	346
122	122105	2	42	Afternon(12.00-5.00 pm)	Ingredient	3	Starchy roots & other starchy plant foods	432203	*Banana (Matooke, Gonja, others), green/unripe,fresh,raw *bo	177	216	2.3	0.7	56.5	5	1.1	0.2	26	0.074	0.09	1.154	0.503	35	0	99
122	122105	2	42	Afternon(12.00-5.00 pm)	Ingredient	8	Vegetables	480594	*Onion,fresh,raw - boiled/stir-fried*	3	1	0	0	0.3	1	0	0	0.2	0.001	0.001	0.003	0.003	0	0	0
122	122105	2	42	Afternon(12.00-5.00 pm)	Ingredient	8	Vegetables	480658	*Tomato,red,ripe,fresh,raw - boiled/stir-fried*	16	3	0.1	0	0.6	2	0	0	1.6	0.005	0.003	0.09	0.012	2	0	6
122	122105	2	42	Afternon(12.00-5.00 pm)	Ingredient	9	Added fats	590711	*Vegetable oil,repackaged,w/added vitamin A - cooked*	13	115	0	13	0	0	0	0	0	0	0	0	0	0	0	241
122	122105	2	42	Afternon(12.00-5.00 pm)	Food Item	3	Starchy roots & other starchy plant foods	32414	SWEET POTATO,YELLOW,FRESH,COOKED	454	599	10.9	0.5	140.3	209	4.1	2.3	13.2	0.463	0.404	3.686	1.385	68	0	504
122	122105	2	42	Afternon(12.00-5.00 pm)	Food Item	8	Vegetables	80508	AVOCADO,FRESH,RAW	45	72	0.9	6.6	3.8	5	0.3	0.3	4.5	0.03	0.059	0.782	0.116	36	0	3
122	122105	2	42	Afternon(12.00-5.00 pm)	Food Item	6	Meat,fish & eggs	62116	FISH, LARGE, (NILE PERCH, TILAPIA), DRIED, BOILED	19	23	4.8	0.3	0	9	0.2	0.1	0.2	0.012	0.02	0.632	0.031	3	0.38	1
122	122105	2	42	Afternon(12.00-5.00 pm)	Std Recipe	-1		901332	FISH (DRY) SOUP,W/TOMATO,+/-ONION, W/OIL	118	73	1.9	6.5	1.8	28	0.3	0.1	3.1	0.011	0.03	1.254	0.034	7	0	122
122	122105	2	42	Afternon(12.00-5.00 pm)	Ingredient	14	Composites	140176	Broth,fish,prepared	80	13	1.6	0.5	0.3	24	0.2	0.1	0	0	0.024	1.096	0.008	3	0	1
122	122105	2	42	Afternon(12.00-5.00 pm)	Ingredient	8	Vegetables	480594	*Onion,fresh,raw - boiled/stir-fried*	5	2	0.1	0	0.5	1	0	0	0.3	0.002	0.001	0.006	0.006	1	0	0
122	122105	2	42	Afternon(12.00-5.00 pm)	Ingredient	8	Vegetables	480658	*Tomato,red,ripe,fresh,raw - boiled/stir-fried*	27	5	0.2	0.1	1.1	3	0.1	0.1	2.8	0.009	0.005	0.152	0.021	3	0	10
122	122105	2	42	Afternon(12.00-5.00 pm)	Ingredient	9	Added fats	590711	*Vegetable oil,repackaged,w/added vitamin A - cooked*	6	53	0	6	0	0	0	0	0	0	0	0	0	0	0	111
122	122105	2	42	Evening (5.00pm-Sunset)	Food Item	3	Starchy roots & other starchy plant foods	32009	CASSAVA,FRESH,RAW (EAST AFRICA)	45	72	0.6	0.1	17	7	0.1	0.1	9.2	0.039	0.022	0.383	0.039	12	0	0
122	122105	2	42	Evening (5.00pm-Sunset)	Food Item	7	Fruits	70125	MANGO,RIPE,FRESH,MEDIUM/LARGE TYPE,RAW	74	44	0.6	0.3	11.1	8	0.1	0.1	26.9	0.021	0.028	0.495	0.088	32	0	40
122	122106	2	29	Morning(daybreak-12.00pm)	Std Recipe	-1		900043	MILK TEA,PLAIN (NO SUGAR)	187	120	6.2	6.9	8.8	223	0.2	0.7	2.4	0.064	0.301	0.157	0.071	7	0	62
122	122106	2	29	Morning(daybreak-12.00pm)	Ingredient	5	Dairy products	450003	*Milk,cow,fresh,whole,fluid,producer - boiled*	187	120	6.2	6.9	8.8	223	0.2	0.7	2.4	0.064	0.301	0.157	0.071	7	0	62
122	122106	2	29	Morning(daybreak-12.00pm)	Food Item	10	Added sugars	100101	SUGAR,REFINED	28	108	0	0	28	0	0	0	0	0	0.005	0	0	0	0	0
122	122106	2	29	Morning(daybreak-12.00pm)	Food Item	1	Primary staple grains & products	10856	BREAD,WHEAT,WHITE (REFINED),SLICED, SMALL LOAF	125	343	11	3.8	64.9	13	0.6	1.1	0	0.125	0.125	1.125	0	39	0	0
122	122106	2	29	Morning(daybreak-12.00pm)	Food Item	3	Starchy roots & other starchy plant foods	32006	CASSAVA,FRESH,FRIED IN OIL	63	130	0.8	4.3	22.2	9	0.2	0.2	9.6	0.041	0.026	0.476	0.049	12	0	0
122	122106	2	29	Afternon(12.00-5.00 pm)	Food Item	7	Fruits	70310	BANANA (BOGOYA, FIYA, ETC), RIPE,FRESH,RAW	66	59	0.7	0.2	15	3	0.2	0.1	5.7	0.02	0.048	0.439	0.242	13	0	2
122	122106	2	29	Afternon(12.00-5.00 pm)	Food Item	10	Added sugars	100103	SUGARCANE,WHOLE,RAW	144	37	0	0	143.9	9	0.1	0	0	0	0	0	0	0	0	0
122	122106	2	29	Afternon(12.00-5.00 pm)	Food Item	3	Starchy roots & other starchy plant foods	32206	BANANA (MATOOKE, GONJA, OTHERS), GREEN/UNRIPE,FRESH,BOILED/S	617	753	8	2.5	196.8	19	3.7	0.6	85.1	0.29	0.315	4.023	1.752	111	0	315
122	122106	2	29	Afternon(12.00-5.00 pm)	Std Recipe	-1		900221	RICE,PLAIN	33	119	2.2	0.2	26.2	3	0.3	0.4	0	0.018	0.014	0.528	0.046	2	0	0
122	122106	2	29	Afternon(12.00-5.00 pm)	Ingredient	1	Primary staple grains & products	410367	*Rice,white,medium-grain,raw - boiled*	33	119	2.2	0.2	26.2	3	0.3	0.4	0	0.018	0.014	0.528	0.046	2	0	0
122	122106	2	29	Afternon(12.00-5.00 pm)	Household Unique Recipe	-1		0	GROUNDNUT SAUCE WITH ENTULA & SIMSIM POWDER	17	53	2	4.4	2.3	54	0.9	0.5	0.5	0.057	0.019	0.694	0.057	12	0	2
122	122106	2	29	Afternon(12.00-5.00 pm)	Ingredient	4	Legumes,nuts & seeds	442106	*GROUNDNUTS FLOUR,DRIED,RAW - BOILED*	4	23	1	2	0.6	4	0.2	0.1	0	0.02	0.005	0.434	0.013	7	0	0
122	122106	2	29	Afternon(12.00-5.00 pm)	Ingredient	8	Vegetables	480549	*ENTULA,FRESH,RAW - BOILED/STIR-FRIED*	3	1	0	0	0.2	0	0	0	0.1	0.001	0.001	0.019	0.002	1	0	0
122	122106	2	29	Afternon(12.00-5.00 pm)	Ingredient	4	Legumes,nuts & seeds	443024	*SESAME SEED, DRIED, ROASTED , POUNDED*BOILED*	5	28	0.9	2.4	1.3	49	0.7	0.4	0	0.034	0.012	0.218	0.038	4	0	0
122	122106	2	29	Afternon(12.00-5.00 pm)	Ingredient	8	Vegetables	480658	*TOMATO,RED,RIPE,FRESH,RAW - BOILED/STIR-FRIED*	4	1	0	0	0.2	0	0	0	0.4	0.001	0.001	0.023	0.003	0	0	2
122	122106	2	29	Afternon(12.00-5.00 pm)	Ingredient	8	Vegetables	480594	*ONION,FRESH,RAW - BOILED/STIR-FRIED*	1	0	0	0	0.1	0	0	0	0.1	0	0	0.001	0.001	0	0	0
122	122106	2	29	Afternon(12.00-5.00 pm)	Std Recipe	-1		901254	MUKENE SAUCE,MUKENE W/TOMATO,+/-G.PEPPER,ONION,W/OIL	93	215	15.2	15.9	2.7	15	0.5	0.5	8.2	0.109	0.141	1.933	0.325	8	1.62	264
122	122106	2	29	Afternon(12.00-5.00 pm)	Ingredient	6	Meat,fish & eggs	463034	*Fish,Mukene (silver fish),whole,dried,raw - boiled*	27	106	14.7	4.8	0	8	0.3	0.4	1	0.089	0.129	1.652	0.274	1	1.62	28
122	122106	2	29	Afternon(12.00-5.00 pm)	Ingredient	8	Vegetables	480027	*Carrots,fresh,raw - boiled/stir-fried*	2	1	0	0	0.2	1	0	0	0.1	0.001	0.001	0.019	0.003	0	0	15
122	122106	2	29	Afternon(12.00-5.00 pm)	Ingredient	8	Vegetables	480337	*Green pepper,fresh,raw - boiled/stir-fried*	4	1	0	0	0.2	0	0	0	2.4	0.002	0.001	0.018	0.009	0	0	1
122	122106	2	29	Afternon(12.00-5.00 pm)	Ingredient	8	Vegetables	480594	*Onion,fresh,raw - boiled/stir-fried*	7	3	0.1	0	0.7	2	0	0	0.4	0.003	0.002	0.008	0.008	1	0	0
122	122106	2	29	Afternon(12.00-5.00 pm)	Ingredient	8	Vegetables	480658	*Tomato,red,ripe,fresh,raw - boiled/stir-fried*	42	8	0.4	0.1	1.6	4	0.1	0.1	4.3	0.014	0.008	0.237	0.032	5	0	16
122	122106	2	29	Afternon(12.00-5.00 pm)	Ingredient	9	Added fats	590711	*Vegetable oil,repackaged,w/added vitamin A - cooked*	11	97	0	11	0	0	0	0	0	0	0	0	0	0	0	204
122	122106	2	29	Night (7pm-daybreak)	Food Item	12	Beverages	120000	BLACK TEA (PREPARED WITH TEA LEAVES AND WATER)	198	2	0	0	0.6	0	0	0	0	0	0.028	0	0	10	0	0
122	122106	2	29	Night (7pm-daybreak)	Food Item	10	Added sugars	100101	SUGAR,REFINED	27	104	0	0	27	0	0	0	0	0	0.005	0	0	0	0	0
122	122109	2	45	Morning(daybreak-12.00pm)	Food Item	7	Fruits	70343	JACKFRUIT,FRESH,RAW	124	118	2.1	0.7	28.9	30	0.2	0.1	17	0.13	0.068	1.141	0.408	30	0	6
122	122109	2	45	Morning(daybreak-12.00pm)	Food Item	12	Beverages	120000	BLACK TEA (PREPARED WITH TEA LEAVES AND WATER)	504	5	0	0	1.5	0	0	0	0	0	0.071	0	0	25	0	0
122	122109	2	45	Morning(daybreak-12.00pm)	Food Item	10	Added sugars	100101	SUGAR,REFINED	36	139	0	0	36	0	0	0	0	0	0.007	0	0	0	0	0
122	122109	2	45	Morning(daybreak-12.00pm)	Food Item	7	Fruits	70310	BANANA (BOGOYA, FIYA, ETC), RIPE,FRESH,RAW	133	118	1.5	0.4	30.3	7	0.4	0.3	11.6	0.041	0.097	0.884	0.488	27	0	4
122	122109	2	45	Afternon(12.00-5.00 pm)	Food Item	3	Starchy roots & other starchy plant foods	32408	SWEET POTATO,WHITE,FRESH,COOKED	425	557	10.2	0.4	130.5	196	3.8	2.1	12.3	0.429	0.374	3.43	1.288	64	0	13
122	122109	2	45	Afternon(12.00-5.00 pm)	Food Item	8	Vegetables	80084	PUMPKIN,MATURE,FRESH,COOKED	261	107	4.2	0.5	26.9	86	3.4	1.3	31.6	0.185	0.431	2.346	0.227	55	0	1443
122	122109	2	45	Afternon(12.00-5.00 pm)	Household Unique Recipe	-1		0	GROUNDNUT SAUCE	52	99	4.5	7.9	4.5	20	0.8	0.6	3.2	0.095	0.03	1.917	0.081	33	0	6
122	122109	2	45	Afternon(12.00-5.00 pm)	Ingredient	4	Legumes,nuts & seeds	442106	*GROUNDNUTS FLOUR,DRIED,RAW - BOILED*	16	91	4.1	7.9	2.6	15	0.7	0.5	0	0.082	0.02	1.737	0.05	27	0	0
122	122109	2	45	Afternon(12.00-5.00 pm)	Ingredient	8	Vegetables	480308	*CABBAGE,GREEN,FRESH,RAW - BOILED/STIR-FRIED*	5	1	0.1	0	0.3	2	0	0	1.4	0.003	0.002	0.011	0.006	2	0	0
122	122109	2	45	Afternon(12.00-5.00 pm)	Ingredient	8	Vegetables	480549	*ENTULA,FRESH,RAW - BOILED/STIR-FRIED*	14	3	0.1	0	0.8	1	0	0	0.2	0.005	0.005	0.086	0.011	3	0	0
122	122109	2	45	Afternon(12.00-5.00 pm)	Ingredient	8	Vegetables	480594	*ONION,FRESH,RAW - BOILED/STIR-FRIED*	3	1	0	0	0.3	1	0	0	0.2	0.001	0.001	0.003	0.003	0	0	0
122	122109	2	45	Afternon(12.00-5.00 pm)	Ingredient	8	Vegetables	480658	*TOMATO,RED,RIPE,FRESH,RAW - BOILED/STIR-FRIED*	14	3	0.1	0	0.5	1	0	0	1.4	0.005	0.003	0.079	0.011	2	0	5
122	122109	2	45	Afternon(12.00-5.00 pm)	Food Item	8	Vegetables	80508	AVOCADO,FRESH,RAW	89	142	1.8	13.1	7.6	11	0.5	0.5	8.9	0.06	0.116	1.547	0.229	72	0	6
122	122109	2	45	Night (7pm-daybreak)	Food Item	3	Starchy roots & other starchy plant foods	32408	SWEET POTATO,WHITE,FRESH,COOKED	208	272	5	0.2	63.9	96	1.9	1	6	0.21	0.183	1.679	0.63	31	0	6
122	122109	2	45	Night (7pm-daybreak)	Household Unique Recipe	-1		0	GROUNDNUT SAUCE	30	56	2.5	4.5	2.6	11	0.5	0.3	1.9	0.054	0.017	1.081	0.046	19	0	3
122	122109	2	45	Night (7pm-daybreak)	Ingredient	4	Legumes,nuts & seeds	442106	*GROUNDNUTS FLOUR,DRIED,RAW - BOILED*	9	51	2.3	4.4	1.4	8	0.4	0.3	0	0.046	0.011	0.977	0.028	15	0	0
122	122109	2	45	Night (7pm-daybreak)	Ingredient	8	Vegetables	480308	*CABBAGE,GREEN,FRESH,RAW - BOILED/STIR-FRIED*	3	1	0	0	0.2	1	0	0	0.8	0.002	0.001	0.007	0.004	1	0	0
122	122109	2	45	Night (7pm-daybreak)	Ingredient	8	Vegetables	480549	*ENTULA,FRESH,RAW - BOILED/STIR-FRIED*	8	2	0.1	0	0.5	1	0	0	0.1	0.003	0.003	0.049	0.006	1	0	0
122	122109	2	45	Night (7pm-daybreak)	Ingredient	8	Vegetables	480594	*ONION,FRESH,RAW - BOILED/STIR-FRIED*	2	1	0	0	0.2	0	0	0	0.1	0.001	0.001	0.002	0.002	0	0	0
122	122109	2	45	Night (7pm-daybreak)	Ingredient	8	Vegetables	480658	*TOMATO,RED,RIPE,FRESH,RAW - BOILED/STIR-FRIED*	8	1	0.1	0	0.3	1	0	0	0.8	0.003	0.001	0.045	0.006	1	0	3
122	122109	2	45	Night (7pm-daybreak)	Food Item	12	Beverages	120000	BLACK TEA (PREPARED WITH TEA LEAVES AND WATER)	495	5	0	0	1.5	0	0	0	0	0	0.069	0	0	25	0	0
122	122109	2	45	Night (7pm-daybreak)	Food Item	10	Added sugars	100101	SUGAR,REFINED	38	147	0	0	38	0	0	0	0	0	0.007	0	0	0	0	0
122	122109	2	45	Afternon(12.00-5.00 pm)	Food Item	3	Starchy roots & other starchy plant foods	32414	SWEET POTATO,YELLOW,FRESH,COOKED	128	169	3.1	0.1	39.6	59	1.2	0.6	3.7	0.131	0.114	1.039	0.39	19	0	142
122	122109	2	45	Night (7pm-daybreak)	Food Item	3	Starchy roots & other starchy plant foods	32414	SWEET POTATO,YELLOW,FRESH,COOKED	155	205	3.7	0.2	47.9	71	1.4	0.8	4.5	0.158	0.138	1.259	0.473	23	0	172
122	122924	2	42	Morning(daybreak-12.00pm)	Food Item	12	Beverages	120000	BLACK TEA (PREPARED WITH TEA LEAVES AND WATER)	261	3	0	0	0.8	0	0	0	0	0	0.037	0	0	13	0	0
122	122924	2	42	Morning(daybreak-12.00pm)	Food Item	10	Added sugars	100101	SUGAR,REFINED	33	128	0	0	33	0	0	0	0	0	0.006	0	0	0	0	0
122	122924	2	42	Morning(daybreak-12.00pm)	Food Item	1	Primary staple grains & products	10861	BREAD,WHEAT,WHITE (REFINED),SLICED, LARGE LOAF	91	249	8	2.7	47.2	9	0.5	0.8	0	0.091	0.091	0.819	0	28	0	0
122	122924	2	42	Afternon(12.00-5.00 pm)	Food Item	3	Starchy roots & other starchy plant foods	32206	BANANA (MATOOKE, GONJA, OTHERS), GREEN/UNRIPE,FRESH,BOILED/S	193	235	2.5	0.8	61.6	6	1.2	0.2	26.6	0.091	0.098	1.258	0.548	35	0	98
122	122924	2	42	Afternon(12.00-5.00 pm)	Food Item	3	Starchy roots & other starchy plant foods	32004	CASSAVA,FRESH,BOILED,DRAINED	117	172	1.5	0.4	40.8	16	0.2	0.4	16.6	0.075	0.049	0.87	0.09	26	0	0
122	122924	2	42	Afternon(12.00-5.00 pm)	Food Item	3	Starchy roots & other starchy plant foods	32100	COCOYAM (BWAISE/BUKUPA),FRESH,COOKED	131	191	3.9	0.3	43	16	3.7	0.4	3.9	0.092	0.026	0.786	0.528	30	0	0
122	122924	2	42	Afternon(12.00-5.00 pm)	Std Recipe	-1		901014	BEAN SAUCE,COMMON BEANS,W/TOMATO,+/-ONION W/OIL	153	236	11.5	7.7	31.7	56	2.7	1.3	2.8	0.231	0.079	0.676	0.187	205	0	137
122	122924	2	42	Afternon(12.00-5.00 pm)	Ingredient	8	Vegetables	480658	*Tomato,red,ripe,fresh,raw - boiled/stir-fried*	20	4	0.2	0	0.8	2	0.1	0	2.1	0.007	0.004	0.113	0.015	2	0	8
122	122924	2	42	Afternon(12.00-5.00 pm)	Ingredient	4	Legumes,nuts & seeds	540067	*Beans common,any type,mature/dried,boiled,drained - recooke	126	170	11.3	0.6	30.9	54	2.6	1.3	0.8	0.224	0.076	0.563	0.171	203	0	0
122	122924	2	42	Afternon(12.00-5.00 pm)	Ingredient	9	Added fats	590711	*Vegetable oil,repackaged,w/added vitamin A - cooked*	7	62	0	7	0	0	0	0	0	0	0	0	0	0	0	130
122	122924	2	42	Night (7pm-daybreak)	Food Item	3	Starchy roots & other starchy plant foods	32206	BANANA (MATOOKE, GONJA, OTHERS), GREEN/UNRIPE,FRESH,BOILED/S	212	259	2.8	0.8	67.6	6	1.3	0.2	29.3	0.1	0.108	1.382	0.602	38	0	108
122	122924	2	42	Night (7pm-daybreak)	Food Item	3	Starchy roots & other starchy plant foods	32100	COCOYAM (BWAISE/BUKUPA),FRESH,COOKED	146	213	4.4	0.3	47.9	18	4.1	0.4	4.4	0.102	0.029	0.876	0.588	34	0	0
122	122924	2	42	Night (7pm-daybreak)	Std Recipe	-1		901014	BEAN SAUCE,COMMON BEANS,W/TOMATO,+/-ONION W/OIL	116	177	8.8	5.5	24.1	43	2.1	1	2.1	0.176	0.06	0.514	0.142	156	0	98
122	122924	2	42	Night (7pm-daybreak)	Ingredient	8	Vegetables	480658	*Tomato,red,ripe,fresh,raw - boiled/stir-fried*	15	3	0.1	0	0.6	2	0	0	1.5	0.005	0.003	0.085	0.011	2	0	6
122	122924	2	42	Night (7pm-daybreak)	Ingredient	4	Legumes,nuts & seeds	540067	*Beans common,any type,mature/dried,boiled,drained - recooke	96	130	8.6	0.5	23.5	41	2	1	0.6	0.171	0.058	0.429	0.131	155	0	0
122	122924	2	42	Night (7pm-daybreak)	Ingredient	9	Added fats	590711	*Vegetable oil,repackaged,w/added vitamin A - cooked*	5	44	0	5	0	0	0	0	0	0	0	0	0	0	0	93
122	122925	2	27	Morning(daybreak-12.00pm)	Food Item	12	Beverages	120000	BLACK TEA (PREPARED WITH TEA LEAVES AND WATER)	378	4	0	0	1.1	0	0	0	0	0	0.053	0	0	19	0	0
122	122925	2	27	Morning(daybreak-12.00pm)	Food Item	10	Added sugars	100101	SUGAR,REFINED	44	170	0	0	44	0	0	0	0	0	0.008	0	0	0	0	0
122	122925	2	27	Morning(daybreak-12.00pm)	Food Item	3	Starchy roots & other starchy plant foods	32414	SWEET POTATO,YELLOW,FRESH,COOKED	255	337	6.1	0.3	78.8	117	2.3	1.3	7.4	0.26	0.227	2.071	0.778	38	0	283
122	122925	2	27	Afternon(12.00-5.00 pm)	Std Recipe	-1		900212	MAIZE POSHO, REFINED FLOUR	166	588	11.6	0.8	133.6	15	3.3	4.2	0	0.066	0.448	0.896	0.269	35	0	0
122	122925	2	27	Afternon(12.00-5.00 pm)	Ingredient	1	Primary staple grains & products	410406	*Maize flour,white variety,refined,raw (East Africa) - boile	166	588	11.6	0.8	133.6	15	3.3	4.2	0	0.066	0.448	0.896	0.269	35	0	0
122	122925	2	27	Afternon(12.00-5.00 pm)	Food Item	6	Meat,fish & eggs	62116	FISH, LARGE, (NILE PERCH, TILAPIA), DRIED, BOILED	67	81	17	1.1	0	31	0.5	0.5	0.6	0.043	0.07	2.23	0.11	11	1.34	3
122	122925	2	27	Afternon(12.00-5.00 pm)	Std Recipe	-1		901332	FISH (DRY) SOUP,W/TOMATO,+/-ONION, W/OIL	126	74	2	6.6	1.9	30	0.3	0.2	3.3	0.012	0.032	1.347	0.036	8	0	123
122	122925	2	27	Afternon(12.00-5.00 pm)	Ingredient	14	Composites	140176	Broth,fish,prepared	86	14	1.7	0.5	0.3	26	0.2	0.1	0	0	0.026	1.178	0.009	3	0	1
122	122925	2	27	Afternon(12.00-5.00 pm)	Ingredient	8	Vegetables	480594	*Onion,fresh,raw - boiled/stir-fried*	5	2	0.1	0	0.5	1	0	0	0.3	0.002	0.001	0.006	0.006	1	0	0
122	122925	2	27	Afternon(12.00-5.00 pm)	Ingredient	8	Vegetables	480658	*Tomato,red,ripe,fresh,raw - boiled/stir-fried*	29	5	0.3	0.1	1.1	3	0.1	0.1	3	0.01	0.005	0.164	0.022	3	0	11
122	122925	2	27	Afternon(12.00-5.00 pm)	Ingredient	9	Added fats	590711	*Vegetable oil,repackaged,w/added vitamin A - cooked*	6	53	0	6	0	0	0	0	0	0	0	0	0	0	0	111
122	122925	2	27	Evening (5.00pm-Sunset)	Food Item	8	Vegetables	80565	MAIZE ON COB,WHITE,FRESH,COOKED	43	47	1.4	0.3	9.8	4	0.2	0.3	1.4	0.055	0.028	0.482	0.068	2	0	0
122	122925	2	27	Night (7pm-daybreak)	Food Item	12	Beverages	120000	BLACK TEA (PREPARED WITH TEA LEAVES AND WATER)	369	4	0	0	1.1	0	0	0	0	0	0.052	0	0	18	0	0
122	122925	2	27	Night (7pm-daybreak)	Food Item	10	Added sugars	100101	SUGAR,REFINED	42	163	0	0	42	0	0	0	0	0	0.008	0	0	0	0	0
122	122925	2	27	Night (7pm-daybreak)	Std Recipe	-1		900212	MAIZE POSHO, REFINED FLOUR	139	492	9.7	0.7	111.9	13	2.8	3.5	0	0.056	0.375	0.751	0.225	29	0	0
122	122925	2	27	Night (7pm-daybreak)	Ingredient	1	Primary staple grains & products	410406	*Maize flour,white variety,refined,raw (East Africa) - boile	139	492	9.7	0.7	111.9	13	2.8	3.5	0	0.056	0.375	0.751	0.225	29	0	0
122	122925	2	27	Night (7pm-daybreak)	Household Unique Recipe	-1		0	MUKENE AND ENTULA SAUCE	123	291	11.6	25.7	4.1	14	0.4	0.4	5.1	0.094	0.118	1.69	0.267	13	1.2	442
122	122925	2	27	Night (7pm-daybreak)	Ingredient	6	Meat,fish & eggs	463034	*FISH,MUKENE (SILVER FISH),WHOLE,DRIED,RAW - BOILED*	20	78	10.9	3.5	0	6	0.2	0.3	0.7	0.066	0.096	1.223	0.203	1	1.2	21
122	122925	2	27	Night (7pm-daybreak)	Ingredient	9	Added fats	590711	*VEG OIL,REPACKAGED,W/ADDED VITAMIN A - COOKED*	22	194	0	22	0	0	0	0	0	0	0	0	0	0	0	408
122	122925	2	27	Night (7pm-daybreak)	Ingredient	8	Vegetables	480594	*ONION,FRESH,RAW - BOILED/STIR-FRIED*	3	1	0	0	0.3	1	0	0	0.2	0.001	0.001	0.003	0.003	0	0	0
122	122925	2	27	Night (7pm-daybreak)	Ingredient	8	Vegetables	480549	*ENTULA,FRESH,RAW - BOILED/STIR-FRIED*	45	11	0.5	0.1	2.6	4	0.1	0.1	0.8	0.016	0.016	0.278	0.036	8	0	0
122	122925	2	27	Night (7pm-daybreak)	Ingredient	8	Vegetables	480658	*TOMATO,RED,RIPE,FRESH,RAW - BOILED/STIR-FRIED*	33	6	0.3	0.1	1.3	3	0.1	0.1	3.4	0.011	0.006	0.186	0.025	4	0	13
122	122102	2	43	Morning(daybreak-12.00pm)	Food Item	7	Fruits	70398	BANANA (NDIZI),RIPE,FRESH,RAW	57	51	0.6	0.2	13	3	0.2	0.1	5	0.018	0.042	0.379	0.209	11	0	2
122	122102	2	43	Morning(daybreak-12.00pm)	Food Item	12	Beverages	120000	BLACK TEA (PREPARED WITH TEA LEAVES AND WATER)	261	3	0	0	0.8	0	0	0	0	0	0.037	0	0	13	0	0
122	122102	2	43	Morning(daybreak-12.00pm)	Food Item	10	Added sugars	100101	SUGAR,REFINED	59	228	0	0	59	1	0.1	0	0	0	0.011	0	0	0	0	0
122	122102	2	43	Morning(daybreak-12.00pm)	Food Item	12	Beverages	120146	SODA, ORANGE TYPE	320	154	0	0	39.4	16	0.3	0.3	0	0	0	0	0	0	0	0
122	122102	2	43	Morning(daybreak-12.00pm)	Food Item	1	Primary staple grains & products	10856	BREAD,WHEAT,WHITE (REFINED),SLICED, SMALL LOAF	125	343	11	3.8	64.9	13	0.6	1.1	0	0.125	0.125	1.125	0	39	0	0
122	122102	2	43	Afternon(12.00-5.00 pm)	Food Item	8	Vegetables	80508	AVOCADO,FRESH,RAW	49	78	1	7.2	4.2	6	0.3	0.3	4.9	0.033	0.064	0.852	0.126	40	0	3
122	122102	2	43	Afternon(12.00-5.00 pm)	Std Recipe	-1		900224	RICE,W/TOMATO,+/-ONION,W/OIL	78	255	4.1	4.4	48.3	7	0.5	0.7	1.3	0.039	0.029	1.021	0.095	5	0	78
122	122102	2	43	Afternon(12.00-5.00 pm)	Ingredient	1	Primary staple grains & products	410367	*Rice,white,medium-grain,raw - boiled*	60	216	4	0.4	47.6	5	0.5	0.7	0	0.034	0.026	0.96	0.083	4	0	0
122	122102	2	43	Afternon(12.00-5.00 pm)	Ingredient	8	Vegetables	480594	*Onion,fresh,raw - boiled/stir-fried*	4	2	0	0	0.4	1	0	0	0.2	0.002	0.001	0.004	0.005	1	0	0
122	122102	2	43	Afternon(12.00-5.00 pm)	Ingredient	8	Vegetables	480658	*Tomato,red,ripe,fresh,raw - boiled/stir-fried*	10	2	0.1	0	0.4	1	0	0	1	0.003	0.002	0.056	0.008	1	0	4
122	122102	2	43	Afternon(12.00-5.00 pm)	Ingredient	9	Added fats	590711	*Vegetable oil,repackaged,w/added vitamin A - cooked*	4	35	0	4	0	0	0	0	0	0	0	0	0	0	0	74
122	122102	2	43	Afternon(12.00-5.00 pm)	Food Item	6	Meat,fish & eggs	62116	FISH, LARGE, (NILE PERCH, TILAPIA), DRIED, BOILED	21	25	5.3	0.4	0	10	0.2	0.1	0.2	0.013	0.022	0.699	0.034	4	0.42	1
122	122102	2	43	Afternon(12.00-5.00 pm)	Std Recipe	-1		901333	FISH (DRY) SOUP,W/TOMATO, +/-CARROT,G.PEPPER,ONION, W/OIL	67	38	1	3.3	1.3	16	0.1	0.1	3.5	0.009	0.018	0.698	0.027	4	0	84
122	122102	2	43	Afternon(12.00-5.00 pm)	Ingredient	14	Composites	140176	Broth,fish,prepared	42	7	0.8	0.3	0.2	13	0.1	0	0	0	0.013	0.575	0.004	2	0	0
122	122102	2	43	Afternon(12.00-5.00 pm)	Ingredient	8	Vegetables	480027	*Carrots,fresh,raw - boiled/stir-fried*	3	1	0	0	0.3	1	0	0	0.1	0.002	0.002	0.028	0.004	0	0	23
122	122102	2	43	Afternon(12.00-5.00 pm)	Ingredient	8	Vegetables	480337	*Green pepper,fresh,raw - boiled/stir-fried*	3	1	0	0	0.1	0	0	0	1.8	0.002	0.001	0.014	0.006	0	0	0
122	122102	2	43	Afternon(12.00-5.00 pm)	Ingredient	8	Vegetables	480594	*Onion,fresh,raw - boiled/stir-fried*	2	1	0	0	0.2	0	0	0	0.1	0.001	0.001	0.002	0.002	0	0	0
122	122102	2	43	Afternon(12.00-5.00 pm)	Ingredient	8	Vegetables	480658	*Tomato,red,ripe,fresh,raw - boiled/stir-fried*	14	3	0.1	0	0.5	1	0	0	1.4	0.005	0.003	0.079	0.011	2	0	5
122	122102	2	43	Afternon(12.00-5.00 pm)	Ingredient	9	Added fats	590711	*Vegetable oil,repackaged,w/added vitamin A - cooked*	3	27	0	3	0	0	0	0	0	0	0	0	0	0	0	56
122	122102	2	43	Afternon(12.00-5.00 pm)	Food Item	11	Sweetened snacks & desserts	110069	MANDAZI, FRIED	45	112	1.7	6	12.9	2	0.7	0.2	0	0.054	0.018	0.144	0.014	0	0	0
122	122102	2	43	Evening (5.00pm-Sunset)	Food Item	10	Added sugars	100103	SUGARCANE,WHOLE,RAW	72	19	0	0	71.9	4	0.1	0	0	0	0	0	0	0	0	0
122	122102	2	43	Evening (5.00pm-Sunset)	Food Item	12	Beverages	120000	BLACK TEA (PREPARED WITH TEA LEAVES AND WATER)	180	2	0	0	0.5	0	0	0	0	0	0.025	0	0	9	0	0
122	122102	2	43	Evening (5.00pm-Sunset)	Food Item	11	Sweetened snacks & desserts	110069	MANDAZI, FRIED	27	67	1	3.6	7.7	1	0.4	0.1	0	0.032	0.011	0.086	0.008	0	0	0
122	122102	2	43	Evening (5.00pm-Sunset)	Food Item	10	Added sugars	100101	SUGAR,REFINED	39	151	0	0	39	0	0	0	0	0	0.007	0	0	0	0	0
122	122102	2	43	Night (7pm-daybreak)	Food Item	7	Fruits	70130	CITRUS (ORANGE),FRESH,RAW	26	12	0.2	0	3.1	10	0	0	13.8	0.023	0.01	0.073	0.016	8	0	3
122	122102	2	43	Night (7pm-daybreak)	Std Recipe	-1		900212	MAIZE POSHO, REFINED FLOUR	65	230	4.6	0.3	52.3	6	1.3	1.6	0	0.026	0.176	0.351	0.105	14	0	0
122	122102	2	43	Night (7pm-daybreak)	Ingredient	1	Primary staple grains & products	410406	*Maize flour,white variety,refined,raw (East Africa) - boile	65	230	4.6	0.3	52.3	6	1.3	1.6	0	0.026	0.176	0.351	0.105	14	0	0
122	122102	2	43	Night (7pm-daybreak)	Food Item	6	Meat,fish & eggs	62116	FISH, LARGE, (NILE PERCH, TILAPIA), DRIED, BOILED	0	0	0	0	0	0	0	0	0	0	0	0	0	0	0	0
122	122102	2	43	Night (7pm-daybreak)	Std Recipe	-1		901333	FISH (DRY) SOUP,W/TOMATO, +/-CARROT,G.PEPPER,ONION, W/OIL	56	36	0.9	3.2	1.1	13	0.1	0.1	2.6	0.007	0.015	0.577	0.022	4	0	76
122	122102	2	43	Night (7pm-daybreak)	Ingredient	14	Composites	140176	Broth,fish,prepared	35	6	0.7	0.2	0.1	11	0.1	0	0	0	0.011	0.48	0.004	1	0	0
122	122102	2	43	Night (7pm-daybreak)	Ingredient	8	Vegetables	480027	*Carrots,fresh,raw - boiled/stir-fried*	2	1	0	0	0.2	1	0	0	0.1	0.001	0.001	0.019	0.003	0	0	15
122	122102	2	43	Night (7pm-daybreak)	Ingredient	8	Vegetables	480337	*Green pepper,fresh,raw - boiled/stir-fried*	2	0	0	0	0.1	0	0	0	1.2	0.001	0.001	0.009	0.004	0	0	0
122	122102	2	43	Night (7pm-daybreak)	Ingredient	8	Vegetables	480594	*Onion,fresh,raw - boiled/stir-fried*	2	1	0	0	0.2	0	0	0	0.1	0.001	0.001	0.002	0.002	0	0	0
122	122102	2	43	Night (7pm-daybreak)	Ingredient	8	Vegetables	480658	*Tomato,red,ripe,fresh,raw - boiled/stir-fried*	12	2	0.1	0	0.5	1	0	0	1.2	0.004	0.002	0.068	0.009	1	0	5
122	122102	2	43	Night (7pm-daybreak)	Ingredient	9	Added fats	590711	*Vegetable oil,repackaged,w/added vitamin A - cooked*	3	27	0	3	0	0	0	0	0	0	0	0	0	0	0	56
122	122111	2	47	Morning(daybreak-12.00pm)	Food Item	7	Fruits	70310	BANANA (BOGOYA, FIYA, ETC), RIPE,FRESH,RAW	66	59	0.7	0.2	15	3	0.2	0.1	5.7	0.02	0.048	0.439	0.242	13	0	2
122	122111	2	47	Morning(daybreak-12.00pm)	Food Item	12	Beverages	120000	BLACK TEA (PREPARED WITH TEA LEAVES AND WATER)	459	5	0	0	1.4	0	0	0	0	0	0.064	0	0	23	0	0
122	122111	2	47	Morning(daybreak-12.00pm)	Food Item	10	Added sugars	100101	SUGAR,REFINED	16	62	0	0	16	0	0	0	0	0	0.003	0	0	0	0	0
122	122111	2	47	Morning(daybreak-12.00pm)	Std Recipe	-1		900212	MAIZE POSHO, REFINED FLOUR	112	396	7.8	0.6	90.2	10	2.2	2.8	0	0.045	0.302	0.605	0.181	24	0	0
122	122111	2	47	Morning(daybreak-12.00pm)	Ingredient	1	Primary staple grains & products	410406	*Maize flour,white variety,refined,raw (East Africa) - boile	112	396	7.8	0.6	90.2	10	2.2	2.8	0	0.045	0.302	0.605	0.181	24	0	0
122	122111	2	47	Morning(daybreak-12.00pm)	Food Item	3	Starchy roots & other starchy plant foods	32217	BANANA (MATOOKE, GONJA, OTHERS), RIPENED,FRESH,BOILED	80	98	1	0.3	25.5	2	0.5	0.1	14.7	0.042	0.043	0.549	0.239	18	0	45
122	122111	2	47	Afternon(12.00-5.00 pm)	Food Item	7	Fruits	70135	PINEAPPLE,FRESH,RAW	174	87	0.9	0.2	22.8	23	0.5	0.2	83.2	0.137	0.056	0.87	0.195	31	0	5
122	122111	2	47	Afternon(12.00-5.00 pm)	Household Unique Recipe	-1		0	BEAN SAUCE	295	464	29	1.2	88.4	165	9.1	2.3	1.3	0.616	0.27	1.945	0.377	88	0	0
122	122111	2	47	Afternon(12.00-5.00 pm)	Ingredient	4	Legumes,nuts & seeds	440061	*BEANS,COMMON,ANY TYPE,MATURE/FRESH,RAW*BOILED*	293	463	29	1.2	88.2	164	9.1	2.3	1.2	0.615	0.27	1.943	0.375	88	0	0
122	122111	2	47	Afternon(12.00-5.00 pm)	Ingredient	8	Vegetables	480594	*ONION,FRESH,RAW - BOILED/STIR-FRIED*	2	1	0	0	0.2	0	0	0	0.1	0.001	0.001	0.002	0.002	0	0	0
122	122111	2	47	Afternon(12.00-5.00 pm)	Food Item	8	Vegetables	80004	AMARANTH LEAVES,FRESH,BOILED,DRAINED	117	25	2.5	0.2	4.8	245	2.7	1.1	48.1	0.023	0.157	0.654	0.207	67	0	163
122	122111	2	47	Afternon(12.00-5.00 pm)	Food Item	3	Starchy roots & other starchy plant foods	32414	SWEET POTATO,YELLOW,FRESH,COOKED	355	469	8.5	0.4	109.7	163	3.2	1.8	10.3	0.362	0.316	2.883	1.083	53	0	394
122	122111	2	47	Afternon(12.00-5.00 pm)	Food Item	8	Vegetables	80084	PUMPKIN,MATURE,FRESH,COOKED	274	112	4.4	0.5	28.2	90	3.6	1.4	33.2	0.195	0.452	2.463	0.238	58	0	1515
122	122111	2	47	Afternon(12.00-5.00 pm)	Food Item	3	Starchy roots & other starchy plant foods	32004	CASSAVA,FRESH,BOILED,DRAINED	159	234	2.1	0.5	55.5	22	0.3	0.5	22.6	0.102	0.067	1.183	0.122	35	0	0
122	122111	2	47	Evening (5.00pm-Sunset)	Food Item	8	Vegetables	80565	MAIZE ON COB,WHITE,FRESH,COOKED	321	350	10.3	1.9	72.9	29	1.6	1.9	10.6	0.414	0.212	3.602	0.51	16	0	0
122	122111	2	47	Night (7pm-daybreak)	Food Item	7	Fruits	70343	JACKFRUIT,FRESH,RAW	276	262	4.7	1.7	64.3	66	0.6	0.3	37.8	0.29	0.152	2.539	0.908	66	0	14
122	122111	2	47	Morning(daybreak-12.00pm)	Food Item	3	Starchy roots & other starchy plant foods	32217	BANANA (MATOOKE, GONJA, OTHERS), RIPENED,FRESH,BOILED	80	98	1	0.3	25.5	2	0.5	0.1	14.7	0.042	0.043	0.549	0.239	18	0	45
122	122111	2	47	Morning(daybreak-12.00pm)	Food Item	7	Fruits	70310	BANANA (BOGOYA, FIYA, ETC), RIPE,FRESH,RAW	133	118	1.5	0.4	30.3	7	0.4	0.3	11.6	0.041	0.097	0.884	0.488	27	0	4
122	122111	2	47	Afternon(12.00-5.00 pm)	Food Item	7	Fruits	70135	PINEAPPLE,FRESH,RAW	132	66	0.7	0.1	17.3	17	0.4	0.1	63.1	0.104	0.042	0.66	0.148	24	0	4
122	122104	2	45	Morning(daybreak-12.00pm)	Food Item	12	Beverages	120000	BLACK TEA (PREPARED WITH TEA LEAVES AND WATER)	387	4	0	0	1.2	0	0	0	0	0	0.054	0	0	19	0	0
122	122104	2	45	Morning(daybreak-12.00pm)	Food Item	1	Primary staple grains & products	10510	CHAPATTI	94	259	8.6	1.1	52.4	81	1.3	0.8	0	0.251	0.091	2.013	0.032	23	0	0
122	122104	2	45	Morning(daybreak-12.00pm)	Food Item	8	Vegetables	80565	MAIZE ON COB,WHITE,FRESH,COOKED	129	141	4.1	0.8	29.3	12	0.6	0.8	4.3	0.166	0.085	1.447	0.205	6	0	0
122	122104	2	45	Afternon(12.00-5.00 pm)	Std Recipe	-1		900221	RICE,PLAIN	66	238	4.4	0.4	52.3	6	0.5	0.8	0	0.037	0.028	1.056	0.091	4	0	0
122	122104	2	45	Afternon(12.00-5.00 pm)	Ingredient	1	Primary staple grains & products	410367	*Rice,white,medium-grain,raw - boiled*	66	238	4.4	0.4	52.3	6	0.5	0.8	0	0.037	0.028	1.056	0.091	4	0	0
122	122104	2	45	Afternon(12.00-5.00 pm)	Food Item	6	Meat,fish & eggs	60007	BEEF,MEDIUM FAT,FRESH,COOKED	27	79	7.1	5.3	0	2	0.7	1.6	0	0.024	0.059	1.004	0.092	2	0.54	0
122	122104	2	45	Afternon(12.00-5.00 pm)	Std Recipe	-1		901302	BEEF SOUP,W/TOMATO,+/-ONION, W/OIL	61	36	1	3	1.3	4	0.1	0.1	2.1	0.011	0.009	0.209	0.021	3	0	62
122	122104	2	45	Afternon(12.00-5.00 pm)	Ingredient	14	Composites	140175	Broth,beef,prepared	37	4	0.8	0	0.3	1	0.1	0.1	0.1	0.003	0.004	0.109	0.004	0	0	0
122	122104	2	45	Afternon(12.00-5.00 pm)	Ingredient	8	Vegetables	480594	*Onion,fresh,raw - boiled/stir-fried*	4	2	0	0	0.4	1	0	0	0.2	0.002	0.001	0.004	0.005	1	0	0
122	122104	2	45	Afternon(12.00-5.00 pm)	Ingredient	8	Vegetables	480658	*Tomato,red,ripe,fresh,raw - boiled/stir-fried*	17	3	0.2	0	0.7	2	0.1	0	1.8	0.006	0.003	0.096	0.013	2	0	6
122	122104	2	45	Afternon(12.00-5.00 pm)	Ingredient	9	Added fats	590711	*Vegetable oil,repackaged,w/added vitamin A - cooked*	3	27	0	3	0	0	0	0	0	0	0	0	0	0	0	56
122	122104	2	45	Afternon(12.00-5.00 pm)	Food Item	12	Beverages	120146	SODA, ORANGE TYPE	330	158	0	0	40.6	17	0.3	0.3	0	0	0	0	0	0	0	0
122	122104	2	45	Morning(daybreak-12.00pm)	Food Item	3	Starchy roots & other starchy plant foods	32219	BANANA (MATOOKE, GONJA, OTHERS), RIPENED,FRESH,ROASTED	150	183	2	0.6	47.9	5	0.9	0.2	27.6	0.078	0.081	1.029	0.449	33	0	84
122	122104	2	45	Afternon(12.00-5.00 pm)	Food Item	12	Beverages	120146	SODA, ORANGE TYPE	330	158	0	0	40.6	17	0.3	0.3	0	0	0	0	0	0	0	0
122	122104	2	45	Night (7pm-daybreak)	Food Item	6	Meat,fish & eggs	60855	CHICKEN,MEAT & SKIN,THIGH,FRESH,ROASTED	68	168	17.1	10.5	0	8	0.9	1.6	0	0.046	0.144	4.328	0.211	5	0	34
122	122104	2	45	Night (7pm-daybreak)	Food Item	3	Starchy roots & other starchy plant foods	32219	BANANA (MATOOKE, GONJA, OTHERS), RIPENED,FRESH,ROASTED	72	88	0.9	0.3	23	2	0.4	0.1	13.2	0.037	0.039	0.494	0.215	16	0	40
122	122104	2	45	Night (7pm-daybreak)	Std Recipe	-1		900212	MAIZE POSHO, REFINED FLOUR	64	227	4.5	0.3	51.5	6	1.3	1.6	0	0.026	0.173	0.346	0.104	13	0	0
122	122104	2	45	Night (7pm-daybreak)	Ingredient	1	Primary staple grains & products	410406	*Maize flour,white variety,refined,raw (East Africa) - boile	64	227	4.5	0.3	51.5	6	1.3	1.6	0	0.026	0.173	0.346	0.104	13	0	0
122	122104	2	45	Night (7pm-daybreak)	Std Recipe	-1		901014	BEAN SAUCE,COMMON BEANS,W/TOMATO,+/-ONION W/OIL	65	101	4.9	3.3	13.5	24	1.2	0.6	1.1	0.099	0.034	0.287	0.08	88	0	59
122	122104	2	45	Night (7pm-daybreak)	Ingredient	8	Vegetables	480658	*Tomato,red,ripe,fresh,raw - boiled/stir-fried*	8	1	0.1	0	0.3	1	0	0	0.8	0.003	0.001	0.045	0.006	1	0	3
122	122104	2	45	Night (7pm-daybreak)	Ingredient	4	Legumes,nuts & seeds	540067	*Beans common,any type,mature/dried,boiled,drained - recooke	54	73	4.9	0.3	13.2	23	1.1	0.5	0.3	0.096	0.032	0.241	0.073	87	0	0
122	122104	2	45	Night (7pm-daybreak)	Ingredient	9	Added fats	590711	*Vegetable oil,repackaged,w/added vitamin A - cooked*	3	27	0	3	0	0	0	0	0	0	0	0	0	0	0	56
122	122104	2	45	Night (7pm-daybreak)	Food Item	12	Beverages	120000	BLACK TEA (PREPARED WITH TEA LEAVES AND WATER)	378	4	0	0	1.1	0	0	0	0	0	0.053	0	0	19	0	0
122	122104	2	45	Morning(daybreak-12.00pm)	Food Item	10	Added sugars	100101	SUGAR,REFINED	41	159	0	0	41	0	0	0	0	0	0.008	0	0	0	0	0
122	122104	2	45	Night (7pm-daybreak)	Food Item	10	Added sugars	100101	SUGAR,REFINED	44	170	0	0	44	0	0	0	0	0	0.008	0	0	0	0	0
122	122104	2	45	Afternon(12.00-5.00 pm)	Food Item	3	Starchy roots & other starchy plant foods	32206	BANANA (MATOOKE, GONJA, OTHERS), GREEN/UNRIPE,FRESH,BOILED/S	85	104	1.1	0.3	27.1	3	0.5	0.1	11.7	0.04	0.043	0.554	0.241	15	0	43
122	122104	2	45	Afternon(12.00-5.00 pm)	Std Recipe	-1		900212	MAIZE POSHO, REFINED FLOUR	53	188	3.7	0.3	42.7	5	1.1	1.3	0	0.021	0.143	0.286	0.086	11	0	0
122	122104	2	45	Afternon(12.00-5.00 pm)	Ingredient	1	Primary staple grains & products	410406	*Maize flour,white variety,refined,raw (East Africa) - boile	53	188	3.7	0.3	42.7	5	1.1	1.3	0	0.021	0.143	0.286	0.086	11	0	0
122	122104	2	45	Afternon(12.00-5.00 pm)	Std Recipe	-1		901224	EGGPLANT/ENTULA SAUCE,W/TOMATO,+/-ONION,W/OIL	86	62	0.8	5.2	4.3	7	0.2	0.2	3.1	0.028	0.025	0.489	0.064	13	0	101
122	122104	2	45	Afternon(12.00-5.00 pm)	Ingredient	8	Vegetables	480547	*Eggplant,fresh,raw - boiled/stir-fried*	30	7	0.3	0.1	1.7	3	0.1	0.1	0.5	0.011	0.011	0.185	0.024	5	0	0
122	122104	2	45	Afternon(12.00-5.00 pm)	Ingredient	8	Vegetables	480549	*Entula,fresh,raw - boiled/stir-fried*	31	7	0.3	0.1	1.8	3	0.1	0.1	0.5	0.011	0.011	0.191	0.025	6	0	0
122	122104	2	45	Afternon(12.00-5.00 pm)	Ingredient	8	Vegetables	480658	*Tomato,red,ripe,fresh,raw - boiled/stir-fried*	20	4	0.2	0	0.8	2	0.1	0	2.1	0.007	0.004	0.113	0.015	2	0	8
122	122104	2	45	Afternon(12.00-5.00 pm)	Ingredient	9	Added fats	590711	*Vegetable oil,repackaged,w/added vitamin A - cooked*	5	44	0	5	0	0	0	0	0	0	0	0	0	0	0	93
122	122923	2	22	Morning(daybreak-12.00pm)	Food Item	12	Beverages	120000	BLACK TEA (PREPARED WITH TEA LEAVES AND WATER)	441	4	0	0	1.3	0	0	0	0	0	0.062	0	0	22	0	0
122	122923	2	22	Morning(daybreak-12.00pm)	Food Item	10	Added sugars	100101	SUGAR,REFINED	34	132	0	0	34	0	0	0	0	0	0.006	0	0	0	0	0
122	122923	2	22	Morning(daybreak-12.00pm)	Food Item	3	Starchy roots & other starchy plant foods	32206	BANANA (MATOOKE, GONJA, OTHERS), GREEN/UNRIPE,FRESH,BOILED/S	822	1003	10.7	3.3	262.2	25	4.9	0.8	113.4	0.386	0.419	5.359	2.334	148	0	419
122	122923	2	22	Morning(daybreak-12.00pm)	Std Recipe	-1		901246	CABBAGE SAUCE,CABBAGE W/TOMATO,+/-CARROT,G.PEPPER,ONION,W/OIL	320	226	3.7	17.4	17.4	102	1.3	0.6	71.9	0.154	0.104	0.875	0.343	87	0	391
122	122923	2	22	Morning(daybreak-12.00pm)	Ingredient	8	Vegetables	480027	*Carrots,fresh,raw - boiled/stir-fried*	6	2	0.1	0	0.6	2	0	0	0.3	0.004	0.003	0.056	0.008	1	0	45
122	122923	2	22	Morning(daybreak-12.00pm)	Ingredient	8	Vegetables	480308	*Cabbage,green,fresh,raw - boiled/stir-fried*	226	57	2.9	0.2	13.1	90	1.1	0.5	62.2	0.124	0.086	0.502	0.267	77	0	11
122	122923	2	22	Morning(daybreak-12.00pm)	Ingredient	8	Vegetables	480337	*Green pepper,fresh,raw - boiled/stir-fried*	6	1	0.1	0	0.3	1	0	0	3.6	0.003	0.002	0.027	0.013	0	0	1
122	122923	2	22	Morning(daybreak-12.00pm)	Ingredient	8	Vegetables	480594	*Onion,fresh,raw - boiled/stir-fried*	17	7	0.2	0	1.6	4	0	0	1	0.007	0.004	0.019	0.019	3	0	0
122	122923	2	22	Morning(daybreak-12.00pm)	Ingredient	8	Vegetables	480658	*Tomato,red,ripe,fresh,raw - boiled/stir-fried*	48	9	0.4	0.1	1.9	5	0.1	0.1	4.9	0.016	0.009	0.271	0.036	6	0	18
122	122923	2	22	Morning(daybreak-12.00pm)	Ingredient	9	Added fats	590711	*Vegetable oil,repackaged,w/added vitamin A - cooked*	17	150	0	17	0	0	0	0	0	0	0	0	0	0	0	315
122	122923	2	22	Morning(daybreak-12.00pm)	Food Item	1	Primary staple grains & products	10856	BREAD,WHEAT,WHITE (REFINED),SLICED, SMALL LOAF	125	343	11	3.8	64.9	13	0.6	1.1	0	0.125	0.125	1.125	0	39	0	0
122	122923	2	22	Afternon(12.00-5.00 pm)	Food Item	3	Starchy roots & other starchy plant foods	32414	SWEET POTATO,YELLOW,FRESH,COOKED	913	1205	21.9	0.9	282.1	420	8.2	4.6	26.5	0.931	0.813	7.414	2.785	137	0	1013
122	122923	2	22	Afternon(12.00-5.00 pm)	Food Item	3	Starchy roots & other starchy plant foods	32100	COCOYAM (BWAISE/BUKUPA),FRESH,COOKED	519	758	15.6	1	170.2	62	14.5	1.6	15.6	0.363	0.104	3.114	2.092	119	0	0
122	122923	2	22	Afternon(12.00-5.00 pm)	Std Recipe	-1		901246	CABBAGE SAUCE,CABBAGE W/TOMATO,+/-CARROT,G.PEPPER,ONION,W/OIL	370	264	4.2	20.4	20.1	118	1.6	0.7	83.1	0.178	0.12	1.009	0.397	100	0	459
122	122923	2	22	Afternon(12.00-5.00 pm)	Ingredient	8	Vegetables	480027	*Carrots,fresh,raw - boiled/stir-fried*	7	3	0.1	0	0.7	2	0	0	0.3	0.004	0.004	0.065	0.009	1	0	53
122	122923	2	22	Afternon(12.00-5.00 pm)	Ingredient	8	Vegetables	480308	*Cabbage,green,fresh,raw - boiled/stir-fried*	261	65	3.4	0.3	15.1	104	1.3	0.5	71.8	0.144	0.099	0.579	0.308	89	0	13
122	122923	2	22	Afternon(12.00-5.00 pm)	Ingredient	8	Vegetables	480337	*Green pepper,fresh,raw - boiled/stir-fried*	7	1	0.1	0	0.3	1	0	0	4.2	0.004	0.002	0.032	0.015	1	0	1
122	122923	2	22	Afternon(12.00-5.00 pm)	Ingredient	8	Vegetables	480594	*Onion,fresh,raw - boiled/stir-fried*	20	8	0.2	0	1.9	5	0	0	1.1	0.008	0.005	0.022	0.023	3	0	0
122	122923	2	22	Afternon(12.00-5.00 pm)	Ingredient	8	Vegetables	480658	*Tomato,red,ripe,fresh,raw - boiled/stir-fried*	55	10	0.5	0.1	2.1	6	0.2	0.1	5.7	0.018	0.01	0.31	0.042	7	0	21
122	122923	2	22	Afternon(12.00-5.00 pm)	Ingredient	9	Added fats	590711	*Vegetable oil,repackaged,w/added vitamin A - cooked*	20	177	0	20	0	0	0	0	0	0	0	0	0	0	0	371
122	122923	2	22	Night (7pm-daybreak)	Std Recipe	-1		900043	MILK TEA,PLAIN (NO SUGAR)	252	161	8.3	9.3	11.8	300	0.3	1	3.3	0.086	0.406	0.212	0.096	10	0	83
122	122923	2	22	Night (7pm-daybreak)	Ingredient	5	Dairy products	450003	*Milk,cow,fresh,whole,fluid,producer - boiled*	252	161	8.3	9.3	11.8	300	0.3	1	3.3	0.086	0.406	0.212	0.096	10	0	83
122	122923	2	22	Night (7pm-daybreak)	Food Item	10	Added sugars	100101	SUGAR,REFINED	33	128	0	0	33	0	0	0	0	0	0.006	0	0	0	0	0
122	122923	2	22	Night (7pm-daybreak)	Food Item	14	Composites	140106	SAMOSA,PEA FILLING	159	750	4.9	66.5	35.5	51	1.3	0.5	6.4	0.191	0.032	0.954	0.143	17	0	49
122	122923	2	22	Afternon(12.00-5.00 pm)	Food Item	6	Meat,fish & eggs	60007	BEEF,MEDIUM FAT,FRESH,COOKED	132	384	34.8	26	0	12	3.6	7.9	0	0.119	0.29	4.91	0.449	9	2.64	0
122	122926	2	30	Morning(daybreak-12.00pm)	Food Item	12	Beverages	120000	BLACK TEA (PREPARED WITH TEA LEAVES AND WATER)	468	5	0	0	1.4	0	0	0	0	0	0.066	0	0	23	0	0
122	122926	2	30	Morning(daybreak-12.00pm)	Food Item	10	Added sugars	100101	SUGAR,REFINED	15	58	0	0	15	0	0	0	0	0	0.003	0	0	0	0	0
122	122926	2	30	Morning(daybreak-12.00pm)	Food Item	1	Primary staple grains & products	10861	BREAD,WHEAT,WHITE (REFINED),SLICED, LARGE LOAF	273	748	24	8.2	141.7	27	1.4	2.5	0	0.273	0.273	2.457	0	85	0	0
122	122926	2	30	Morning(daybreak-12.00pm)	Food Item	9	Added fats	90650	MARGARINE,REGULAR,FROM TUB,W/SALT,VITAMIN A FORTIFIED	85	606	0.2	68.2	0.7	3	0	0	0.1	0	0	0	0	1	0	696
122	122926	2	30	Afternon(12.00-5.00 pm)	Food Item	3	Starchy roots & other starchy plant foods	32206	BANANA (MATOOKE, GONJA, OTHERS), GREEN/UNRIPE,FRESH,BOILED/S	423	516	5.5	1.7	134.9	13	2.5	0.4	58.4	0.199	0.216	2.758	1.201	76	0	216
122	122926	2	30	Afternon(12.00-5.00 pm)	Std Recipe	-1		900222	RICE,W/OIL	78	302	4.9	4.4	58.7	7	0.6	0.9	0	0.041	0.032	1.184	0.102	4	0	74
122	122926	2	30	Afternon(12.00-5.00 pm)	Ingredient	1	Primary staple grains & products	410367	*Rice,white,medium-grain,raw - boiled*	74	266	4.9	0.4	58.7	7	0.6	0.9	0	0.041	0.032	1.184	0.102	4	0	0
122	122926	2	30	Afternon(12.00-5.00 pm)	Ingredient	9	Added fats	590711	*Vegetable oil,repackaged,w/added vitamin A - cooked*	4	35	0	4	0	0	0	0	0	0	0	0	0	0	0	74
122	122926	2	30	Afternon(12.00-5.00 pm)	Food Item	3	Starchy roots & other starchy plant foods	32004	CASSAVA,FRESH,BOILED,DRAINED	158	232	2.1	0.5	55.1	22	0.3	0.5	22.4	0.101	0.066	1.176	0.122	35	0	0
122	122926	2	30	Afternon(12.00-5.00 pm)	Food Item	6	Meat,fish & eggs	60007	BEEF,MEDIUM FAT,FRESH,COOKED	240	698	63.4	47.3	0	22	6.5	14.4	0	0.216	0.528	8.928	0.816	17	4.8	0
122	122926	2	30	Afternon(12.00-5.00 pm)	Std Recipe	-1		901302	BEEF SOUP,W/TOMATO,+/-ONION, W/OIL	282	166	4.6	14.2	6.1	19	0.6	0.5	9.9	0.049	0.04	0.966	0.1	14	0	290
122	122926	2	30	Afternon(12.00-5.00 pm)	Ingredient	14	Composites	140175	Broth,beef,prepared	169	20	3.7	0	1.2	7	0.3	0.3	0.7	0.015	0.02	0.499	0.017	2	0	0
122	122926	2	30	Afternon(12.00-5.00 pm)	Ingredient	8	Vegetables	480594	*Onion,fresh,raw - boiled/stir-fried*	20	8	0.2	0	1.9	5	0	0	1.1	0.008	0.005	0.022	0.023	3	0	0
122	122926	2	30	Afternon(12.00-5.00 pm)	Ingredient	8	Vegetables	480658	*Tomato,red,ripe,fresh,raw - boiled/stir-fried*	79	14	0.7	0.2	3.1	8	0.2	0.2	8.1	0.026	0.014	0.446	0.06	9	0	30
122	122926	2	30	Afternon(12.00-5.00 pm)	Ingredient	9	Added fats	590711	*Vegetable oil,repackaged,w/added vitamin A - cooked*	14	124	0	14	0	0	0	0	0	0	0	0	0	0	0	260
122	122926	2	30	Afternon(12.00-5.00 pm)	Food Item	8	Vegetables	80508	AVOCADO,FRESH,RAW	118	189	2.4	17.3	10	14	0.7	0.7	11.8	0.079	0.153	2.051	0.303	96	0	8
122	122926	2	30	Afternon(12.00-5.00 pm)	Std Recipe	-1		900032	MIXED PASSION AND ORANGE FRUIT HUICE, FRESHLY-PREPARED,W/SUGAR	37	86	0.1	0	22.1	2	0.1	0	6.3	0.009	0.014	0.197	0.008	4	0	4
122	122926	2	30	Afternon(12.00-5.00 pm)	Ingredient	10	Added sugars	100101	Sugar,refined	20	77	0	0	20	0	0	0	0	0	0.004	0	0	0	0	0
122	122926	2	30	Afternon(12.00-5.00 pm)	Ingredient	12	Beverages	120109	Orange juice, fresh, raw	10	5	0.1	0	1	1	0	0	5	0.009	0.003	0.04	0.004	3	0	1
122	122926	2	30	Afternon(12.00-5.00 pm)	Ingredient	12	Beverages	120111	Passion-fruit juice, fresh, raw	7	4	0	0	1	0	0	0	1.3	0	0.007	0.157	0.004	1	0	3
122	122926	2	30	Morning(daybreak-12.00pm)	Food Item	7	Fruits	70125	MANGO,RIPE,FRESH,MEDIUM/LARGE TYPE,RAW	166	100	1.3	0.7	24.9	18	0.3	0.2	60.4	0.046	0.063	1.111	0.198	71	0	90
122	122926	2	30	Evening (5.00pm-Sunset)	Food Item	6	Meat,fish & eggs	60866	CHICKEN,MEAT & SKIN,DRUMSTICK,FRESH,DEEP-FRIED	62	168	15.1	11.7	0	6	0.6	1.7	0	0.029	0.112	2.593	0.167	3	0	111
122	122926	2	30	Evening (5.00pm-Sunset)	Food Item	12	Beverages	120142	SODA, COLA TYPE	330	122	0.3	0	31.7	7	0.3	0	0	0	0	0	0	0	0	0
122	122926	2	30	Night (7pm-daybreak)	Std Recipe	-1		900222	RICE,W/OIL	53	207	3.3	3.3	39.7	5	0.4	0.6	0	0.028	0.022	0.8	0.069	3	0	56
122	122926	2	30	Night (7pm-daybreak)	Ingredient	1	Primary staple grains & products	410367	*Rice,white,medium-grain,raw - boiled*	50	180	3.3	0.3	39.7	5	0.4	0.6	0	0.028	0.022	0.8	0.069	3	0	0
122	122926	2	30	Night (7pm-daybreak)	Ingredient	9	Added fats	590711	*Vegetable oil,repackaged,w/added vitamin A - cooked*	3	27	0	3	0	0	0	0	0	0	0	0	0	0	0	56
122	122926	2	30	Night (7pm-daybreak)	Food Item	3	Starchy roots & other starchy plant foods	32206	BANANA (MATOOKE, GONJA, OTHERS), GREEN/UNRIPE,FRESH,BOILED/S	270	329	3.5	1.1	86.1	8	1.6	0.3	37.3	0.127	0.138	1.76	0.767	49	0	138
122	122926	2	30	Night (7pm-daybreak)	Food Item	6	Meat,fish & eggs	62090	FISH,TILAPIA,FRESH,BOILED,DRAINED	112	111	23.3	2	0	9	0.6	0.3	0	0.043	0.073	4.301	0.169	25	1.12	0
122	122926	2	30	Night (7pm-daybreak)	Std Recipe	-1		901323	FISH (FRESH) SOUP,W/TOMATO, +/-CARROT,G.PEPPER,ONION, W/OIL	213	134	3.3	11.9	4	50	0.5	0.3	8	0.024	0.055	2.196	0.076	14	0	254
122	122926	2	30	Night (7pm-daybreak)	Ingredient	14	Composites	140176	Broth,fish,prepared	136	22	2.7	0.8	0.5	41	0.3	0.1	0	0	0.041	1.863	0.014	5	0	1
122	122926	2	30	Night (7pm-daybreak)	Ingredient	8	Vegetables	480027	*Carrots,fresh,raw - boiled/stir-fried*	4	2	0	0	0.4	1	0	0	0.2	0.002	0.002	0.037	0.005	1	0	30
122	122926	2	30	Night (7pm-daybreak)	Ingredient	8	Vegetables	480337	*Green pepper,fresh,raw - boiled/stir-fried*	4	1	0	0	0.2	0	0	0	2.4	0.002	0.001	0.018	0.009	0	0	1
122	122926	2	30	Night (7pm-daybreak)	Ingredient	8	Vegetables	480594	*Onion,fresh,raw - boiled/stir-fried*	11	4	0.1	0	1	3	0	0	0.6	0.005	0.003	0.012	0.013	2	0	0
122	122926	2	30	Night (7pm-daybreak)	Ingredient	8	Vegetables	480658	*Tomato,red,ripe,fresh,raw - boiled/stir-fried*	47	8	0.4	0.1	1.8	5	0.1	0.1	4.8	0.016	0.008	0.265	0.036	6	0	18
122	122926	2	30	Night (7pm-daybreak)	Ingredient	9	Added fats	590711	*Vegetable oil,repackaged,w/added vitamin A - cooked*	11	97	0	11	0	0	0	0	0	0	0	0	0	0	0	204
122	122926	2	30	Night (7pm-daybreak)	Std Recipe	-1		900032	MIXED PASSION AND ORANGE FRUIT HUICE, FRESHLY-PREPARED,W/SUGAR	34	78	0.1	0	20	1	0.1	0	5.8	0.008	0.013	0.193	0.008	3	0	4
122	122926	2	30	Night (7pm-daybreak)	Ingredient	10	Added sugars	100101	Sugar,refined	18	70	0	0	18	0	0	0	0	0	0.003	0	0	0	0	0
122	122926	2	30	Night (7pm-daybreak)	Ingredient	12	Beverages	120109	Orange juice, fresh, raw	9	4	0.1	0	0.9	1	0	0	4.5	0.008	0.003	0.036	0.004	3	0	1
122	122926	2	30	Night (7pm-daybreak)	Ingredient	12	Beverages	120111	Passion-fruit juice, fresh, raw	7	4	0	0	1	0	0	0	1.3	0	0.007	0.157	0.004	1	0	3
122	122926	2	30	Morning(daybreak-12.00pm)	Food Item	3	Starchy roots & other starchy plant foods	32009	CASSAVA,FRESH,RAW (EAST AFRICA)	40	64	0.6	0.1	15.1	6	0.1	0.1	8.2	0.034	0.019	0.34	0.035	11	0	0
123	123101	2	30	Morning(daybreak-12.00pm)	Food Item	12	Beverages	120000	BLACK TEA (PREPARED WITH TEA LEAVES AND WATER)	477	5	0	0	1.4	0	0	0	0	0	0.067	0	0	24	0	0
123	123101	2	30	Morning(daybreak-12.00pm)	Food Item	1	Primary staple grains & products	10863	BUNS,WHEAT,REFINED (WHITE),FRESH, ROUND	240	658	21.1	7.2	124.6	24	1.2	2.2	0	0.24	0.24	2.16	0	74	0	0
123	123101	2	30	Afternon(12.00-5.00 pm)	Food Item	7	Fruits	70133	PAWPAW,RIPE,FRESH,RAW	495	213	2.5	1.5	53.5	99	1.5	0.5	301.5	0.114	0.134	1.767	0.188	183	0	233
123	123101	2	30	Afternon(12.00-5.00 pm)	Std Recipe	-1		900212	MAIZE POSHO, REFINED FLOUR	177	627	12.4	0.9	142.5	16	3.5	4.4	0	0.071	0.478	0.956	0.287	37	0	0
123	123101	2	30	Afternon(12.00-5.00 pm)	Ingredient	1	Primary staple grains & products	410406	*Maize flour,white variety,refined,raw (East Africa) - boile	177	627	12.4	0.9	142.5	16	3.5	4.4	0	0.071	0.478	0.956	0.287	37	0	0
123	123101	2	30	Afternon(12.00-5.00 pm)	Std Recipe	-1		901014	BEAN SAUCE,COMMON BEANS,W/TOMATO,+/-ONION W/OIL	189	287	14.3	8.8	39.4	70	3.4	1.6	3.4	0.287	0.099	0.837	0.232	256	0	157
123	123101	2	30	Afternon(12.00-5.00 pm)	Ingredient	8	Vegetables	480658	*Tomato,red,ripe,fresh,raw - boiled/stir-fried*	24	4	0.2	0	0.9	2	0.1	0	2.5	0.008	0.004	0.135	0.018	3	0	9
123	123101	2	30	Afternon(12.00-5.00 pm)	Ingredient	4	Legumes,nuts & seeds	540067	*Beans common,any type,mature/dried,boiled,drained - recooke	157	212	14.1	0.8	38.5	68	3.3	1.6	0.9	0.279	0.094	0.702	0.214	253	0	0
123	123101	2	30	Afternon(12.00-5.00 pm)	Ingredient	9	Added fats	590711	*Vegetable oil,repackaged,w/added vitamin A - cooked*	8	71	0	8	0	0	0	0	0	0	0	0	0	0	0	148
123	123101	2	30	Afternon(12.00-5.00 pm)	Food Item	8	Vegetables	80658	TOMATO,RED,RIPE,FRESH,RAW	276	50	2.5	0.6	10.8	28	0.8	0.6	37.8	0.102	0.052	1.639	0.221	41	0	116
123	123101	2	30	Afternon(12.00-5.00 pm)	Food Item	8	Vegetables	80594	ONION,FRESH,RAW	31	12	0.3	0	2.9	7	0.1	0.1	2.3	0.014	0.008	0.036	0.037	6	0	0
123	123101	2	30	Evening (5.00pm-Sunset)	Food Item	7	Fruits	70125	MANGO,RIPE,FRESH,MEDIUM/LARGE TYPE,RAW	82	49	0.7	0.3	12.3	9	0.2	0.1	29.8	0.023	0.031	0.549	0.098	35	0	44
123	123101	2	30	Night (7pm-daybreak)	Std Recipe	-1		900212	MAIZE POSHO, REFINED FLOUR	117	414	8.2	0.6	94.2	11	2.3	2.9	0	0.047	0.316	0.632	0.19	25	0	0
123	123101	2	30	Night (7pm-daybreak)	Ingredient	1	Primary staple grains & products	410406	*Maize flour,white variety,refined,raw (East Africa) - boile	117	414	8.2	0.6	94.2	11	2.3	2.9	0	0.047	0.316	0.632	0.19	25	0	0
123	123101	2	30	Night (7pm-daybreak)	Std Recipe	-1		901014	BEAN SAUCE,COMMON BEANS,W/TOMATO,+/-ONION W/OIL	131	202	9.9	6.6	27.1	48	2.3	1.1	2.4	0.198	0.068	0.579	0.16	176	0	118
123	123101	2	30	Night (7pm-daybreak)	Ingredient	8	Vegetables	480658	*Tomato,red,ripe,fresh,raw - boiled/stir-fried*	17	3	0.2	0	0.7	2	0.1	0	1.8	0.006	0.003	0.096	0.013	2	0	6
123	123101	2	30	Night (7pm-daybreak)	Ingredient	4	Legumes,nuts & seeds	540067	*Beans common,any type,mature/dried,boiled,drained - recooke	108	146	9.7	0.5	26.5	46	2.3	1.1	0.6	0.192	0.065	0.483	0.147	174	0	0
123	123101	2	30	Night (7pm-daybreak)	Ingredient	9	Added fats	590711	*Vegetable oil,repackaged,w/added vitamin A - cooked*	6	53	0	6	0	0	0	0	0	0	0	0	0	0	0	111
123	123101	2	30	Night (7pm-daybreak)	Food Item	12	Beverages	120000	BLACK TEA (PREPARED WITH TEA LEAVES AND WATER)	459	5	0	0	1.4	0	0	0	0	0	0.064	0	0	23	0	0
123	123101	2	30	Morning(daybreak-12.00pm)	Food Item	10	Added sugars	100101	SUGAR,REFINED	50	194	0	0	50	1	0.1	0	0	0	0.01	0	0	0	0	0
123	123103	2	25	Morning(daybreak-12.00pm)	Food Item	12	Beverages	120000	BLACK TEA (PREPARED WITH TEA LEAVES AND WATER)	495	5	0	0	1.5	0	0	0	0	0	0.069	0	0	25	0	0
123	123103	2	25	Morning(daybreak-12.00pm)	Food Item	3	Starchy roots & other starchy plant foods	32414	SWEET POTATO,YELLOW,FRESH,COOKED	265	350	6.4	0.3	81.9	122	2.4	1.3	7.7	0.27	0.236	2.152	0.808	40	0	294
123	123103	2	25	Morning(daybreak-12.00pm)	Food Item	8	Vegetables	80565	MAIZE ON COB,WHITE,FRESH,COOKED	129	141	4.1	0.8	29.3	12	0.6	0.8	4.3	0.166	0.085	1.447	0.205	6	0	0
123	123103	2	25	Afternon(12.00-5.00 pm)	Std Recipe	-1		901014	BEAN SAUCE,COMMON BEANS,W/TOMATO,+/-ONION W/OIL	161	245	12.2	7.7	33.4	59	2.9	1.4	3	0.244	0.084	0.713	0.197	217	0	138
123	123103	2	25	Afternon(12.00-5.00 pm)	Ingredient	8	Vegetables	480658	*Tomato,red,ripe,fresh,raw - boiled/stir-fried*	21	4	0.2	0	0.8	2	0.1	0	2.2	0.007	0.004	0.118	0.016	3	0	8
123	123103	2	25	Afternon(12.00-5.00 pm)	Ingredient	4	Legumes,nuts & seeds	540067	*Beans common,any type,mature/dried,boiled,drained - recooke	133	180	12	0.7	32.6	57	2.8	1.3	0.8	0.237	0.08	0.595	0.181	214	0	0
123	123103	2	25	Afternon(12.00-5.00 pm)	Ingredient	9	Added fats	590711	*Vegetable oil,repackaged,w/added vitamin A - cooked*	7	62	0	7	0	0	0	0	0	0	0	0	0	0	0	130
123	123103	2	25	Afternon(12.00-5.00 pm)	Food Item	3	Starchy roots & other starchy plant foods	32414	SWEET POTATO,YELLOW,FRESH,COOKED	572	755	13.7	0.6	176.7	263	5.1	2.9	16.6	0.583	0.509	4.645	1.745	86	0	635
123	123103	2	25	Night (7pm-daybreak)	Std Recipe	-1		901224	EGGPLANT/ENTULA SAUCE,W/TOMATO,+/-ONION,W/OIL	110	85	1	7.2	5.4	10	0.2	0.2	4	0.036	0.032	0.622	0.081	17	0	140
123	123103	2	25	Night (7pm-daybreak)	Ingredient	8	Vegetables	480547	*Eggplant,fresh,raw - boiled/stir-fried*	38	9	0.4	0.1	2.2	3	0.1	0.1	0.6	0.013	0.013	0.234	0.03	7	0	0
123	123103	2	25	Night (7pm-daybreak)	Ingredient	8	Vegetables	480549	*Entula,fresh,raw - boiled/stir-fried*	39	9	0.4	0.1	2.2	4	0.1	0.1	0.7	0.014	0.014	0.241	0.031	7	0	0
123	123103	2	25	Night (7pm-daybreak)	Ingredient	8	Vegetables	480658	*Tomato,red,ripe,fresh,raw - boiled/stir-fried*	26	5	0.2	0.1	1	3	0.1	0.1	2.7	0.009	0.005	0.147	0.02	3	0	10
123	123103	2	25	Night (7pm-daybreak)	Ingredient	9	Added fats	590711	*Vegetable oil,repackaged,w/added vitamin A - cooked*	7	62	0	7	0	0	0	0	0	0	0	0	0	0	0	130
123	123103	2	25	Night (7pm-daybreak)	Food Item	3	Starchy roots & other starchy plant foods	32414	SWEET POTATO,YELLOW,FRESH,COOKED	284	375	6.8	0.3	87.8	131	2.6	1.4	8.2	0.29	0.253	2.306	0.866	43	0	315
123	123103	2	25	Night (7pm-daybreak)	Food Item	3	Starchy roots & other starchy plant foods	32004	CASSAVA,FRESH,BOILED,DRAINED	114	168	1.5	0.3	39.8	16	0.2	0.3	16.2	0.073	0.048	0.848	0.088	25	0	0
123	123103	2	25	Night (7pm-daybreak)	Std Recipe	-1		900043	MILK TEA,PLAIN (NO SUGAR)	282	180	9.3	10.4	13.3	336	0.3	1.1	3.7	0.096	0.454	0.237	0.107	11	0	93
123	123103	2	25	Night (7pm-daybreak)	Ingredient	5	Dairy products	450003	*Milk,cow,fresh,whole,fluid,producer - boiled*	282	180	9.3	10.4	13.3	336	0.3	1.1	3.7	0.096	0.454	0.237	0.107	11	0	93
123	123103	2	25	Morning(daybreak-12.00pm)	Food Item	7	Fruits	70125	MANGO,RIPE,FRESH,MEDIUM/LARGE TYPE,RAW	82	49	0.7	0.3	12.3	9	0.2	0.1	29.8	0.023	0.031	0.549	0.098	35	0	44
123	123103	2	25	Morning(daybreak-12.00pm)	Food Item	8	Vegetables	80565	MAIZE ON COB,WHITE,FRESH,COOKED	203	221	6.5	1.2	46.1	18	1	1.2	6.7	0.262	0.134	2.278	0.323	10	0	0
123	123105	2	39	Morning(daybreak-12.00pm)	Food Item	12	Beverages	120000	BLACK TEA (PREPARED WITH TEA LEAVES AND WATER)	486	5	0	0	1.5	0	0	0	0	0	0.068	0	0	24	0	0
123	123105	2	39	Morning(daybreak-12.00pm)	Food Item	10	Added sugars	100101	SUGAR,REFINED	32	124	0	0	32	0	0	0	0	0	0.006	0	0	0	0	0
123	123105	2	39	Morning(daybreak-12.00pm)	Food Item	11	Sweetened snacks & desserts	110069	MANDAZI, FRIED	62	154	2.3	8.2	17.8	3	1	0.2	0	0.074	0.025	0.198	0.019	0	0	0
123	123105	2	39	Morning(daybreak-12.00pm)	Std Recipe	-1		900111	MAIZE PORRIDGE,REFINED,PLAIN	50	177	3.5	0.3	40.3	5	1	1.3	0	0.02	0.135	0.27	0.081	11	0	0
123	123105	2	39	Morning(daybreak-12.00pm)	Ingredient	1	Primary staple grains & products	410406	*Maize flour,white variety,refined,raw (East Africa) - boile	50	177	3.5	0.3	40.3	5	1	1.3	0	0.02	0.135	0.27	0.081	11	0	0
123	123105	2	39	Morning(daybreak-12.00pm)	Food Item	14	Composites	140106	SAMOSA,PEA FILLING	113	533	3.5	47.2	25.2	36	0.9	0.3	4.5	0.136	0.023	0.678	0.102	12	0	35
123	123105	2	39	Afternon(12.00-5.00 pm)	Std Recipe	-1		900212	MAIZE POSHO, REFINED FLOUR	152	538	10.6	0.8	122.4	14	3	3.8	0	0.061	0.41	0.821	0.246	32	0	0
123	123105	2	39	Afternon(12.00-5.00 pm)	Ingredient	1	Primary staple grains & products	410406	*Maize flour,white variety,refined,raw (East Africa) - boile	152	538	10.6	0.8	122.4	14	3	3.8	0	0.061	0.41	0.821	0.246	32	0	0
123	123105	2	39	Afternon(12.00-5.00 pm)	Std Recipe	-1		901014	BEAN SAUCE,COMMON BEANS,W/TOMATO,+/-ONION W/OIL	116	177	8.8	5.5	24.1	43	2.1	1	2.1	0.176	0.06	0.514	0.142	156	0	98
123	123105	2	39	Afternon(12.00-5.00 pm)	Ingredient	8	Vegetables	480658	*Tomato,red,ripe,fresh,raw - boiled/stir-fried*	15	3	0.1	0	0.6	2	0	0	1.5	0.005	0.003	0.085	0.011	2	0	6
123	123105	2	39	Afternon(12.00-5.00 pm)	Ingredient	4	Legumes,nuts & seeds	540067	*Beans common,any type,mature/dried,boiled,drained - recooke	96	130	8.6	0.5	23.5	41	2	1	0.6	0.171	0.058	0.429	0.131	155	0	0
123	123105	2	39	Afternon(12.00-5.00 pm)	Ingredient	9	Added fats	590711	*Vegetable oil,repackaged,w/added vitamin A - cooked*	5	44	0	5	0	0	0	0	0	0	0	0	0	0	0	93
123	123105	2	39	Afternon(12.00-5.00 pm)	Food Item	8	Vegetables	80508	AVOCADO,FRESH,RAW	45	72	0.9	6.6	3.8	5	0.3	0.3	4.5	0.03	0.059	0.782	0.116	36	0	3
123	123105	2	39	Afternon(12.00-5.00 pm)	Std Recipe	-1		901212	NAKATI LEAF RELISH,W/TOMATO,+/-ONION,W/OIL	62	67	2.1	5.4	2.2	131	5.5	0.2	27.5	0.078	0.109	0.823	0.181	25	0	178
123	123105	2	39	Afternon(12.00-5.00 pm)	Ingredient	8	Vegetables	480041	*Nakati leaves,fresh,raw - boiled*	48	21	2.1	0.3	1.9	131	5.4	0.2	26.5	0.075	0.108	0.772	0.174	24	0	82
123	123105	2	39	Afternon(12.00-5.00 pm)	Ingredient	8	Vegetables	480658	*Tomato,red,ripe,fresh,raw - boiled/stir-fried*	9	2	0.1	0	0.4	1	0	0	0.9	0.003	0.002	0.051	0.007	1	0	3
123	123105	2	39	Afternon(12.00-5.00 pm)	Ingredient	9	Added fats	590711	*Vegetable oil,repackaged,w/added vitamin A - cooked*	5	44	0	5	0	0	0	0	0	0	0	0	0	0	0	93
123	123105	2	39	Evening (5.00pm-Sunset)	Std Recipe	-1		900212	MAIZE POSHO, REFINED FLOUR	76	269	5.3	0.4	61.2	7	1.5	1.9	0	0.03	0.205	0.41	0.123	16	0	0
123	123105	2	39	Evening (5.00pm-Sunset)	Ingredient	1	Primary staple grains & products	410406	*Maize flour,white variety,refined,raw (East Africa) - boile	76	269	5.3	0.4	61.2	7	1.5	1.9	0	0.03	0.205	0.41	0.123	16	0	0
123	123105	2	39	Evening (5.00pm-Sunset)	Std Recipe	-1		900223	RICE,W/TOMATO, +/-ONION	81	238	4.4	0.4	52.4	8	0.6	0.8	1.5	0.042	0.031	1.112	0.103	6	0	5
123	123105	2	39	Evening (5.00pm-Sunset)	Ingredient	1	Primary staple grains & products	410367	*Rice,white,medium-grain,raw - boiled*	65	234	4.3	0.4	51.5	6	0.5	0.8	0	0.036	0.028	1.04	0.09	4	0	0
123	123105	2	39	Evening (5.00pm-Sunset)	Ingredient	8	Vegetables	480594	*Onion,fresh,raw - boiled/stir-fried*	4	2	0	0	0.4	1	0	0	0.2	0.002	0.001	0.004	0.005	1	0	0
123	123105	2	39	Evening (5.00pm-Sunset)	Ingredient	8	Vegetables	480658	*Tomato,red,ripe,fresh,raw - boiled/stir-fried*	12	2	0.1	0	0.5	1	0	0	1.2	0.004	0.002	0.068	0.009	1	0	5
123	123105	2	39	Evening (5.00pm-Sunset)	Std Recipe	-1		901252	MUKENE SAUCE,MUKENE W/TOMATO,+/-ONION,W/OIL	59	155	11.1	11.6	1.2	9	0.3	0.3	3.9	0.076	0.101	1.398	0.226	4	1.2	181
123	123105	2	39	Evening (5.00pm-Sunset)	Ingredient	6	Meat,fish & eggs	463034	*Fish,Mukene (silver fish),whole,dried,raw - boiled*	20	78	10.9	3.5	0	6	0.2	0.3	0.7	0.066	0.096	1.223	0.203	1	1.2	21
123	123105	2	39	Evening (5.00pm-Sunset)	Ingredient	8	Vegetables	480658	*Tomato,red,ripe,fresh,raw - boiled/stir-fried*	31	6	0.3	0.1	1.2	3	0.1	0.1	3.2	0.01	0.006	0.175	0.024	4	0	12
123	123105	2	39	Evening (5.00pm-Sunset)	Ingredient	9	Added fats	590711	*Vegetable oil,repackaged,w/added vitamin A - cooked*	8	71	0	8	0	0	0	0	0	0	0	0	0	0	0	148
123	123105	2	39	Evening (5.00pm-Sunset)	Std Recipe	-1		901212	NAKATI LEAF RELISH,W/TOMATO,+/-ONION,W/OIL	42	51	1.4	4.2	1.5	88	3.6	0.1	18.3	0.052	0.073	0.548	0.12	17	0	131
123	123105	2	39	Evening (5.00pm-Sunset)	Ingredient	8	Vegetables	480041	*Nakati leaves,fresh,raw - boiled*	32	14	1.4	0.2	1.2	87	3.6	0.1	17.7	0.05	0.072	0.515	0.116	16	0	54
123	123105	2	39	Evening (5.00pm-Sunset)	Ingredient	8	Vegetables	480658	*Tomato,red,ripe,fresh,raw - boiled/stir-fried*	6	1	0.1	0	0.2	1	0	0	0.6	0.002	0.001	0.034	0.005	1	0	2
123	123105	2	39	Evening (5.00pm-Sunset)	Ingredient	9	Added fats	590711	*Vegetable oil,repackaged,w/added vitamin A - cooked*	4	35	0	4	0	0	0	0	0	0	0	0	0	0	0	74
123	123105	2	39	Night (7pm-daybreak)	Food Item	3	Starchy roots & other starchy plant foods	32206	BANANA (MATOOKE, GONJA, OTHERS), GREEN/UNRIPE,FRESH,BOILED/S	476	581	6.2	1.9	151.8	14	2.9	0.5	65.7	0.224	0.243	3.104	1.352	86	0	243
123	123105	2	39	Night (7pm-daybreak)	Std Recipe	-1		901252	MUKENE SAUCE,MUKENE W/TOMATO,+/-ONION,W/OIL	55	141	10.6	10.4	1.1	9	0.3	0.3	3.7	0.072	0.096	1.326	0.215	4	1.14	161
123	123105	2	39	Night (7pm-daybreak)	Ingredient	6	Meat,fish & eggs	463034	*Fish,Mukene (silver fish),whole,dried,raw - boiled*	19	74	10.3	3.4	0	6	0.2	0.3	0.7	0.063	0.091	1.162	0.192	1	1.14	20
123	123105	2	39	Night (7pm-daybreak)	Ingredient	8	Vegetables	480658	*Tomato,red,ripe,fresh,raw - boiled/stir-fried*	29	5	0.3	0.1	1.1	3	0.1	0.1	3	0.01	0.005	0.164	0.022	3	0	11
123	123105	2	39	Night (7pm-daybreak)	Ingredient	9	Added fats	590711	*Vegetable oil,repackaged,w/added vitamin A - cooked*	7	62	0	7	0	0	0	0	0	0	0	0	0	0	0	130
123	123105	2	39	Morning(daybreak-12.00pm)	Food Item	10	Added sugars	100101	SUGAR,REFINED	41	159	0	0	41	0	0	0	0	0	0.008	0	0	0	0	0
123	123106	2	32	Morning(daybreak-12.00pm)	Food Item	7	Fruits	70310	BANANA (BOGOYA, FIYA, ETC), RIPE,FRESH,RAW	133	118	1.5	0.4	30.3	7	0.4	0.3	11.6	0.041	0.097	0.884	0.488	27	0	4
123	123106	2	32	Morning(daybreak-12.00pm)	Food Item	7	Fruits	70343	JACKFRUIT,FRESH,RAW	124	118	2.1	0.7	28.9	30	0.2	0.1	17	0.13	0.068	1.141	0.408	30	0	6
123	123106	2	32	Morning(daybreak-12.00pm)	Food Item	7	Fruits	70396	WATERMELON,FRESH,RAW	346	104	2.1	0.7	26.3	24	0.7	0.3	28	0.114	0.073	0.616	0.156	10	0	97
123	123106	2	32	Morning(daybreak-12.00pm)	Food Item	7	Fruits	70125	MANGO,RIPE,FRESH,MEDIUM/LARGE TYPE,RAW	82	49	0.7	0.3	12.3	9	0.2	0.1	29.8	0.023	0.031	0.549	0.098	35	0	44
123	123106	2	32	Afternon(12.00-5.00 pm)	Std Recipe	-1		901252	MUKENE SAUCE,MUKENE W/TOMATO,+/-ONION,W/OIL	70	180	13.4	13.3	1.4	11	0.4	0.4	4.7	0.091	0.121	1.677	0.271	5	1.44	206
123	123106	2	32	Afternon(12.00-5.00 pm)	Ingredient	6	Meat,fish & eggs	463034	*Fish,Mukene (silver fish),whole,dried,raw - boiled*	24	94	13	4.2	0	7	0.3	0.3	0.9	0.079	0.115	1.468	0.243	1	1.44	25
123	123106	2	32	Afternon(12.00-5.00 pm)	Ingredient	8	Vegetables	480658	*Tomato,red,ripe,fresh,raw - boiled/stir-fried*	37	7	0.3	0.1	1.4	4	0.1	0.1	3.8	0.012	0.007	0.209	0.028	4	0	14
123	123106	2	32	Afternon(12.00-5.00 pm)	Ingredient	9	Added fats	590711	*Vegetable oil,repackaged,w/added vitamin A - cooked*	9	80	0	9	0	0	0	0	0	0	0	0	0	0	0	167
123	123106	2	32	Afternon(12.00-5.00 pm)	Food Item	3	Starchy roots & other starchy plant foods	32206	BANANA (MATOOKE, GONJA, OTHERS), GREEN/UNRIPE,FRESH,BOILED/S	836	1020	10.9	3.3	266.7	25	5	0.8	115.4	0.393	0.426	5.451	2.374	150	0	426
123	123106	2	32	Afternon(12.00-5.00 pm)	Food Item	8	Vegetables	80508	AVOCADO,FRESH,RAW	89	142	1.8	13.1	7.6	11	0.5	0.5	8.9	0.06	0.116	1.547	0.229	72	0	6
123	123106	2	32	Night (7pm-daybreak)	Food Item	3	Starchy roots & other starchy plant foods	32206	BANANA (MATOOKE, GONJA, OTHERS), GREEN/UNRIPE,FRESH,BOILED/S	438	534	5.7	1.8	139.7	13	2.6	0.4	60.4	0.206	0.223	2.856	1.244	79	0	223
123	123106	2	32	Night (7pm-daybreak)	Household Unique Recipe	-1		0	PEA SAUCE WITH ENTULA	81	138	1.9	12.2	6.2	11	0.5	0.4	10.3	0.063	0.039	0.637	0.066	15	0	239
123	123106	2	32	Night (7pm-daybreak)	Ingredient	4	Legumes,nuts & seeds	440263	*GREEN PEAS, DRIED, RAW *BOILED*	28	23	1.5	0.1	4.1	6	0.4	0.3	7.8	0.048	0.028	0.41	0.033	9	0	10
123	123106	2	32	Night (7pm-daybreak)	Ingredient	8	Vegetables	480594	*ONION,FRESH,RAW - BOILED/STIR-FRIED*	3	1	0	0	0.3	1	0	0	0.2	0.001	0.001	0.003	0.003	0	0	0
123	123106	2	32	Night (7pm-daybreak)	Ingredient	8	Vegetables	480658	*TOMATO,RED,RIPE,FRESH,RAW - BOILED/STIR-FRIED*	19	3	0.2	0	0.7	2	0.1	0	2	0.006	0.003	0.107	0.014	2	0	7
123	123106	2	32	Night (7pm-daybreak)	Ingredient	8	Vegetables	480549	*ENTULA,FRESH,RAW - BOILED/STIR-FRIED*	19	5	0.2	0	1.1	2	0	0	0.3	0.007	0.007	0.117	0.015	3	0	0
123	123106	2	32	Night (7pm-daybreak)	Ingredient	9	Added fats	590711	*VEG OIL,REPACKAGED,W/ADDED VITAMIN A - COOKED*	12	106	0	12	0	0	0	0	0	0	0	0	0	0	0	222
123	123106	2	32	Morning(daybreak-12.00pm)	Food Item	7	Fruits	70125	MANGO,RIPE,FRESH,MEDIUM/LARGE TYPE,RAW	149	89	1.2	0.6	22.4	16	0.3	0.1	54.2	0.042	0.057	0.997	0.177	64	0	80
123	123925	2	35	Morning(daybreak-12.00pm)	Std Recipe	-1		900043	MILK TEA,PLAIN (NO SUGAR)	201	129	6.6	7.4	9.4	239	0.2	0.8	2.6	0.068	0.324	0.169	0.076	8	0	66
123	123925	2	35	Morning(daybreak-12.00pm)	Ingredient	5	Dairy products	450003	*Milk,cow,fresh,whole,fluid,producer - boiled*	201	129	6.6	7.4	9.4	239	0.2	0.8	2.6	0.068	0.324	0.169	0.076	8	0	66
123	123925	2	35	Morning(daybreak-12.00pm)	Food Item	10	Added sugars	100101	SUGAR,REFINED	54	209	0	0	54	1	0.1	0	0	0	0.01	0	0	0	0	0
123	123925	2	35	Morning(daybreak-12.00pm)	Food Item	6	Meat,fish & eggs	61009	EGG,CHICKEN,WHOLE,HARD-BOILED	100	155	12.6	10.6	1.1	50	1.2	1.1	0	0.066	0.513	0.064	0.121	44	1	149
123	123925	2	35	Morning(daybreak-12.00pm)	Food Item	1	Primary staple grains & products	10856	BREAD,WHEAT,WHITE (REFINED),SLICED, SMALL LOAF	125	343	11	3.8	64.9	13	0.6	1.1	0	0.125	0.125	1.125	0	39	0	0
123	123925	2	35	Morning(daybreak-12.00pm)	Food Item	10	Added sugars	100103	SUGARCANE,WHOLE,RAW	216	56	0	0	215.8	13	0.2	0	0	0	0	0	0	0	0	0
123	123925	2	35	Afternon(12.00-5.00 pm)	Food Item	3	Starchy roots & other starchy plant foods	32414	SWEET POTATO,YELLOW,FRESH,COOKED	100	132	2.4	0.1	30.9	46	0.9	0.5	2.9	0.102	0.089	0.812	0.305	15	0	111
123	123925	2	35	Afternon(12.00-5.00 pm)	Food Item	8	Vegetables	80084	PUMPKIN,MATURE,FRESH,COOKED	86	35	1.4	0.2	8.9	28	1.1	0.4	10.4	0.061	0.142	0.773	0.075	18	0	476
123	123925	2	35	Afternon(12.00-5.00 pm)	Std Recipe	-1		901014	BEAN SAUCE,COMMON BEANS,W/TOMATO,+/-ONION W/OIL	66	102	5	3.3	13.8	24	1.2	0.6	1.2	0.101	0.034	0.291	0.081	90	0	59
123	123925	2	35	Afternon(12.00-5.00 pm)	Ingredient	8	Vegetables	480658	*Tomato,red,ripe,fresh,raw - boiled/stir-fried*	8	1	0.1	0	0.3	1	0	0	0.8	0.003	0.001	0.045	0.006	1	0	3
123	123925	2	35	Afternon(12.00-5.00 pm)	Ingredient	4	Legumes,nuts & seeds	540067	*Beans common,any type,mature/dried,boiled,drained - recooke	55	74	5	0.3	13.5	24	1.2	0.6	0.3	0.098	0.033	0.246	0.075	89	0	0
123	123925	2	35	Afternon(12.00-5.00 pm)	Ingredient	9	Added fats	590711	*Vegetable oil,repackaged,w/added vitamin A - cooked*	3	27	0	3	0	0	0	0	0	0	0	0	0	0	0	56
123	123925	2	35	Afternon(12.00-5.00 pm)	Food Item	8	Vegetables	80508	AVOCADO,FRESH,RAW	98	157	2	14.4	8.3	12	0.6	0.6	9.8	0.066	0.127	1.703	0.252	79	0	7
123	123925	2	35	Evening (5.00pm-Sunset)	Food Item	7	Fruits	70343	JACKFRUIT,FRESH,RAW	276	262	4.7	1.7	64.3	66	0.6	0.3	37.8	0.29	0.152	2.539	0.908	66	0	14
123	123925	2	35	Night (7pm-daybreak)	Std Recipe	-1		900212	MAIZE POSHO, REFINED FLOUR	38	135	2.7	0.2	30.6	3	0.8	1	0	0.015	0.103	0.205	0.062	8	0	0
123	123925	2	35	Night (7pm-daybreak)	Ingredient	1	Primary staple grains & products	410406	*Maize flour,white variety,refined,raw (East Africa) - boile	38	135	2.7	0.2	30.6	3	0.8	1	0	0.015	0.103	0.205	0.062	8	0	0
123	123925	2	35	Night (7pm-daybreak)	Std Recipe	-1		901014	BEAN SAUCE,COMMON BEANS,W/TOMATO,+/-ONION W/OIL	79	117	6	3.4	16.6	29	1.4	0.7	1.4	0.121	0.041	0.351	0.097	107	0	59
123	123925	2	35	Night (7pm-daybreak)	Ingredient	8	Vegetables	480658	*Tomato,red,ripe,fresh,raw - boiled/stir-fried*	10	2	0.1	0	0.4	1	0	0	1	0.003	0.002	0.056	0.008	1	0	4
123	123925	2	35	Night (7pm-daybreak)	Ingredient	4	Legumes,nuts & seeds	540067	*Beans common,any type,mature/dried,boiled,drained - recooke	66	89	5.9	0.3	16.2	28	1.4	0.7	0.4	0.117	0.04	0.295	0.09	106	0	0
123	123925	2	35	Night (7pm-daybreak)	Ingredient	9	Added fats	590711	*Vegetable oil,repackaged,w/added vitamin A - cooked*	3	27	0	3	0	0	0	0	0	0	0	0	0	0	0	56
123	123925	2	35	Night (7pm-daybreak)	Std Recipe	-1		900043	MILK TEA,PLAIN (NO SUGAR)	237	152	7.8	8.8	11.1	282	0.2	0.9	3.1	0.081	0.382	0.199	0.09	9	0	78
123	123925	2	35	Night (7pm-daybreak)	Ingredient	5	Dairy products	450003	*Milk,cow,fresh,whole,fluid,producer - boiled*	237	152	7.8	8.8	11.1	282	0.2	0.9	3.1	0.081	0.382	0.199	0.09	9	0	78
123	123925	2	35	Night (7pm-daybreak)	Food Item	10	Added sugars	100101	SUGAR,REFINED	51	197	0	0	51	1	0.1	0	0	0	0.01	0	0	0	0	0
123	123925	2	35	Afternon(12.00-5.00 pm)	Food Item	3	Starchy roots & other starchy plant foods	30008	SWEET POTATO,ORANGE (UGANDA VARIETIES),FRESH,COOKED	102	116	2.1	0.1	27.2	39	0.8	0.4	2.4	0.085	0.079	0.716	0.269	13	0	459
123	123926	2	46	Morning(daybreak-12.00pm)	Std Recipe	-1		900043	MILK TEA,PLAIN (NO SUGAR)	267	171	8.8	9.9	12.5	318	0.3	1.1	3.5	0.091	0.43	0.224	0.101	11	0	88
123	123926	2	46	Morning(daybreak-12.00pm)	Ingredient	5	Dairy products	450003	*Milk,cow,fresh,whole,fluid,producer - boiled*	267	171	8.8	9.9	12.5	318	0.3	1.1	3.5	0.091	0.43	0.224	0.101	11	0	88
123	123926	2	46	Morning(daybreak-12.00pm)	Food Item	10	Added sugars	100101	SUGAR,REFINED	44	170	0	0	44	0	0	0	0	0	0.008	0	0	0	0	0
123	123926	2	46	Morning(daybreak-12.00pm)	Food Item	3	Starchy roots & other starchy plant foods	32408	SWEET POTATO,WHITE,FRESH,COOKED	226	296	5.4	0.2	69.4	104	2	1.1	6.6	0.228	0.199	1.824	0.685	34	0	7
123	123926	2	46	Afternon(12.00-5.00 pm)	Std Recipe	-1		900212	MAIZE POSHO, REFINED FLOUR	86	304	6	0.4	69.2	8	1.7	2.2	0	0.034	0.232	0.464	0.139	18	0	0
123	123926	2	46	Afternon(12.00-5.00 pm)	Ingredient	1	Primary staple grains & products	410406	*Maize flour,white variety,refined,raw (East Africa) - boile	86	304	6	0.4	69.2	8	1.7	2.2	0	0.034	0.232	0.464	0.139	18	0	0
123	123926	2	46	Afternon(12.00-5.00 pm)	Std Recipe	-1		901014	BEAN SAUCE,COMMON BEANS,W/TOMATO,+/-ONION W/OIL	139	212	10.5	6.6	28.9	51	2.5	1.2	2.5	0.211	0.072	0.616	0.17	187	0	118
123	123926	2	46	Afternon(12.00-5.00 pm)	Ingredient	8	Vegetables	480658	*Tomato,red,ripe,fresh,raw - boiled/stir-fried*	18	3	0.2	0	0.7	2	0.1	0	1.9	0.006	0.003	0.102	0.014	2	0	7
123	123926	2	46	Afternon(12.00-5.00 pm)	Ingredient	4	Legumes,nuts & seeds	540067	*Beans common,any type,mature/dried,boiled,drained - recooke	115	155	10.4	0.6	28.2	49	2.4	1.2	0.7	0.205	0.069	0.514	0.156	185	0	0
123	123926	2	46	Afternon(12.00-5.00 pm)	Ingredient	9	Added fats	590711	*Vegetable oil,repackaged,w/added vitamin A - cooked*	6	53	0	6	0	0	0	0	0	0	0	0	0	0	0	111
123	123926	2	46	Evening (5.00pm-Sunset)	Food Item	10	Added sugars	100101	SUGAR,REFINED	41	159	0	0	41	0	0	0	0	0	0.008	0	0	0	0	0
123	123926	2	46	Evening (5.00pm-Sunset)	Food Item	8	Vegetables	80565	MAIZE ON COB,WHITE,FRESH,COOKED	129	141	4.1	0.8	29.3	12	0.6	0.8	4.3	0.166	0.085	1.447	0.205	6	0	0
123	123926	2	46	Night (7pm-daybreak)	Std Recipe	-1		900524	KATOGO: IRISH POTATOES, TOMATOES, +/-ONION,W/OIL	333	410	5.9	21.3	50.9	37	2.3	0.9	47.5	0.191	0.09	2.978	0.816	43	0	399
123	123926	2	46	Night (7pm-daybreak)	Ingredient	3	Starchy roots & other starchy plant foods	432300	*Potatoes,Irish,fresh,raw - boiled*	283	218	5.7	0.3	49.5	34	2.3	0.8	44.7	0.181	0.085	2.833	0.792	40	0	0
123	123926	2	46	Night (7pm-daybreak)	Ingredient	8	Vegetables	480594	*Onion,fresh,raw - boiled/stir-fried*	4	2	0	0	0.4	1	0	0	0.2	0.002	0.001	0.004	0.005	1	0	0
123	123926	2	46	Night (7pm-daybreak)	Ingredient	8	Vegetables	480658	*Tomato,red,ripe,fresh,raw - boiled/stir-fried*	25	5	0.2	0.1	1	3	0.1	0.1	2.6	0.008	0.005	0.141	0.019	3	0	10
123	123926	2	46	Night (7pm-daybreak)	Ingredient	9	Added fats	590711	*Vegetable oil,repackaged,w/added vitamin A - cooked*	21	186	0	21	0	0	0	0	0	0	0	0	0	0	0	389
123	123926	2	46	Night (7pm-daybreak)	Food Item	10	Added sugars	100101	SUGAR,REFINED	44	170	0	0	44	0	0	0	0	0	0.008	0	0	0	0	0
123	123926	2	46	Night (7pm-daybreak)	Std Recipe	-1		900221	RICE,PLAIN	9	32	0.6	0.1	7.1	1	0.1	0.1	0	0.005	0.004	0.144	0.012	1	0	0
123	123926	2	46	Night (7pm-daybreak)	Ingredient	1	Primary staple grains & products	410367	*Rice,white,medium-grain,raw - boiled*	9	32	0.6	0.1	7.1	1	0.1	0.1	0	0.005	0.004	0.144	0.012	1	0	0
123	123926	2	46	Morning(daybreak-12.00pm)	Food Item	7	Fruits	70125	MANGO,RIPE,FRESH,MEDIUM/LARGE TYPE,RAW	41	25	0.3	0.2	6.2	5	0.1	0	14.9	0.011	0.016	0.274	0.049	18	0	22
123	123927	2	48	Morning(daybreak-12.00pm)	Food Item	1	Primary staple grains & products	10861	BREAD,WHEAT,WHITE (REFINED),SLICED, LARGE LOAF	91	249	8	2.7	47.2	9	0.5	0.8	0	0.091	0.091	0.819	0	28	0	0
123	123927	2	48	Morning(daybreak-12.00pm)	Std Recipe	-1		900043	MILK TEA,PLAIN (NO SUGAR)	262	168	8.6	9.7	12.3	312	0.3	1	3.4	0.089	0.422	0.22	0.1	10	0	86
123	123927	2	48	Morning(daybreak-12.00pm)	Ingredient	5	Dairy products	450003	*Milk,cow,fresh,whole,fluid,producer - boiled*	262	168	8.6	9.7	12.3	312	0.3	1	3.4	0.089	0.422	0.22	0.1	10	0	86
123	123927	2	48	Morning(daybreak-12.00pm)	Food Item	10	Added sugars	100101	SUGAR,REFINED	12	46	0	0	12	0	0	0	0	0	0.002	0	0	0	0	0
123	123927	2	48	Morning(daybreak-12.00pm)	Food Item	3	Starchy roots & other starchy plant foods	32219	BANANA (MATOOKE, GONJA, OTHERS), RIPENED,FRESH,ROASTED	130	159	1.7	0.5	41.5	4	0.8	0.1	23.9	0.068	0.07	0.892	0.389	29	0	73
123	123927	2	48	Afternon(12.00-5.00 pm)	Std Recipe	-1		900411	KATOGO: CASSAVA & BEANS, +/-ONION (PLAIN)	42	63	1.8	0.2	13.7	11	0.4	0.2	4.3	0.046	0.021	0.282	0.043	32	0	0
123	123927	2	48	Afternon(12.00-5.00 pm)	Ingredient	3	Starchy roots & other starchy plant foods	432009	*Cassava,fresh,raw (East Africa) - boiled*	26	41	0.4	0.1	9.8	4	0.1	0.1	4.2	0.018	0.012	0.21	0.022	6	0	0
123	123927	2	48	Afternon(12.00-5.00 pm)	Ingredient	4	Legumes,nuts & seeds	540067	*Beans common,any type,mature/dried,boiled,drained - recooke	16	22	1.4	0.1	3.9	7	0.3	0.2	0.1	0.028	0.01	0.072	0.022	26	0	0
123	123927	2	48	Afternon(12.00-5.00 pm)	Food Item	3	Starchy roots & other starchy plant foods	32206	BANANA (MATOOKE, GONJA, OTHERS), GREEN/UNRIPE,FRESH,BOILED/S	140	171	1.8	0.6	44.7	4	0.8	0.1	19.3	0.066	0.071	0.913	0.398	25	0	71
123	123927	2	48	Afternon(12.00-5.00 pm)	Std Recipe	-1		901014	BEAN SAUCE,COMMON BEANS,W/TOMATO,+/-ONION W/OIL	29	42	2.2	1.1	6	11	0.5	0.2	0.6	0.044	0.015	0.13	0.036	39	0	20
123	123927	2	48	Afternon(12.00-5.00 pm)	Ingredient	8	Vegetables	480658	*Tomato,red,ripe,fresh,raw - boiled/stir-fried*	4	1	0	0	0.2	0	0	0	0.4	0.001	0.001	0.023	0.003	0	0	2
123	123927	2	48	Afternon(12.00-5.00 pm)	Ingredient	4	Legumes,nuts & seeds	540067	*Beans common,any type,mature/dried,boiled,drained - recooke	24	32	2.2	0.1	5.9	10	0.5	0.2	0.1	0.043	0.014	0.107	0.033	39	0	0
123	123927	2	48	Afternon(12.00-5.00 pm)	Ingredient	9	Added fats	590711	*Vegetable oil,repackaged,w/added vitamin A - cooked*	1	9	0	1	0	0	0	0	0	0	0	0	0	0	0	19
123	123927	2	48	Night (7pm-daybreak)	Food Item	12	Beverages	120149	SODA, ANY TYPE	300	111	0.3	0	28.8	6	0.3	0	0	0	0	0	0	0	0	0
123	123927	2	48	Night (7pm-daybreak)	Food Item	11	Sweetened snacks & desserts	110074	BISCUITS,ANY TYPE	24	112	1.5	4.5	16.5	7	0.1	0.1	0	0.016	0.017	0.077	0.009	1	0	38
123	123927	2	48	Night (7pm-daybreak)	Std Recipe	-1		900043	MILK TEA,PLAIN (NO SUGAR)	106	68	3.5	3.9	5	126	0.1	0.4	1.4	0.036	0.171	0.089	0.04	4	0	35
123	123927	2	48	Night (7pm-daybreak)	Ingredient	5	Dairy products	450003	*Milk,cow,fresh,whole,fluid,producer - boiled*	106	68	3.5	3.9	5	126	0.1	0.4	1.4	0.036	0.171	0.089	0.04	4	0	35
123	123927	2	48	Night (7pm-daybreak)	Food Item	10	Added sugars	100101	SUGAR,REFINED	4	15	0	0	4	0	0	0	0	0	0.001	0	0	0	0	0
123	123927	2	48	Night (7pm-daybreak)	Food Item	3	Starchy roots & other starchy plant foods	32004	CASSAVA,FRESH,BOILED,DRAINED	66	97	0.9	0.2	23	9	0.1	0.2	9.4	0.042	0.028	0.491	0.051	15	0	0
123	123927	2	48	Night (7pm-daybreak)	Std Recipe	-1		901014	BEAN SAUCE,COMMON BEANS,W/TOMATO,+/-ONION W/OIL	62	97	4.7	3.3	12.8	23	1.1	0.5	1.1	0.093	0.032	0.273	0.075	83	0	59
123	123927	2	48	Night (7pm-daybreak)	Ingredient	8	Vegetables	480658	*Tomato,red,ripe,fresh,raw - boiled/stir-fried*	8	1	0.1	0	0.3	1	0	0	0.8	0.003	0.001	0.045	0.006	1	0	3
123	123927	2	48	Night (7pm-daybreak)	Ingredient	4	Legumes,nuts & seeds	540067	*Beans common,any type,mature/dried,boiled,drained - recooke	51	69	4.6	0.3	12.5	22	1.1	0.5	0.3	0.091	0.031	0.228	0.069	82	0	0
123	123927	2	48	Night (7pm-daybreak)	Ingredient	9	Added fats	590711	*Vegetable oil,repackaged,w/added vitamin A - cooked*	3	27	0	3	0	0	0	0	0	0	0	0	0	0	0	56
123	123927	2	48	Night (7pm-daybreak)	Std Recipe	-1		900221	RICE,PLAIN	80	288	5.3	0.5	63.4	7	0.6	1	0	0.045	0.034	1.28	0.11	5	0	0
123	123927	2	48	Night (7pm-daybreak)	Ingredient	1	Primary staple grains & products	410367	*Rice,white,medium-grain,raw - boiled*	80	288	5.3	0.5	63.4	7	0.6	1	0	0.045	0.034	1.28	0.11	5	0	0
131	131101	2	23	Morning(daybreak-12.00pm)	Food Item	10	Added sugars	100101	SUGAR,REFINED	31	120	0	0	31	0	0	0	0	0	0.006	0	0	0	0	0
131	131101	2	23	Morning(daybreak-12.00pm)	Food Item	1	Primary staple grains & products	10510	CHAPATTI	94	259	8.6	1.1	52.4	81	1.3	0.8	0	0.251	0.091	2.013	0.032	23	0	0
131	131101	2	23	Morning(daybreak-12.00pm)	Food Item	3	Starchy roots & other starchy plant foods	32006	CASSAVA,FRESH,FRIED IN OIL	38	78	0.5	2.6	13.4	6	0.1	0.1	5.8	0.025	0.016	0.287	0.03	7	0	0
131	131101	2	23	Morning(daybreak-12.00pm)	Food Item	1	Primary staple grains & products	10861	BREAD,WHEAT,WHITE (REFINED),SLICED, LARGE LOAF	182	499	16	5.5	94.5	18	0.9	1.6	0	0.182	0.182	1.638	0	56	0	0
131	131101	2	23	Morning(daybreak-12.00pm)	Food Item	11	Sweetened snacks & desserts	110069	MANDAZI, FRIED	20	50	0.7	2.7	5.7	1	0.3	0.1	0	0.024	0.008	0.064	0.006	0	0	0
131	131101	2	23	Morning(daybreak-12.00pm)	Food Item	1	Primary staple grains & products	10510	CHAPATTI	70	193	6.4	0.8	39	60	1	0.6	0	0.187	0.068	1.499	0.024	17	0	0
131	131101	2	23	Morning(daybreak-12.00pm)	Food Item	7	Fruits	70310	BANANA (BOGOYA, FIYA, ETC), RIPE,FRESH,RAW	33	29	0.4	0.1	7.5	2	0.1	0.1	2.9	0.01	0.024	0.219	0.121	7	0	1
131	131101	2	23	Morning(daybreak-12.00pm)	Std Recipe	-1		900042	BLACK TEA,W/SUGAR	291	69	0	0	17.8	0	0	0	0	0	0.042	0	0	14	0	0
131	131101	2	23	Morning(daybreak-12.00pm)	Ingredient	10	Added sugars	100101	Sugar,refined	17	66	0	0	17	0	0	0	0	0	0.003	0	0	0	0	0
131	131101	2	23	Morning(daybreak-12.00pm)	Ingredient	12	Beverages	120000	Tea,black,brewed w/water	274	3	0	0	0.8	0	0	0	0	0	0.038	0	0	14	0	0
131	131101	2	23	Afternon(12.00-5.00 pm)	Std Recipe	-1		900212	MAIZE POSHO, REFINED FLOUR	67	237	4.7	0.3	53.9	6	1.3	1.7	0	0.027	0.181	0.362	0.109	14	0	0
131	131101	2	23	Afternon(12.00-5.00 pm)	Ingredient	1	Primary staple grains & products	410406	*Maize flour,white variety,refined,raw (East Africa) - boile	67	237	4.7	0.3	53.9	6	1.3	1.7	0	0.027	0.181	0.362	0.109	14	0	0
131	131101	2	23	Afternon(12.00-5.00 pm)	Std Recipe	-1		900222	RICE,W/OIL	35	136	2.2	2.2	26.2	3	0.3	0.4	0	0.018	0.014	0.528	0.046	2	0	37
131	131101	2	23	Afternon(12.00-5.00 pm)	Ingredient	1	Primary staple grains & products	410367	*Rice,white,medium-grain,raw - boiled*	33	119	2.2	0.2	26.2	3	0.3	0.4	0	0.018	0.014	0.528	0.046	2	0	0
131	131101	2	23	Afternon(12.00-5.00 pm)	Ingredient	9	Added fats	590711	*Vegetable oil,repackaged,w/added vitamin A - cooked*	2	18	0	2	0	0	0	0	0	0	0	0	0	0	0	37
131	131101	2	23	Afternon(12.00-5.00 pm)	Std Recipe	-1		901014	BEAN SAUCE,COMMON BEANS,W/TOMATO,+/-ONION W/OIL	88	136	6.7	4.4	18.3	32	1.6	0.8	1.6	0.134	0.046	0.388	0.108	119	0	78
131	131101	2	23	Afternon(12.00-5.00 pm)	Ingredient	8	Vegetables	480658	*Tomato,red,ripe,fresh,raw - boiled/stir-fried*	11	2	0.1	0	0.4	1	0	0	1.1	0.004	0.002	0.062	0.008	1	0	4
131	131101	2	23	Afternon(12.00-5.00 pm)	Ingredient	4	Legumes,nuts & seeds	540067	*Beans common,any type,mature/dried,boiled,drained - recooke	73	99	6.6	0.4	17.9	31	1.5	0.7	0.4	0.13	0.044	0.326	0.099	118	0	0
131	131101	2	23	Afternon(12.00-5.00 pm)	Ingredient	9	Added fats	590711	*Vegetable oil,repackaged,w/added vitamin A - cooked*	4	35	0	4	0	0	0	0	0	0	0	0	0	0	0	74
131	131101	2	23	Night (7pm-daybreak)	Food Item	8	Vegetables	80565	MAIZE ON COB,WHITE,FRESH,COOKED	64	70	2	0.4	14.5	6	0.3	0.4	2.1	0.083	0.042	0.718	0.102	3	0	0
131	131101	2	23	Night (7pm-daybreak)	Food Item	10	Added sugars	100101	SUGAR,REFINED	29	112	0	0	29	0	0	0	0	0	0.006	0	0	0	0	0
131	131101	2	23	Night (7pm-daybreak)	Food Item	1	Primary staple grains & products	10510	CHAPATTI	47	129	4.3	0.6	26.2	40	0.7	0.4	0	0.125	0.046	1.007	0.016	11	0	0
131	131101	2	23	Night (7pm-daybreak)	Food Item	6	Meat,fish & eggs	61008	EGG,CHICKEN,WHOLE,FRIED	50	98	6.8	7.4	0.4	31	1	0.7	0	0.022	0.248	0.041	0.092	26	0	110
131	131101	2	23	Night (7pm-daybreak)	Food Item	1	Primary staple grains & products	10510	CHAPATTI	94	259	8.6	1.1	52.4	81	1.3	0.8	0	0.251	0.091	2.013	0.032	23	0	0
131	131101	2	23	Night (7pm-daybreak)	Std Recipe	-1		901014	BEAN SAUCE,COMMON BEANS,W/TOMATO,+/-ONION W/OIL	88	136	6.7	4.4	18.3	32	1.6	0.8	1.6	0.134	0.046	0.388	0.108	119	0	78
131	131101	2	23	Night (7pm-daybreak)	Ingredient	8	Vegetables	480658	*Tomato,red,ripe,fresh,raw - boiled/stir-fried*	11	2	0.1	0	0.4	1	0	0	1.1	0.004	0.002	0.062	0.008	1	0	4
131	131101	2	23	Night (7pm-daybreak)	Ingredient	4	Legumes,nuts & seeds	540067	*Beans common,any type,mature/dried,boiled,drained - recooke	73	99	6.6	0.4	17.9	31	1.5	0.7	0.4	0.13	0.044	0.326	0.099	118	0	0
131	131101	2	23	Night (7pm-daybreak)	Ingredient	9	Added fats	590711	*Vegetable oil,repackaged,w/added vitamin A - cooked*	4	35	0	4	0	0	0	0	0	0	0	0	0	0	0	74
131	131103	2	31	Morning(daybreak-12.00pm)	Food Item	1	Primary staple grains & products	10510	CHAPATTI	94	259	8.6	1.1	52.4	81	1.3	0.8	0	0.251	0.091	2.013	0.032	23	0	0
131	131103	2	31	Morning(daybreak-12.00pm)	Food Item	12	Beverages	120000	BLACK TEA (PREPARED WITH TEA LEAVES AND WATER)	405	4	0	0	1.2	0	0	0	0	0	0.057	0	0	20	0	0
131	131103	2	31	Morning(daybreak-12.00pm)	Food Item	10	Added sugars	100101	SUGAR,REFINED	40	155	0	0	40	0	0	0	0	0	0.008	0	0	0	0	0
131	131103	2	31	Morning(daybreak-12.00pm)	Food Item	11	Sweetened snacks & desserts	110069	MANDAZI, FRIED	76	188	2.8	10.1	21.8	4	1.2	0.3	0	0.091	0.03	0.243	0.023	0	0	0
131	131103	2	31	Morning(daybreak-12.00pm)	Food Item	8	Vegetables	80565	MAIZE ON COB,WHITE,FRESH,COOKED	129	141	4.1	0.8	29.3	12	0.6	0.8	4.3	0.166	0.085	1.447	0.205	6	0	0
131	131103	2	31	Afternon(12.00-5.00 pm)	Std Recipe	-1		900212	MAIZE POSHO, REFINED FLOUR	195	690	13.7	1	157	18	3.9	4.9	0	0.078	0.527	1.053	0.316	41	0	0
131	131103	2	31	Afternon(12.00-5.00 pm)	Ingredient	1	Primary staple grains & products	410406	*Maize flour,white variety,refined,raw (East Africa) - boile	195	690	13.7	1	157	18	3.9	4.9	0	0.078	0.527	1.053	0.316	41	0	0
131	131103	2	31	Afternon(12.00-5.00 pm)	Std Recipe	-1		901016	BEAN SAUCE,COMMON BEANS,W/TOMATO ,+/-CARROT,G.PEPPER,ONION,W/OIL	167	229	12.1	5.7	33.9	61	2.8	1.4	4.4	0.245	0.087	0.754	0.209	215	0	138
131	131103	2	31	Afternon(12.00-5.00 pm)	Ingredient	8	Vegetables	480027	*Carrots,fresh,raw - boiled/stir-fried*	5	2	0	0	0.5	2	0	0	0.2	0.003	0.003	0.047	0.007	1	0	38
131	131103	2	31	Afternon(12.00-5.00 pm)	Ingredient	8	Vegetables	480337	*Green pepper,fresh,raw - boiled/stir-fried*	2	0	0	0	0.1	0	0	0	1.2	0.001	0.001	0.009	0.004	0	0	0
131	131103	2	31	Afternon(12.00-5.00 pm)	Ingredient	8	Vegetables	480594	*Onion,fresh,raw - boiled/stir-fried*	5	2	0.1	0	0.5	1	0	0	0.3	0.002	0.001	0.006	0.006	1	0	0
131	131103	2	31	Afternon(12.00-5.00 pm)	Ingredient	8	Vegetables	480658	*Tomato,red,ripe,fresh,raw - boiled/stir-fried*	19	3	0.2	0	0.7	2	0.1	0	2	0.006	0.003	0.107	0.014	2	0	7
131	131103	2	31	Afternon(12.00-5.00 pm)	Ingredient	4	Legumes,nuts & seeds	540067	*Beans common,any type,mature/dried,boiled,drained - recooke	131	177	11.8	0.7	32.1	56	2.8	1.3	0.8	0.233	0.079	0.586	0.178	211	0	0
131	131103	2	31	Afternon(12.00-5.00 pm)	Ingredient	9	Added fats	590711	*Vegetable oil,repackaged,w/added vitamin A - cooked*	5	44	0	5	0	0	0	0	0	0	0	0	0	0	0	93
131	131103	2	31	Afternon(12.00-5.00 pm)	Food Item	8	Vegetables	80508	AVOCADO,FRESH,RAW	98	157	2	14.4	8.3	12	0.6	0.6	9.8	0.066	0.127	1.703	0.252	79	0	7
131	131103	2	31	Night (7pm-daybreak)	Std Recipe	-1		900212	MAIZE POSHO, REFINED FLOUR	133	471	9.3	0.7	107.1	12	2.7	3.3	0	0.053	0.359	0.718	0.215	28	0	0
131	131103	2	31	Night (7pm-daybreak)	Ingredient	1	Primary staple grains & products	410406	*Maize flour,white variety,refined,raw (East Africa) - boile	133	471	9.3	0.7	107.1	12	2.7	3.3	0	0.053	0.359	0.718	0.215	28	0	0
131	131103	2	31	Night (7pm-daybreak)	Std Recipe	-1		901016	BEAN SAUCE,COMMON BEANS,W/TOMATO ,+/-CARROT,G.PEPPER,ONION,W/OIL	50	65	3.7	1.2	10.3	18	0.9	0.4	1.6	0.075	0.026	0.228	0.064	66	0	29
131	131103	2	31	Night (7pm-daybreak)	Ingredient	8	Vegetables	480027	*Carrots,fresh,raw - boiled/stir-fried*	1	0	0	0	0.1	0	0	0	0	0.001	0.001	0.009	0.001	0	0	8
131	131103	2	31	Night (7pm-daybreak)	Ingredient	8	Vegetables	480337	*Green pepper,fresh,raw - boiled/stir-fried*	1	0	0	0	0	0	0	0	0.6	0.001	0	0.005	0.002	0	0	0
131	131103	2	31	Night (7pm-daybreak)	Ingredient	8	Vegetables	480594	*Onion,fresh,raw - boiled/stir-fried*	1	0	0	0	0.1	0	0	0	0.1	0	0	0.001	0.001	0	0	0
131	131103	2	31	Night (7pm-daybreak)	Ingredient	8	Vegetables	480658	*Tomato,red,ripe,fresh,raw - boiled/stir-fried*	6	1	0.1	0	0.2	1	0	0	0.6	0.002	0.001	0.034	0.005	1	0	2
131	131103	2	31	Night (7pm-daybreak)	Ingredient	4	Legumes,nuts & seeds	540067	*Beans common,any type,mature/dried,boiled,drained - recooke	40	54	3.6	0.2	9.8	17	0.8	0.4	0.2	0.071	0.024	0.179	0.054	64	0	0
131	131103	2	31	Night (7pm-daybreak)	Ingredient	9	Added fats	590711	*Vegetable oil,repackaged,w/added vitamin A - cooked*	1	9	0	1	0	0	0	0	0	0	0	0	0	0	0	19
131	131103	2	31	Night (7pm-daybreak)	Food Item	8	Vegetables	80508	AVOCADO,FRESH,RAW	98	157	2	14.4	8.3	12	0.6	0.6	9.8	0.066	0.127	1.703	0.252	79	0	7
131	131103	2	31	Afternon(12.00-5.00 pm)	Std Recipe	-1		901224	EGGPLANT/ENTULA SAUCE,W/TOMATO,+/-ONION,W/OIL	33	25	0.3	2.1	1.6	3	0.1	0.1	1.2	0.011	0.009	0.187	0.024	5	0	40
131	131103	2	31	Afternon(12.00-5.00 pm)	Ingredient	8	Vegetables	480547	*Eggplant,fresh,raw - boiled/stir-fried*	11	3	0.1	0	0.6	1	0	0	0.2	0.004	0.004	0.068	0.009	2	0	0
131	131103	2	31	Afternon(12.00-5.00 pm)	Ingredient	8	Vegetables	480549	*Entula,fresh,raw - boiled/stir-fried*	12	3	0.1	0	0.7	1	0	0	0.2	0.004	0.004	0.074	0.01	2	0	0
131	131103	2	31	Afternon(12.00-5.00 pm)	Ingredient	8	Vegetables	480658	*Tomato,red,ripe,fresh,raw - boiled/stir-fried*	8	1	0.1	0	0.3	1	0	0	0.8	0.003	0.001	0.045	0.006	1	0	3
131	131103	2	31	Afternon(12.00-5.00 pm)	Ingredient	9	Added fats	590711	*Vegetable oil,repackaged,w/added vitamin A - cooked*	2	18	0	2	0	0	0	0	0	0	0	0	0	0	0	37
131	131104	2	34	Morning(daybreak-12.00pm)	Food Item	12	Beverages	120000	BLACK TEA (PREPARED WITH TEA LEAVES AND WATER)	369	4	0	0	1.1	0	0	0	0	0	0.052	0	0	18	0	0
131	131104	2	34	Morning(daybreak-12.00pm)	Food Item	10	Added sugars	100101	SUGAR,REFINED	34	132	0	0	34	0	0	0	0	0	0.006	0	0	0	0	0
131	131104	2	34	Morning(daybreak-12.00pm)	Food Item	1	Primary staple grains & products	10856	BREAD,WHEAT,WHITE (REFINED),SLICED, SMALL LOAF	83	227	7.3	2.5	43.1	8	0.4	0.7	0	0.083	0.083	0.747	0	26	0	0
131	131104	2	34	Afternon(12.00-5.00 pm)	Food Item	3	Starchy roots & other starchy plant foods	32414	SWEET POTATO,YELLOW,FRESH,COOKED	199	263	4.8	0.2	61.5	92	1.8	1	5.8	0.203	0.177	1.616	0.607	30	0	221
131	131104	2	34	Afternon(12.00-5.00 pm)	Std Recipe	-1		901226	EGGPLANT/ENTULA SAUCE,W/TOMATO,+/-CARROT,G.PEPPER,ONION,W/OIL	202	159	1.9	13.4	10.3	19	0.4	0.4	7.5	0.066	0.058	1.092	0.153	31	0	259
131	131104	2	34	Afternon(12.00-5.00 pm)	Ingredient	8	Vegetables	480027	*Carrots,fresh,raw - boiled/stir-fried*	0	0	0	0	0	0	0	0	0	0	0	0	0	0	0	0
131	131104	2	34	Afternon(12.00-5.00 pm)	Ingredient	8	Vegetables	480337	*Green pepper,fresh,raw - boiled/stir-fried*	0	0	0	0	0	0	0	0	0	0	0	0	0	0	0	0
131	131104	2	34	Afternon(12.00-5.00 pm)	Ingredient	8	Vegetables	480547	*Eggplant,fresh,raw - boiled/stir-fried*	66	16	0.7	0.1	3.8	6	0.1	0.1	1.1	0.023	0.023	0.407	0.053	12	0	1
131	131104	2	34	Afternon(12.00-5.00 pm)	Ingredient	8	Vegetables	480549	*Entula,fresh,raw - boiled/stir-fried*	68	16	0.7	0.1	3.9	6	0.1	0.1	1.2	0.024	0.024	0.42	0.054	12	0	1
131	131104	2	34	Afternon(12.00-5.00 pm)	Ingredient	8	Vegetables	480594	*Onion,fresh,raw - boiled/stir-fried*	10	4	0.1	0	0.9	2	0	0	0.6	0.004	0.003	0.011	0.011	2	0	0
131	131104	2	34	Afternon(12.00-5.00 pm)	Ingredient	8	Vegetables	480658	*Tomato,red,ripe,fresh,raw - boiled/stir-fried*	45	8	0.4	0.1	1.8	5	0.1	0.1	4.6	0.015	0.008	0.254	0.034	5	0	17
131	131104	2	34	Afternon(12.00-5.00 pm)	Ingredient	9	Added fats	590711	*Vegetable oil,repackaged,w/added vitamin A - cooked*	13	115	0	13	0	0	0	0	0	0	0	0	0	0	0	241
131	131104	2	34	Afternon(12.00-5.00 pm)	Food Item	8	Vegetables	80508	AVOCADO,FRESH,RAW	89	142	1.8	13.1	7.6	11	0.5	0.5	8.9	0.06	0.116	1.547	0.229	72	0	6
131	131104	2	34	Afternon(12.00-5.00 pm)	Food Item	3	Starchy roots & other starchy plant foods	32004	CASSAVA,FRESH,BOILED,DRAINED	178	262	2.3	0.5	62.1	25	0.4	0.5	25.3	0.114	0.075	1.324	0.137	39	0	0
131	131104	2	34	Evening (5.00pm-Sunset)	Food Item	8	Vegetables	80565	MAIZE ON COB,WHITE,FRESH,COOKED	101	110	3.2	0.6	22.9	9	0.5	0.6	3.3	0.13	0.067	1.133	0.161	5	0	0
131	131104	2	34	Evening (5.00pm-Sunset)	Food Item	6	Meat,fish & eggs	62113	FISH, NILE PERCH,FRESH,DEEP-FRIED	41	95	8.7	6.6	0	36	0.4	0.5	0.6	0.027	0.043	0.679	0.048	2	0.41	3
131	131105	2	23	Morning(daybreak-12.00pm)	Food Item	7	Fruits	70310	BANANA (BOGOYA, FIYA, ETC), RIPE,FRESH,RAW	66	59	0.7	0.2	15	3	0.2	0.1	5.7	0.02	0.048	0.439	0.242	13	0	2
131	131105	2	23	Morning(daybreak-12.00pm)	Std Recipe	-1		900042	BLACK TEA,W/SUGAR	273	64	0	0	16.8	0	0	0	0	0	0.039	0	0	13	0	0
131	131105	2	23	Morning(daybreak-12.00pm)	Ingredient	10	Added sugars	100101	Sugar,refined	16	62	0	0	16	0	0	0	0	0	0.003	0	0	0	0	0
131	131105	2	23	Morning(daybreak-12.00pm)	Ingredient	12	Beverages	120000	Tea,black,brewed w/water	257	3	0	0	0.8	0	0	0	0	0	0.036	0	0	13	0	0
131	131105	2	23	Morning(daybreak-12.00pm)	Food Item	3	Starchy roots & other starchy plant foods	32006	CASSAVA,FRESH,FRIED IN OIL	253	521	3.3	17.2	89.3	38	0.8	0.8	38.7	0.164	0.106	1.91	0.197	48	0	0
131	131105	2	23	Afternon(12.00-5.00 pm)	Std Recipe	-1		900221	RICE,PLAIN	66	238	4.4	0.4	52.3	6	0.5	0.8	0	0.037	0.028	1.056	0.091	4	0	0
131	131105	2	23	Afternon(12.00-5.00 pm)	Ingredient	1	Primary staple grains & products	410367	*Rice,white,medium-grain,raw - boiled*	66	238	4.4	0.4	52.3	6	0.5	0.8	0	0.037	0.028	1.056	0.091	4	0	0
131	131105	2	23	Afternon(12.00-5.00 pm)	Food Item	3	Starchy roots & other starchy plant foods	32414	SWEET POTATO,YELLOW,FRESH,COOKED	342	451	8.2	0.3	105.7	157	3.1	1.7	9.9	0.349	0.304	2.777	1.043	51	0	380
131	131105	2	23	Afternon(12.00-5.00 pm)	Std Recipe	-1		901016	BEAN SAUCE,COMMON BEANS,W/TOMATO ,+/-CARROT,G.PEPPER,ONION,W/OIL	43	57	3.1	1.2	8.8	16	0.7	0.4	1.4	0.064	0.022	0.195	0.055	56	0	28
131	131105	2	23	Afternon(12.00-5.00 pm)	Ingredient	8	Vegetables	480027	*Carrots,fresh,raw - boiled/stir-fried*	1	0	0	0	0.1	0	0	0	0	0.001	0.001	0.009	0.001	0	0	8
131	131105	2	23	Afternon(12.00-5.00 pm)	Ingredient	8	Vegetables	480337	*Green pepper,fresh,raw - boiled/stir-fried*	1	0	0	0	0	0	0	0	0.6	0.001	0	0.005	0.002	0	0	0
131	131105	2	23	Afternon(12.00-5.00 pm)	Ingredient	8	Vegetables	480594	*Onion,fresh,raw - boiled/stir-fried*	1	0	0	0	0.1	0	0	0	0.1	0	0	0.001	0.001	0	0	0
131	131105	2	23	Afternon(12.00-5.00 pm)	Ingredient	8	Vegetables	480658	*Tomato,red,ripe,fresh,raw - boiled/stir-fried*	5	1	0	0	0.2	1	0	0	0.5	0.002	0.001	0.028	0.004	1	0	2
131	131105	2	23	Afternon(12.00-5.00 pm)	Ingredient	4	Legumes,nuts & seeds	540067	*Beans common,any type,mature/dried,boiled,drained - recooke	34	46	3.1	0.2	8.3	15	0.7	0.3	0.2	0.061	0.02	0.152	0.046	55	0	0
131	131105	2	23	Afternon(12.00-5.00 pm)	Ingredient	9	Added fats	590711	*Vegetable oil,repackaged,w/added vitamin A - cooked*	1	9	0	1	0	0	0	0	0	0	0	0	0	0	0	19
131	131105	2	23	Night (7pm-daybreak)	Std Recipe	-1		900043	MILK TEA,PLAIN (NO SUGAR)	151	97	5	5.6	7.1	180	0.2	0.6	2	0.051	0.243	0.127	0.057	6	0	50
131	131105	2	23	Night (7pm-daybreak)	Ingredient	5	Dairy products	450003	*Milk,cow,fresh,whole,fluid,producer - boiled*	151	97	5	5.6	7.1	180	0.2	0.6	2	0.051	0.243	0.127	0.057	6	0	50
131	131105	2	23	Night (7pm-daybreak)	Food Item	10	Added sugars	100101	SUGAR,REFINED	23	89	0	0	23	0	0	0	0	0	0.004	0	0	0	0	0
131	131105	2	23	Afternon(12.00-5.00 pm)	Std Recipe	-1		901254	MUKENE SAUCE,MUKENE W/TOMATO,+/-G.PEPPER,ONION,W/OIL	66	154	10.7	11.4	1.9	11	0.3	0.3	5.8	0.077	0.099	1.364	0.229	5	1.14	195
131	131105	2	23	Afternon(12.00-5.00 pm)	Ingredient	6	Meat,fish & eggs	463034	*Fish,Mukene (silver fish),whole,dried,raw - boiled*	19	74	10.3	3.4	0	6	0.2	0.3	0.7	0.063	0.091	1.162	0.192	1	1.14	20
131	131105	2	23	Afternon(12.00-5.00 pm)	Ingredient	8	Vegetables	480027	*Carrots,fresh,raw - boiled/stir-fried*	2	1	0	0	0.2	1	0	0	0.1	0.001	0.001	0.019	0.003	0	0	15
131	131105	2	23	Afternon(12.00-5.00 pm)	Ingredient	8	Vegetables	480337	*Green pepper,fresh,raw - boiled/stir-fried*	3	1	0	0	0.1	0	0	0	1.8	0.002	0.001	0.014	0.006	0	0	0
131	131105	2	23	Afternon(12.00-5.00 pm)	Ingredient	8	Vegetables	480594	*Onion,fresh,raw - boiled/stir-fried*	5	2	0.1	0	0.5	1	0	0	0.3	0.002	0.001	0.006	0.006	1	0	0
131	131105	2	23	Afternon(12.00-5.00 pm)	Ingredient	8	Vegetables	480658	*Tomato,red,ripe,fresh,raw - boiled/stir-fried*	29	5	0.3	0.1	1.1	3	0.1	0.1	3	0.01	0.005	0.164	0.022	3	0	11
131	131105	2	23	Afternon(12.00-5.00 pm)	Ingredient	9	Added fats	590711	*Vegetable oil,repackaged,w/added vitamin A - cooked*	8	71	0	8	0	0	0	0	0	0	0	0	0	0	0	148
131	131106	2	44	Morning(daybreak-12.00pm)	Food Item	12	Beverages	120000	BLACK TEA (PREPARED WITH TEA LEAVES AND WATER)	378	4	0	0	1.1	0	0	0	0	0	0.053	0	0	19	0	0
131	131106	2	44	Morning(daybreak-12.00pm)	Food Item	1	Primary staple grains & products	10856	BREAD,WHEAT,WHITE (REFINED),SLICED, SMALL LOAF	125	343	11	3.8	64.9	13	0.6	1.1	0	0.125	0.125	1.125	0	39	0	0
131	131106	2	44	Afternon(12.00-5.00 pm)	Std Recipe	-1		900713	KATOGO: MATOOKE & GNUTS,W/TOMATO,+/-ONION	314	534	12.9	18.8	92	42	3.3	1.5	40.5	0.3	0.183	5.714	0.883	115	0	154
131	131106	2	44	Afternon(12.00-5.00 pm)	Ingredient	3	Starchy roots & other starchy plant foods	432203	*Banana,green/unripe,fresh,raw (Matooke,Kivuvu,Gonja,Bogoya,	269	328	3.5	1.1	85.8	8	1.6	0.3	39.5	0.113	0.137	1.754	0.764	54	0	151
131	131106	2	44	Afternon(12.00-5.00 pm)	Ingredient	4	Legumes,nuts & seeds	442106	*Groundnuts flour,dried,raw - boiled*	36	204	9.3	17.7	5.8	33	1.7	1.2	0	0.184	0.044	3.909	0.113	60	0	0
131	131106	2	44	Afternon(12.00-5.00 pm)	Ingredient	8	Vegetables	480658	*Tomato,red,ripe,fresh,raw - boiled/stir-fried*	9	2	0.1	0	0.4	1	0	0	0.9	0.003	0.002	0.051	0.007	1	0	3
131	131106	2	44	Afternon(12.00-5.00 pm)	Food Item	12	Beverages	120149	SODA, ANY TYPE	500	185	0.5	0	48	10	0.5	0	0	0	0	0	0	0	0	0
131	131106	2	44	Afternon(12.00-5.00 pm)	Food Item	8	Vegetables	80508	AVOCADO,FRESH,RAW	98	157	2	14.4	8.3	12	0.6	0.6	9.8	0.066	0.127	1.703	0.252	79	0	7
131	131106	2	44	Night (7pm-daybreak)	Food Item	8	Vegetables	80565	MAIZE ON COB,WHITE,FRESH,COOKED	304	331	9.7	1.8	69	27	1.5	1.8	10	0.392	0.201	3.411	0.483	15	0	0
131	131106	2	44	Night (7pm-daybreak)	Std Recipe	-1		900212	MAIZE POSHO, REFINED FLOUR	92	326	6.4	0.5	74.1	8	1.8	2.3	0	0.037	0.248	0.497	0.149	19	0	0
131	131106	2	44	Night (7pm-daybreak)	Ingredient	1	Primary staple grains & products	410406	*Maize flour,white variety,refined,raw (East Africa) - boile	92	326	6.4	0.5	74.1	8	1.8	2.3	0	0.037	0.248	0.497	0.149	19	0	0
131	131106	2	44	Night (7pm-daybreak)	Std Recipe	-1		901014	BEAN SAUCE,COMMON BEANS,W/TOMATO,+/-ONION W/OIL	182	279	13.8	8.8	37.9	67	3.2	1.6	3.3	0.276	0.095	0.805	0.223	246	0	157
131	131106	2	44	Night (7pm-daybreak)	Ingredient	8	Vegetables	480658	*Tomato,red,ripe,fresh,raw - boiled/stir-fried*	23	4	0.2	0	0.9	2	0.1	0	2.4	0.008	0.004	0.13	0.017	3	0	9
131	131106	2	44	Night (7pm-daybreak)	Ingredient	4	Legumes,nuts & seeds	540067	*Beans common,any type,mature/dried,boiled,drained - recooke	151	204	13.6	0.8	37	65	3.2	1.5	0.9	0.269	0.091	0.675	0.205	243	0	0
131	131106	2	44	Night (7pm-daybreak)	Ingredient	9	Added fats	590711	*Vegetable oil,repackaged,w/added vitamin A - cooked*	8	71	0	8	0	0	0	0	0	0	0	0	0	0	0	148
131	131106	2	44	Night (7pm-daybreak)	Std Recipe	-1		901203	AMARANTH LEAF SAUCE,W/TOMATO,+/-ONION	77	17	1.7	0.2	3.1	131	1.4	0.6	19.9	0.02	0.093	0.471	0.122	40	0	90
131	131106	2	44	Night (7pm-daybreak)	Ingredient	8	Vegetables	480008	*Amaranth leaves,fresh,raw - boiled*	60	14	1.5	0.2	2.4	129	1.4	0.5	18.2	0.014	0.09	0.375	0.109	38	0	83
131	131106	2	44	Night (7pm-daybreak)	Ingredient	8	Vegetables	480658	*Tomato,red,ripe,fresh,raw - boiled/stir-fried*	17	3	0.2	0	0.7	2	0.1	0	1.8	0.006	0.003	0.096	0.013	2	0	6
131	131106	2	44	Evening (5.00pm-Sunset)	Food Item	10	Added sugars	100103	SUGARCANE,WHOLE,RAW	488	127	0	0	487.5	29	0.5	0	0	0	0	0	0	0	0	0
131	131106	2	44	Morning(daybreak-12.00pm)	Food Item	10	Added sugars	100101	SUGAR,REFINED	39	151	0	0	39	0	0	0	0	0	0.007	0	0	0	0	0
131	131107	2	35	Morning(daybreak-12.00pm)	Food Item	12	Beverages	120000	BLACK TEA (PREPARED WITH TEA LEAVES AND WATER)	324	3	0	0	1	0	0	0	0	0	0.045	0	0	16	0	0
131	131107	2	35	Morning(daybreak-12.00pm)	Food Item	10	Added sugars	100101	SUGAR,REFINED	27	104	0	0	27	0	0	0	0	0	0.005	0	0	0	0	0
131	131107	2	35	Morning(daybreak-12.00pm)	Food Item	1	Primary staple grains & products	10861	BREAD,WHEAT,WHITE (REFINED),SLICED, LARGE LOAF	91	249	8	2.7	47.2	9	0.5	0.8	0	0.091	0.091	0.819	0	28	0	0
131	131107	2	35	Morning(daybreak-12.00pm)	Std Recipe	-1		900514	KATOGO: MATOOKE, TOMATOES, +/-ONION,W/OIL	233	378	2.8	15.8	64.1	8	1.2	0.2	31	0.09	0.105	1.39	0.579	42	0	395
131	131107	2	35	Morning(daybreak-12.00pm)	Ingredient	3	Starchy roots & other starchy plant foods	432203	*Banana (Matooke, Gonja, others), green/unripe,fresh,raw *bo	198	242	2.6	0.8	63.2	6	1.2	0.2	29.1	0.083	0.101	1.291	0.562	40	0	111
131	131107	2	35	Morning(daybreak-12.00pm)	Ingredient	8	Vegetables	480594	*Onion,fresh,raw - boiled/stir-fried*	3	1	0	0	0.3	1	0	0	0.2	0.001	0.001	0.003	0.003	0	0	0
131	131107	2	35	Morning(daybreak-12.00pm)	Ingredient	8	Vegetables	480658	*Tomato,red,ripe,fresh,raw - boiled/stir-fried*	17	3	0.2	0	0.7	2	0.1	0	1.8	0.006	0.003	0.096	0.013	2	0	6
131	131107	2	35	Morning(daybreak-12.00pm)	Ingredient	9	Added fats	590711	*Vegetable oil,repackaged,w/added vitamin A - cooked*	15	133	0	15	0	0	0	0	0	0	0	0	0	0	0	278
131	131107	2	35	Afternon(12.00-5.00 pm)	Food Item	7	Fruits	70343	JACKFRUIT,FRESH,RAW	276	262	4.7	1.7	64.3	66	0.6	0.3	37.8	0.29	0.152	2.539	0.908	66	0	14
131	131107	2	35	Afternon(12.00-5.00 pm)	Food Item	7	Fruits	70133	PAWPAW,RIPE,FRESH,RAW	296	127	1.5	0.9	32	59	0.9	0.3	180.3	0.068	0.08	1.057	0.112	110	0	139
131	131107	2	35	Night (7pm-daybreak)	Std Recipe	-1		900221	RICE,PLAIN	49	176	3.2	0.3	38.9	4	0.4	0.6	0	0.027	0.021	0.784	0.068	3	0	0
131	131107	2	35	Night (7pm-daybreak)	Ingredient	1	Primary staple grains & products	410367	*Rice,white,medium-grain,raw - boiled*	49	176	3.2	0.3	38.9	4	0.4	0.6	0	0.027	0.021	0.784	0.068	3	0	0
131	131107	2	35	Night (7pm-daybreak)	Std Recipe	-1		901014	BEAN SAUCE,COMMON BEANS,W/TOMATO,+/-ONION W/OIL	94	143	7.1	4.4	19.6	35	1.7	0.8	1.7	0.143	0.049	0.416	0.115	127	0	79
131	131107	2	35	Night (7pm-daybreak)	Ingredient	8	Vegetables	480658	*Tomato,red,ripe,fresh,raw - boiled/stir-fried*	12	2	0.1	0	0.5	1	0	0	1.2	0.004	0.002	0.068	0.009	1	0	5
131	131107	2	35	Night (7pm-daybreak)	Ingredient	4	Legumes,nuts & seeds	540067	*Beans common,any type,mature/dried,boiled,drained - recooke	78	105	7	0.4	19.1	34	1.6	0.8	0.5	0.139	0.047	0.349	0.106	126	0	0
131	131107	2	35	Night (7pm-daybreak)	Ingredient	9	Added fats	590711	*Vegetable oil,repackaged,w/added vitamin A - cooked*	4	35	0	4	0	0	0	0	0	0	0	0	0	0	0	74
131	131107	2	35	Morning(daybreak-12.00pm)	Std Recipe	-1		901212	NAKATI LEAF RELISH,W/TOMATO,+/-ONION,W/OIL	51	54	1.8	4.3	1.8	110	4.5	0.2	22.8	0.065	0.091	0.683	0.15	21	0	145
131	131107	2	35	Morning(daybreak-12.00pm)	Ingredient	8	Vegetables	480041	*Nakati leaves,fresh,raw - boiled*	40	18	1.7	0.3	1.6	109	4.5	0.2	22.1	0.062	0.09	0.643	0.145	20	0	68
131	131107	2	35	Morning(daybreak-12.00pm)	Ingredient	8	Vegetables	480658	*Tomato,red,ripe,fresh,raw - boiled/stir-fried*	7	1	0.1	0	0.3	1	0	0	0.7	0.002	0.001	0.039	0.005	1	0	3
131	131107	2	35	Morning(daybreak-12.00pm)	Ingredient	9	Added fats	590711	*Vegetable oil,repackaged,w/added vitamin A - cooked*	4	35	0	4	0	0	0	0	0	0	0	0	0	0	0	74
131	131109	2	22	Morning(daybreak-12.00pm)	Household Unique Recipe	-1		0	SOYA PORRIDGE WITH MILK & SUGAR	387	650	24.1	19.1	102.1	402	2.9	2.6	3.5	0.271	0.855	1.652	0.254	109	0	91
131	131109	2	22	Morning(daybreak-12.00pm)	Ingredient	4	Legumes,nuts & seeds	441001	*SOY FLOUR,FULL-FAT,RAW - BOILED*	44	192	15.2	9.1	15.5	81	2.5	1.5	0	0.179	0.408	1.426	0.152	99	0	2
131	131109	2	22	Morning(daybreak-12.00pm)	Ingredient	5	Dairy products	450003	*MILK,COW,FRESH,WHOLE,FLUID,PRODUCER - BOILED*	269	172	8.9	10	12.6	320	0.3	1.1	3.5	0.091	0.433	0.226	0.102	11	0	89
131	131109	2	22	Morning(daybreak-12.00pm)	Ingredient	10	Added sugars	100101	SUGAR,REFINED	74	286	0	0	74	1	0.1	0	0	0	0.014	0	0	0	0	0
131	131109	2	22	Morning(daybreak-12.00pm)	Food Item	1	Primary staple grains & products	10863	BUNS,WHEAT,REFINED (WHITE),FRESH, ROUND	120	329	10.6	3.6	62.3	12	0.6	1.1	0	0.12	0.12	1.08	0	37	0	0
131	131109	2	22	Morning(daybreak-12.00pm)	Food Item	6	Meat,fish & eggs	61008	EGG,CHICKEN,WHOLE,FRIED	98	192	13.3	14.5	0.8	61	1.9	1.4	0	0.043	0.485	0.08	0.18	50	0	215
131	131109	2	22	Afternon(12.00-5.00 pm)	Std Recipe	-1		900222	RICE,W/OIL	139	542	8.6	8.8	103.9	12	1	1.6	0	0.073	0.056	2.096	0.181	8	0	148
131	131109	2	22	Afternon(12.00-5.00 pm)	Ingredient	1	Primary staple grains & products	410367	*Rice,white,medium-grain,raw - boiled*	131	472	8.6	0.8	103.9	12	1	1.6	0	0.073	0.056	2.096	0.181	8	0	0
131	131109	2	22	Afternon(12.00-5.00 pm)	Ingredient	9	Added fats	590711	*Vegetable oil,repackaged,w/added vitamin A - cooked*	8	71	0	8	0	0	0	0	0	0	0	0	0	0	0	148
131	131109	2	22	Afternon(12.00-5.00 pm)	Std Recipe	-1		901014	BEAN SAUCE,COMMON BEANS,W/TOMATO,+/-ONION W/OIL	51	76	3.8	2.2	10.6	19	0.9	0.4	1	0.077	0.026	0.227	0.062	68	0	40
131	131109	2	22	Afternon(12.00-5.00 pm)	Ingredient	8	Vegetables	480658	*Tomato,red,ripe,fresh,raw - boiled/stir-fried*	7	1	0.1	0	0.3	1	0	0	0.7	0.002	0.001	0.039	0.005	1	0	3
131	131109	2	22	Afternon(12.00-5.00 pm)	Ingredient	4	Legumes,nuts & seeds	540067	*Beans common,any type,mature/dried,boiled,drained - recooke	42	57	3.8	0.2	10.3	18	0.9	0.4	0.3	0.075	0.025	0.188	0.057	68	0	0
131	131109	2	22	Afternon(12.00-5.00 pm)	Ingredient	9	Added fats	590711	*Vegetable oil,repackaged,w/added vitamin A - cooked*	2	18	0	2	0	0	0	0	0	0	0	0	0	0	0	37
131	131109	2	22	Afternon(12.00-5.00 pm)	Food Item	12	Beverages	120149	SODA, ANY TYPE	350	130	0.4	0	33.6	7	0.4	0	0	0	0	0	0	0	0	0
131	131109	2	22	Afternon(12.00-5.00 pm)	Food Item	10	Added sugars	100103	SUGARCANE,WHOLE,RAW	97	25	0	0	96.9	6	0.1	0	0	0	0	0	0	0	0	0
131	131109	2	22	Afternon(12.00-5.00 pm)	Household Unique Recipe	-1		0	SOYA PORRIDGE WITH MILK & SUGAR	185	310	11.5	9.1	48.5	193	1.4	1.3	1.7	0.129	0.409	0.789	0.122	52	0	44
131	131109	2	22	Afternon(12.00-5.00 pm)	Ingredient	4	Legumes,nuts & seeds	441001	*SOY FLOUR,FULL-FAT,RAW - BOILED*	21	92	7.2	4.3	7.4	39	1.2	0.7	0	0.085	0.195	0.68	0.073	47	0	1
131	131109	2	22	Afternon(12.00-5.00 pm)	Ingredient	5	Dairy products	450003	*MILK,COW,FRESH,WHOLE,FLUID,PRODUCER - BOILED*	129	83	4.3	4.8	6.1	154	0.1	0.5	1.7	0.044	0.208	0.108	0.049	5	0	43
131	131109	2	22	Afternon(12.00-5.00 pm)	Ingredient	10	Added sugars	100101	SUGAR,REFINED	35	135	0	0	35	0	0	0	0	0	0.007	0	0	0	0	0
131	131109	2	22	Night (7pm-daybreak)	Food Item	1	Primary staple grains & products	10510	CHAPATTI	94	259	8.6	1.1	52.4	81	1.3	0.8	0	0.251	0.091	2.013	0.032	23	0	0
131	131109	2	22	Night (7pm-daybreak)	Std Recipe	-1		900222	RICE,W/OIL	24	92	1.5	1.1	18.2	2	0.2	0.3	0	0.013	0.01	0.368	0.032	1	0	19
131	131109	2	22	Night (7pm-daybreak)	Ingredient	1	Primary staple grains & products	410367	*Rice,white,medium-grain,raw - boiled*	23	83	1.5	0.1	18.2	2	0.2	0.3	0	0.013	0.01	0.368	0.032	1	0	0
131	131109	2	22	Night (7pm-daybreak)	Ingredient	9	Added fats	590711	*Vegetable oil,repackaged,w/added vitamin A - cooked*	1	9	0	1	0	0	0	0	0	0	0	0	0	0	0	19
131	131109	2	22	Night (7pm-daybreak)	Std Recipe	-1		901014	BEAN SAUCE,COMMON BEANS,W/TOMATO,+/-ONION W/OIL	79	117	6	3.4	16.6	29	1.4	0.7	1.4	0.121	0.041	0.351	0.097	107	0	59
131	131109	2	22	Night (7pm-daybreak)	Ingredient	8	Vegetables	480658	*Tomato,red,ripe,fresh,raw - boiled/stir-fried*	10	2	0.1	0	0.4	1	0	0	1	0.003	0.002	0.056	0.008	1	0	4
131	131109	2	22	Night (7pm-daybreak)	Ingredient	4	Legumes,nuts & seeds	540067	*Beans common,any type,mature/dried,boiled,drained - recooke	66	89	5.9	0.3	16.2	28	1.4	0.7	0.4	0.117	0.04	0.295	0.09	106	0	0
131	131109	2	22	Night (7pm-daybreak)	Ingredient	9	Added fats	590711	*Vegetable oil,repackaged,w/added vitamin A - cooked*	3	27	0	3	0	0	0	0	0	0	0	0	0	0	0	56
131	131109	2	22	Night (7pm-daybreak)	Std Recipe	-1		900043	MILK TEA,PLAIN (NO SUGAR)	207	132	6.8	7.7	9.7	246	0.2	0.8	2.7	0.07	0.333	0.174	0.079	8	0	68
131	131109	2	22	Night (7pm-daybreak)	Ingredient	5	Dairy products	450003	*Milk,cow,fresh,whole,fluid,producer - boiled*	207	132	6.8	7.7	9.7	246	0.2	0.8	2.7	0.07	0.333	0.174	0.079	8	0	68
131	131109	2	22	Night (7pm-daybreak)	Food Item	10	Added sugars	100101	SUGAR,REFINED	41	159	0	0	41	0	0	0	0	0	0.008	0	0	0	0	0
131	131109	2	22	Night (7pm-daybreak)	Food Item	3	Starchy roots & other starchy plant foods	32006	CASSAVA,FRESH,FRIED IN OIL	24	49	0.3	1.6	8.5	4	0.1	0.1	3.7	0.016	0.01	0.181	0.019	5	0	0
131	131112	2	22	Morning(daybreak-12.00pm)	Food Item	10	Added sugars	100101	SUGAR,REFINED	32	124	0	0	32	0	0	0	0	0	0.006	0	0	0	0	0
131	131112	2	22	Morning(daybreak-12.00pm)	Food Item	1	Primary staple grains & products	10510	CHAPATTI	94	259	8.6	1.1	52.4	81	1.3	0.8	0	0.251	0.091	2.013	0.032	23	0	0
131	131112	2	22	Morning(daybreak-12.00pm)	Food Item	6	Meat,fish & eggs	61008	EGG,CHICKEN,WHOLE,FRIED	101	198	13.7	14.9	0.8	63	1.9	1.4	0	0.044	0.5	0.083	0.186	52	0	221
131	131112	2	22	Afternon(12.00-5.00 pm)	Std Recipe	-1		900222	RICE,W/OIL	107	417	6.7	6.6	80.1	9	0.8	1.2	0	0.057	0.043	1.616	0.139	6	0	111
131	131112	2	22	Afternon(12.00-5.00 pm)	Ingredient	1	Primary staple grains & products	410367	*Rice,white,medium-grain,raw - boiled*	101	364	6.7	0.6	80.1	9	0.8	1.2	0	0.057	0.043	1.616	0.139	6	0	0
131	131112	2	22	Afternon(12.00-5.00 pm)	Ingredient	9	Added fats	590711	*Vegetable oil,repackaged,w/added vitamin A - cooked*	6	53	0	6	0	0	0	0	0	0	0	0	0	0	0	111
131	131112	2	22	Afternon(12.00-5.00 pm)	Std Recipe	-1		901014	BEAN SAUCE,COMMON BEANS,W/TOMATO,+/-ONION W/OIL	79	117	6	3.4	16.6	29	1.4	0.7	1.4	0.121	0.041	0.351	0.097	107	0	59
131	131112	2	22	Afternon(12.00-5.00 pm)	Ingredient	8	Vegetables	480658	*Tomato,red,ripe,fresh,raw - boiled/stir-fried*	10	2	0.1	0	0.4	1	0	0	1	0.003	0.002	0.056	0.008	1	0	4
131	131112	2	22	Afternon(12.00-5.00 pm)	Ingredient	4	Legumes,nuts & seeds	540067	*Beans common,any type,mature/dried,boiled,drained - recooke	66	89	5.9	0.3	16.2	28	1.4	0.7	0.4	0.117	0.04	0.295	0.09	106	0	0
131	131112	2	22	Afternon(12.00-5.00 pm)	Ingredient	9	Added fats	590711	*Vegetable oil,repackaged,w/added vitamin A - cooked*	3	27	0	3	0	0	0	0	0	0	0	0	0	0	0	56
131	131112	2	22	Afternon(12.00-5.00 pm)	Std Recipe	-1		900032	MIXED PASSION AND ORANGE FRUIT HUICE, FRESHLY-PREPARED,W/SUGAR	60	138	0.2	0.1	35.4	3	0.1	0	10.2	0.014	0.023	0.333	0.014	6	0	7
131	131112	2	22	Afternon(12.00-5.00 pm)	Ingredient	10	Added sugars	100101	Sugar,refined	32	124	0	0	32	0	0	0	0	0	0.006	0	0	0	0	0
131	131112	2	22	Afternon(12.00-5.00 pm)	Ingredient	12	Beverages	120109	Orange juice, fresh, raw	16	7	0.1	0	1.7	2	0	0	8	0.014	0.005	0.064	0.006	5	0	2
131	131112	2	22	Afternon(12.00-5.00 pm)	Ingredient	12	Beverages	120111	Passion-fruit juice, fresh, raw	12	7	0.1	0	1.7	0	0	0	2.2	0	0.012	0.269	0.007	1	0	6
131	131112	2	22	Evening (5.00pm-Sunset)	Food Item	11	Sweetened snacks & desserts	110069	MANDAZI, FRIED	126	312	4.7	16.8	36.2	6	2	0.5	0	0.151	0.05	0.403	0.038	0	0	0
131	131112	2	22	Night (7pm-daybreak)	Food Item	3	Starchy roots & other starchy plant foods	32206	BANANA (MATOOKE, GONJA, OTHERS), GREEN/UNRIPE,FRESH,BOILED/S	586	715	7.6	2.3	186.9	18	3.5	0.6	80.9	0.275	0.299	3.821	1.664	105	0	299
131	131112	2	22	Night (7pm-daybreak)	Std Recipe	-1		901252	MUKENE SAUCE,MUKENE W/TOMATO,+/-ONION,W/OIL	37	98	7.2	7.3	0.7	6	0.2	0.2	2.4	0.049	0.066	0.902	0.146	3	0.78	113
131	131112	2	22	Night (7pm-daybreak)	Ingredient	6	Meat,fish & eggs	463034	*Fish,Mukene (silver fish),whole,dried,raw - boiled*	13	51	7.1	2.3	0	4	0.2	0.2	0.5	0.043	0.062	0.795	0.132	0	0.78	14
131	131112	2	22	Night (7pm-daybreak)	Ingredient	8	Vegetables	480658	*Tomato,red,ripe,fresh,raw - boiled/stir-fried*	19	3	0.2	0	0.7	2	0.1	0	2	0.006	0.003	0.107	0.014	2	0	7
131	131112	2	22	Night (7pm-daybreak)	Ingredient	9	Added fats	590711	*Vegetable oil,repackaged,w/added vitamin A - cooked*	5	44	0	5	0	0	0	0	0	0	0	0	0	0	0	93
131	131113	2	23	Morning(daybreak-12.00pm)	Food Item	12	Beverages	120000	BLACK TEA (PREPARED WITH TEA LEAVES AND WATER)	486	5	0	0	1.5	0	0	0	0	0	0.068	0	0	24	0	0
131	131113	2	23	Morning(daybreak-12.00pm)	Food Item	10	Added sugars	100101	SUGAR,REFINED	54	209	0	0	54	1	0.1	0	0	0	0.01	0	0	0	0	0
131	131113	2	23	Morning(daybreak-12.00pm)	Food Item	8	Vegetables	80565	MAIZE ON COB,WHITE,FRESH,COOKED	405	441	13	2.4	91.9	36	2	2.4	13.4	0.522	0.267	4.544	0.644	20	0	0
131	131113	2	23	Morning(daybreak-12.00pm)	Std Recipe	-1		900111	MAIZE PORRIDGE,REFINED,PLAIN	57	202	4	0.3	45.9	5	1.1	1.4	0	0.023	0.154	0.308	0.092	12	0	0
131	131113	2	23	Morning(daybreak-12.00pm)	Ingredient	1	Primary staple grains & products	410406	*Maize flour,white variety,refined,raw (East Africa) - boile	57	202	4	0.3	45.9	5	1.1	1.4	0	0.023	0.154	0.308	0.092	12	0	0
131	131113	2	23	Morning(daybreak-12.00pm)	Food Item	1	Primary staple grains & products	10510	CHAPATTI	94	259	8.6	1.1	52.4	81	1.3	0.8	0	0.251	0.091	2.013	0.032	23	0	0
131	131113	2	23	Afternon(12.00-5.00 pm)	Std Recipe	-1		900212	MAIZE POSHO, REFINED FLOUR	127	450	8.9	0.6	102.2	11	2.5	3.2	0	0.051	0.343	0.686	0.206	27	0	0
131	131113	2	23	Afternon(12.00-5.00 pm)	Ingredient	1	Primary staple grains & products	410406	*Maize flour,white variety,refined,raw (East Africa) - boile	127	450	8.9	0.6	102.2	11	2.5	3.2	0	0.051	0.343	0.686	0.206	27	0	0
131	131113	2	23	Afternon(12.00-5.00 pm)	Std Recipe	-1		901014	BEAN SAUCE,COMMON BEANS,W/TOMATO,+/-ONION W/OIL	131	202	9.9	6.6	27.1	48	2.3	1.1	2.4	0.198	0.068	0.579	0.16	176	0	118
131	131113	2	23	Afternon(12.00-5.00 pm)	Ingredient	8	Vegetables	480658	*Tomato,red,ripe,fresh,raw - boiled/stir-fried*	17	3	0.2	0	0.7	2	0.1	0	1.8	0.006	0.003	0.096	0.013	2	0	6
131	131113	2	23	Afternon(12.00-5.00 pm)	Ingredient	4	Legumes,nuts & seeds	540067	*Beans common,any type,mature/dried,boiled,drained - recooke	108	146	9.7	0.5	26.5	46	2.3	1.1	0.6	0.192	0.065	0.483	0.147	174	0	0
131	131113	2	23	Afternon(12.00-5.00 pm)	Ingredient	9	Added fats	590711	*Vegetable oil,repackaged,w/added vitamin A - cooked*	6	53	0	6	0	0	0	0	0	0	0	0	0	0	0	111
131	131113	2	23	Evening (5.00pm-Sunset)	Food Item	3	Starchy roots & other starchy plant foods	32004	CASSAVA,FRESH,BOILED,DRAINED	708	1041	9.2	2.1	247.1	99	1.4	2.1	100.5	0.453	0.297	5.268	0.545	156	0	0
131	131113	2	23	Evening (5.00pm-Sunset)	Std Recipe	-1		901224	EGGPLANT/ENTULA SAUCE,W/TOMATO,+/-ONION,W/OIL	165	123	1.5	10.3	8.1	14	0.3	0.3	6	0.053	0.048	0.936	0.122	26	0	201
131	131113	2	23	Evening (5.00pm-Sunset)	Ingredient	8	Vegetables	480547	*Eggplant,fresh,raw - boiled/stir-fried*	57	14	0.6	0.1	3.2	5	0.1	0.1	1	0.02	0.02	0.352	0.046	10	0	1
131	131113	2	23	Evening (5.00pm-Sunset)	Ingredient	8	Vegetables	480549	*Entula,fresh,raw - boiled/stir-fried*	59	14	0.6	0.1	3.4	5	0.1	0.1	1	0.021	0.021	0.364	0.047	11	0	1
131	131113	2	23	Evening (5.00pm-Sunset)	Ingredient	8	Vegetables	480658	*Tomato,red,ripe,fresh,raw - boiled/stir-fried*	39	7	0.4	0.1	1.5	4	0.1	0.1	4	0.013	0.007	0.22	0.03	5	0	15
131	131113	2	23	Evening (5.00pm-Sunset)	Ingredient	9	Added fats	590711	*Vegetable oil,repackaged,w/added vitamin A - cooked*	10	88	0	10	0	0	0	0	0	0	0	0	0	0	0	185
131	131113	2	23	Evening (5.00pm-Sunset)	Food Item	7	Fruits	70125	MANGO,RIPE,FRESH,MEDIUM/LARGE TYPE,RAW	56	34	0.4	0.2	8.4	6	0.1	0.1	20.4	0.016	0.021	0.375	0.067	24	0	30
131	131115	2	32	Morning(daybreak-12.00pm)	Food Item	7	Fruits	70310	BANANA (BOGOYA, FIYA, ETC), RIPE,FRESH,RAW	133	118	1.5	0.4	30.3	7	0.4	0.3	11.6	0.041	0.097	0.884	0.488	27	0	4
131	131115	2	32	Morning(daybreak-12.00pm)	Std Recipe	-1		900114	MAIZE PORRIDGE,REFINED (NO. 2),W/MILK & SUGAR	93	195	3.7	1.9	41.4	60	0.7	0.9	0.6	0.028	0.161	0.202	0.067	8	0	16
131	131115	2	32	Morning(daybreak-12.00pm)	Ingredient	10	Added sugars	100101	Sugar,refined	15	58	0	0	15	0	0	0	0	0	0.003	0	0	0	0	0
131	131115	2	32	Morning(daybreak-12.00pm)	Ingredient	1	Primary staple grains & products	410406	*Maize flour,white variety,refined,raw (East Africa) - boile	30	106	2.1	0.2	24.2	3	0.6	0.8	0	0.012	0.081	0.162	0.049	6	0	0
131	131115	2	32	Morning(daybreak-12.00pm)	Ingredient	5	Dairy products	450003	*Milk,cow,fresh,whole,fluid,producer - boiled*	48	31	1.6	1.8	2.3	57	0	0.2	0.6	0.016	0.077	0.04	0.018	2	0	16
131	131115	2	32	Morning(daybreak-12.00pm)	Food Item	11	Sweetened snacks & desserts	110044	CAKES, ANY TYPE (QUEEN CAKE, ETC.)	87	311	4.7	10.8	49.8	113	1.3	0.3	0.2	0.162	0.211	1.334	0.018	33	0	13
131	131115	2	32	Morning(daybreak-12.00pm)	Food Item	3	Starchy roots & other starchy plant foods	32006	CASSAVA,FRESH,FRIED IN OIL	135	278	1.8	9.2	47.7	20	0.4	0.4	20.7	0.088	0.057	1.019	0.105	26	0	0
131	131115	2	32	Afternon(12.00-5.00 pm)	Food Item	3	Starchy roots & other starchy plant foods	32206	BANANA (MATOOKE, GONJA, OTHERS), GREEN/UNRIPE,FRESH,BOILED/S	471	575	6.1	1.9	150.2	14	2.8	0.5	65	0.221	0.24	3.071	1.338	85	0	240
131	131115	2	32	Afternon(12.00-5.00 pm)	Std Recipe	-1		900222	RICE,W/OIL	47	185	2.9	3.3	34.9	4	0.4	0.5	0	0.025	0.019	0.704	0.061	3	0	56
131	131115	2	32	Afternon(12.00-5.00 pm)	Ingredient	1	Primary staple grains & products	410367	*Rice,white,medium-grain,raw - boiled*	44	158	2.9	0.3	34.9	4	0.4	0.5	0	0.025	0.019	0.704	0.061	3	0	0
131	131115	2	32	Afternon(12.00-5.00 pm)	Ingredient	9	Added fats	590711	*Vegetable oil,repackaged,w/added vitamin A - cooked*	3	27	0	3	0	0	0	0	0	0	0	0	0	0	0	56
131	131115	2	32	Afternon(12.00-5.00 pm)	Std Recipe	-1		901016	BEAN SAUCE,COMMON BEANS,W/TOMATO ,+/-CARROT,G.PEPPER,ONION,W/OIL	89	124	6.4	3.4	17.9	32	1.5	0.7	2.3	0.13	0.046	0.401	0.111	113	0	82
131	131115	2	32	Afternon(12.00-5.00 pm)	Ingredient	8	Vegetables	480027	*Carrots,fresh,raw - boiled/stir-fried*	3	1	0	0	0.3	1	0	0	0.1	0.002	0.002	0.028	0.004	0	0	23
131	131115	2	32	Afternon(12.00-5.00 pm)	Ingredient	8	Vegetables	480337	*Green pepper,fresh,raw - boiled/stir-fried*	1	0	0	0	0	0	0	0	0.6	0.001	0	0.005	0.002	0	0	0
131	131115	2	32	Afternon(12.00-5.00 pm)	Ingredient	8	Vegetables	480594	*Onion,fresh,raw - boiled/stir-fried*	3	1	0	0	0.3	1	0	0	0.2	0.001	0.001	0.003	0.003	0	0	0
131	131115	2	32	Afternon(12.00-5.00 pm)	Ingredient	8	Vegetables	480658	*Tomato,red,ripe,fresh,raw - boiled/stir-fried*	10	2	0.1	0	0.4	1	0	0	1	0.003	0.002	0.056	0.008	1	0	4
131	131115	2	32	Afternon(12.00-5.00 pm)	Ingredient	4	Legumes,nuts & seeds	540067	*Beans common,any type,mature/dried,boiled,drained - recooke	69	93	6.2	0.3	16.9	30	1.4	0.7	0.4	0.123	0.041	0.308	0.094	111	0	0
131	131115	2	32	Afternon(12.00-5.00 pm)	Ingredient	9	Added fats	590711	*Vegetable oil,repackaged,w/added vitamin A - cooked*	3	27	0	3	0	0	0	0	0	0	0	0	0	0	0	56
131	131115	2	32	Afternon(12.00-5.00 pm)	Food Item	12	Beverages	120161	FRUIT DRINK,FACTORY-PACKED,ANY TYPE	290	139	0	0	34.8	23	0.3	0	1.2	0.064	0.067	0.061	0.032	12	0	0
131	131115	2	32	Evening (5.00pm-Sunset)	Std Recipe	-1		900044	MILK TEA,W/SUGAR	213	207	6.3	7.1	31	228	0.2	0.8	2.5	0.065	0.312	0.16	0.073	8	0	63
131	131115	2	32	Evening (5.00pm-Sunset)	Ingredient	10	Added sugars	100101	Sugar,refined	22	85	0	0	22	0	0	0	0	0	0.004	0	0	0	0	0
131	131115	2	32	Evening (5.00pm-Sunset)	Ingredient	5	Dairy products	450003	*Milk,cow,fresh,whole,fluid,producer - boiled*	191	122	6.3	7.1	9	227	0.2	0.8	2.5	0.065	0.308	0.16	0.073	8	0	63
131	131115	2	32	Night (7pm-daybreak)	Std Recipe	-1		900221	RICE,PLAIN	107	385	7.1	0.6	84.9	10	0.9	1.3	0	0.06	0.046	1.712	0.148	6	0	0
131	131115	2	32	Night (7pm-daybreak)	Ingredient	1	Primary staple grains & products	410367	*Rice,white,medium-grain,raw - boiled*	107	385	7.1	0.6	84.9	10	0.9	1.3	0	0.06	0.046	1.712	0.148	6	0	0
131	131115	2	32	Night (7pm-daybreak)	Std Recipe	-1		901212	NAKATI LEAF RELISH,W/TOMATO,+/-ONION,W/OIL	140	157	4.8	12.8	5	296	12.3	0.5	61.8	0.175	0.246	1.849	0.406	56	0	414
131	131115	2	32	Night (7pm-daybreak)	Ingredient	8	Vegetables	480041	*Nakati leaves,fresh,raw - boiled*	108	48	4.6	0.8	4.2	294	12.2	0.4	59.7	0.168	0.242	1.737	0.391	54	0	184
131	131115	2	32	Night (7pm-daybreak)	Ingredient	8	Vegetables	480658	*Tomato,red,ripe,fresh,raw - boiled/stir-fried*	20	4	0.2	0	0.8	2	0.1	0	2.1	0.007	0.004	0.113	0.015	2	0	8
131	131115	2	32	Night (7pm-daybreak)	Ingredient	9	Added fats	590711	*Vegetable oil,repackaged,w/added vitamin A - cooked*	12	106	0	12	0	0	0	0	0	0	0	0	0	0	0	222
131	131115	2	32	Morning(daybreak-12.00pm)	Food Item	8	Vegetables	80565	MAIZE ON COB,WHITE,FRESH,COOKED	129	141	4.1	0.8	29.3	12	0.6	0.8	4.3	0.166	0.085	1.447	0.205	6	0	0
131	131115	2	32	Afternon(12.00-5.00 pm)	Food Item	6	Meat,fish & eggs	60008	BEEF,MEDIUM FAT,FRESH,PAN-FRIED	220	640	58.1	43.3	0	20	5.9	13.2	0	0.198	0.484	8.184	0.748	15	4.4	0
131	131115	2	32	Afternon(12.00-5.00 pm)	Food Item	1	Primary staple grains & products	10510	CHAPATTI	94	259	8.6	1.1	52.4	81	1.3	0.8	0	0.251	0.091	2.013	0.032	23	0	0
131	131115	2	32	Night (7pm-daybreak)	Food Item	8	Vegetables	80508	AVOCADO,FRESH,RAW	49	78	1	7.2	4.2	6	0.3	0.3	4.9	0.033	0.064	0.852	0.126	40	0	3
131	131115	2	32	Morning(daybreak-12.00pm)	Food Item	10	Added sugars	100103	SUGARCANE,WHOLE,RAW	97	25	0	0	96.9	6	0.1	0	0	0	0	0	0	0	0	0
131	131924	2	38	Morning(daybreak-12.00pm)	Food Item	10	Added sugars	100101	SUGAR,REFINED	36	139	0	0	36	0	0	0	0	0	0.007	0	0	0	0	0
131	131924	2	38	Morning(daybreak-12.00pm)	Food Item	3	Starchy roots & other starchy plant foods	32006	CASSAVA,FRESH,FRIED IN OIL	132	272	1.7	9	46.6	20	0.4	0.4	20.2	0.086	0.055	0.997	0.103	25	0	0
131	131924	2	38	Morning(daybreak-12.00pm)	Food Item	7	Fruits	70125	MANGO,RIPE,FRESH,MEDIUM/LARGE TYPE,RAW	149	89	1.2	0.6	22.4	16	0.3	0.1	54.2	0.042	0.057	0.997	0.177	64	0	80
131	131924	2	38	Afternon(12.00-5.00 pm)	Food Item	8	Vegetables	80565	MAIZE ON COB,WHITE,FRESH,COOKED	257	280	8.2	1.5	58.3	23	1.3	1.5	8.5	0.332	0.17	2.884	0.409	13	0	0
131	131924	2	38	Afternon(12.00-5.00 pm)	Food Item	8	Vegetables	80084	PUMPKIN,MATURE,FRESH,COOKED	248	102	4	0.5	25.5	82	3.2	1.2	30	0.176	0.409	2.23	0.216	52	0	1371
131	131924	2	38	Afternon(12.00-5.00 pm)	Food Item	3	Starchy roots & other starchy plant foods	32408	SWEET POTATO,WHITE,FRESH,COOKED	427	559	10.2	0.4	131.1	196	3.8	2.1	12.4	0.431	0.376	3.446	1.294	64	0	13
131	131924	2	38	Afternon(12.00-5.00 pm)	Std Recipe	-1		901014	BEAN SAUCE,COMMON BEANS,W/TOMATO,+/-ONION W/OIL	153	236	11.5	7.7	31.7	56	2.7	1.3	2.8	0.231	0.079	0.676	0.187	205	0	137
131	131924	2	38	Afternon(12.00-5.00 pm)	Ingredient	8	Vegetables	480658	*Tomato,red,ripe,fresh,raw - boiled/stir-fried*	20	4	0.2	0	0.8	2	0.1	0	2.1	0.007	0.004	0.113	0.015	2	0	8
131	131924	2	38	Afternon(12.00-5.00 pm)	Ingredient	4	Legumes,nuts & seeds	540067	*Beans common,any type,mature/dried,boiled,drained - recooke	126	170	11.3	0.6	30.9	54	2.6	1.3	0.8	0.224	0.076	0.563	0.171	203	0	0
131	131924	2	38	Afternon(12.00-5.00 pm)	Ingredient	9	Added fats	590711	*Vegetable oil,repackaged,w/added vitamin A - cooked*	7	62	0	7	0	0	0	0	0	0	0	0	0	0	0	130
131	131924	2	38	Night (7pm-daybreak)	Food Item	3	Starchy roots & other starchy plant foods	32408	SWEET POTATO,WHITE,FRESH,COOKED	173	227	4.2	0.2	53.1	80	1.6	0.9	5	0.175	0.152	1.396	0.524	26	0	5
131	131924	2	38	Night (7pm-daybreak)	Std Recipe	-1		901014	BEAN SAUCE,COMMON BEANS,W/TOMATO,+/-ONION W/OIL	102	152	7.8	4.5	21.3	38	1.8	0.9	1.8	0.156	0.053	0.453	0.125	138	0	79
131	131924	2	38	Night (7pm-daybreak)	Ingredient	8	Vegetables	480658	*Tomato,red,ripe,fresh,raw - boiled/stir-fried*	13	2	0.1	0	0.5	1	0	0	1.3	0.004	0.002	0.073	0.01	2	0	5
131	131924	2	38	Night (7pm-daybreak)	Ingredient	4	Legumes,nuts & seeds	540067	*Beans common,any type,mature/dried,boiled,drained - recooke	85	115	7.7	0.4	20.8	37	1.8	0.9	0.5	0.151	0.051	0.38	0.116	137	0	0
131	131924	2	38	Night (7pm-daybreak)	Ingredient	9	Added fats	590711	*Vegetable oil,repackaged,w/added vitamin A - cooked*	4	35	0	4	0	0	0	0	0	0	0	0	0	0	0	74
131	131924	2	38	Night (7pm-daybreak)	Food Item	8	Vegetables	80508	AVOCADO,FRESH,RAW	24	38	0.5	3.5	2	3	0.1	0.1	2.4	0.016	0.031	0.417	0.062	19	0	2
131	131924	2	38	Night (7pm-daybreak)	Food Item	10	Added sugars	100101	SUGAR,REFINED	39	151	0	0	39	0	0	0	0	0	0.007	0	0	0	0	0
131	131926	2	47	Morning(daybreak-12.00pm)	Food Item	12	Beverages	120000	BLACK TEA (PREPARED WITH TEA LEAVES AND WATER)	378	4	0	0	1.1	0	0	0	0	0	0.053	0	0	19	0	0
131	131926	2	47	Morning(daybreak-12.00pm)	Food Item	10	Added sugars	100101	SUGAR,REFINED	32	124	0	0	32	0	0	0	0	0	0.006	0	0	0	0	0
131	131926	2	47	Morning(daybreak-12.00pm)	Food Item	8	Vegetables	80565	MAIZE ON COB,WHITE,FRESH,COOKED	129	141	4.1	0.8	29.3	12	0.6	0.8	4.3	0.166	0.085	1.447	0.205	6	0	0
131	131926	2	47	Morning(daybreak-12.00pm)	Food Item	1	Primary staple grains & products	10856	BREAD,WHEAT,WHITE (REFINED),SLICED, SMALL LOAF	83	227	7.3	2.5	43.1	8	0.4	0.7	0	0.083	0.083	0.747	0	26	0	0
131	131926	2	47	Morning(daybreak-12.00pm)	Food Item	10	Added sugars	100103	SUGARCANE,WHOLE,RAW	488	127	0	0	487.5	29	0.5	0	0	0	0	0	0	0	0	0
131	131926	2	47	Afternon(12.00-5.00 pm)	Std Recipe	-1		900212	MAIZE POSHO, REFINED FLOUR	139	492	9.7	0.7	111.9	13	2.8	3.5	0	0.056	0.375	0.751	0.225	29	0	0
131	131926	2	47	Afternon(12.00-5.00 pm)	Ingredient	1	Primary staple grains & products	410406	*Maize flour,white variety,refined,raw (East Africa) - boile	139	492	9.7	0.7	111.9	13	2.8	3.5	0	0.056	0.375	0.751	0.225	29	0	0
131	131926	2	47	Afternon(12.00-5.00 pm)	Std Recipe	-1		901119	GNUT SAUCE,W/ENTULA & TOMATO,+/-ONION, W/OIL	94	317	12.8	27.7	9.9	48	2.3	1.7	1.9	0.26	0.071	5.464	0.183	87	0	80
131	131926	2	47	Afternon(12.00-5.00 pm)	Ingredient	4	Legumes,nuts & seeds	442106	*Groundnuts flour,dried,raw - boiled*	48	272	12.4	23.6	7.7	44	2.2	1.6	0	0.246	0.059	5.212	0.15	81	0	0
131	131926	2	47	Afternon(12.00-5.00 pm)	Ingredient	8	Vegetables	480549	*Entula,fresh,raw - boiled/stir-fried*	28	7	0.3	0.1	1.6	3	0.1	0.1	0.5	0.01	0.01	0.173	0.022	5	0	0
131	131926	2	47	Afternon(12.00-5.00 pm)	Ingredient	8	Vegetables	480658	*Tomato,red,ripe,fresh,raw - boiled/stir-fried*	14	3	0.1	0	0.5	1	0	0	1.4	0.005	0.003	0.079	0.011	2	0	5
131	131926	2	47	Afternon(12.00-5.00 pm)	Ingredient	9	Added fats	590711	*Vegetable oil,repackaged,w/added vitamin A - cooked*	4	35	0	4	0	0	0	0	0	0	0	0	0	0	0	74
131	131926	2	47	Afternon(12.00-5.00 pm)	Std Recipe	-1		900022	PASSION FRUIT JUICE,FRESH,FRESHLY-PREPARED,W/SUGAR	47	110	0.2	0	28.2	1	0.1	0	4	0	0.027	0.493	0.013	2	0	10
131	131926	2	47	Afternon(12.00-5.00 pm)	Ingredient	10	Added sugars	100101	Sugar,refined	25	97	0	0	25	0	0	0	0	0	0.005	0	0	0	0	0
131	131926	2	47	Afternon(12.00-5.00 pm)	Ingredient	12	Beverages	120111	Passion-fruit juice, fresh, raw	22	13	0.2	0	3.2	1	0.1	0	4	0	0.022	0.493	0.013	2	0	10
131	131926	2	47	Night (7pm-daybreak)	Food Item	3	Starchy roots & other starchy plant foods	32206	BANANA (MATOOKE, GONJA, OTHERS), GREEN/UNRIPE,FRESH,BOILED/S	702	856	9.1	2.8	223.9	21	4.2	0.7	96.9	0.33	0.358	4.577	1.994	126	0	358
131	131926	2	47	Night (7pm-daybreak)	Std Recipe	-1		901321	FISH (FRESH) SOUP,W/TOMATO,+/-ONION	116	21	2	0.6	2	29	0.3	0.2	3.2	0.012	0.031	1.288	0.036	8	0	11
131	131926	2	47	Night (7pm-daybreak)	Ingredient	14	Composites	140176	Broth,fish,prepared	82	13	1.6	0.5	0.3	25	0.2	0.1	0	0	0.025	1.123	0.008	3	0	1
131	131926	2	47	Night (7pm-daybreak)	Ingredient	8	Vegetables	480594	*Onion,fresh,raw - boiled/stir-fried*	6	2	0.1	0	0.6	1	0	0	0.3	0.002	0.002	0.007	0.007	1	0	0
131	131926	2	47	Night (7pm-daybreak)	Ingredient	8	Vegetables	480658	*Tomato,red,ripe,fresh,raw - boiled/stir-fried*	28	5	0.3	0.1	1.1	3	0.1	0.1	2.9	0.009	0.005	0.158	0.021	3	0	11
131	131926	2	47	Night (7pm-daybreak)	Food Item	6	Meat,fish & eggs	62090	FISH,TILAPIA,FRESH,BOILED,DRAINED	60	59	12.5	1.1	0	5	0.3	0.2	0	0.023	0.039	2.304	0.091	13	0.6	0
131	131926	2	47	Night (7pm-daybreak)	Food Item	12	Beverages	120000	BLACK TEA (PREPARED WITH TEA LEAVES AND WATER)	450	5	0	0	1.4	0	0	0	0	0	0.063	0	0	23	0	0
131	131926	2	47	Night (7pm-daybreak)	Food Item	10	Added sugars	100101	SUGAR,REFINED	35	135	0	0	35	0	0	0	0	0	0.007	0	0	0	0	0
131	131102	2	47	Morning(daybreak-12.00pm)	Food Item	10	Added sugars	100103	SUGARCANE,WHOLE,RAW	144	37	0	0	143.9	9	0.1	0	0	0	0	0	0	0	0	0
131	131102	2	47	Morning(daybreak-12.00pm)	Food Item	8	Vegetables	80565	MAIZE ON COB,WHITE,FRESH,COOKED	129	141	4.1	0.8	29.3	12	0.6	0.8	4.3	0.166	0.085	1.447	0.205	6	0	0
131	131102	2	47	Afternon(12.00-5.00 pm)	Std Recipe	-1		901012	BEAN SAUCE,COMMON BEANS,+/-ONION,W/OIL	320	537	27.5	15.5	75	132	6.4	3.1	1.8	0.545	0.184	1.368	0.416	493	0	260
131	131102	2	47	Afternon(12.00-5.00 pm)	Ingredient	4	Legumes,nuts & seeds	540067	*Beans common,any type,mature/dried,boiled,drained - recooke	306	413	27.5	1.5	75	132	6.4	3.1	1.8	0.545	0.184	1.368	0.416	493	0	0
131	131102	2	47	Afternon(12.00-5.00 pm)	Ingredient	9	Added fats	590711	*Vegetable oil,repackaged,w/added vitamin A - cooked*	14	124	0	14	0	0	0	0	0	0	0	0	0	0	0	260
131	131102	2	47	Afternon(12.00-5.00 pm)	Food Item	3	Starchy roots & other starchy plant foods	32206	BANANA (MATOOKE, GONJA, OTHERS), GREEN/UNRIPE,FRESH,BOILED/S	428	522	5.6	1.7	136.5	13	2.6	0.4	59.1	0.201	0.218	2.791	1.216	77	0	218
131	131102	2	47	Night (7pm-daybreak)	Food Item	7	Fruits	70310	BANANA (BOGOYA, FIYA, ETC), RIPE,FRESH,RAW	66	59	0.7	0.2	15	3	0.2	0.1	5.7	0.02	0.048	0.439	0.242	13	0	2
131	131102	2	47	Night (7pm-daybreak)	Food Item	7	Fruits	70310	BANANA (BOGOYA, FIYA, ETC), RIPE,FRESH,RAW	74	66	0.8	0.2	16.9	4	0.2	0.1	6.4	0.023	0.054	0.492	0.272	15	0	2
131	131108	2	32	Morning(daybreak-12.00pm)	Food Item	7	Fruits	70124	MANGO,UNRIPE (GREEN),FRESH,RAW	37	19	0.2	0	4.7	2	0.2	0	13.7	0.011	0.011	0.074	0.036	13	0	8
131	131108	2	32	Morning(daybreak-12.00pm)	Food Item	8	Vegetables	80565	MAIZE ON COB,WHITE,FRESH,COOKED	135	147	4.3	0.8	30.6	12	0.7	0.8	4.5	0.174	0.089	1.515	0.215	7	0	0
131	131108	2	32	Afternon(12.00-5.00 pm)	Food Item	6	Meat,fish & eggs	60008	BEEF,MEDIUM FAT,FRESH,PAN-FRIED	33	96	8.7	6.5	0	3	0.9	2	0	0.03	0.073	1.228	0.112	2	0.66	0
131	131108	2	32	Evening (5.00pm-Sunset)	Food Item	7	Fruits	70125	MANGO,RIPE,FRESH,MEDIUM/LARGE TYPE,RAW	149	89	1.2	0.6	22.4	16	0.3	0.1	54.2	0.042	0.057	0.997	0.177	64	0	80
131	131108	2	32	Afternon(12.00-5.00 pm)	Food Item	6	Meat,fish & eggs	61008	EGG,CHICKEN,WHOLE,FRIED	50	98	6.8	7.4	0.4	31	1	0.7	0	0.022	0.248	0.041	0.092	26	0	110
131	131108	2	32	Afternon(12.00-5.00 pm)	Food Item	3	Starchy roots & other starchy plant foods	32206	BANANA (MATOOKE, GONJA, OTHERS), GREEN/UNRIPE,FRESH,BOILED/S	189	231	2.5	0.8	60.3	6	1.1	0.2	26.1	0.089	0.096	1.232	0.537	34	0	96
131	131108	2	32	Afternon(12.00-5.00 pm)	Household Unique Recipe	-1		0	BEAN SAUCE WITH ENTULA	54	138	6.8	4.4	18.7	35	1.5	0.8	2.6	0.094	0.055	0.39	0.081	55	0	78
131	131108	2	32	Afternon(12.00-5.00 pm)	Ingredient	4	Legumes,nuts & seeds	840066	*BEANS,COMMON,ANY TYPE,MATURE/DRIED,RAW - BOILED,WATER USED*	29	98	6.6	0.3	17.7	33	1.4	0.8	0.7	0.086	0.05	0.272	0.063	52	0	0
131	131108	2	32	Afternon(12.00-5.00 pm)	Ingredient	8	Vegetables	480549	*ENTULA,FRESH,RAW - BOILED/STIR-FRIED*	9	2	0.1	0	0.5	1	0	0	0.2	0.003	0.003	0.056	0.007	2	0	0
131	131108	2	32	Afternon(12.00-5.00 pm)	Ingredient	8	Vegetables	480337	*GREEN PEPPER,FRESH,RAW - BOILED/STIR-FRIED*	1	0	0	0	0	0	0	0	0.6	0.001	0	0.005	0.002	0	0	0
131	131108	2	32	Afternon(12.00-5.00 pm)	Ingredient	8	Vegetables	480594	*ONION,FRESH,RAW - BOILED/STIR-FRIED*	1	0	0	0	0.1	0	0	0	0.1	0	0	0.001	0.001	0	0	0
131	131108	2	32	Afternon(12.00-5.00 pm)	Ingredient	8	Vegetables	480658	*TOMATO,RED,RIPE,FRESH,RAW - BOILED/STIR-FRIED*	10	2	0.1	0	0.4	1	0	0	1	0.003	0.002	0.056	0.008	1	0	4
131	131108	2	32	Afternon(12.00-5.00 pm)	Ingredient	9	Added fats	590711	*VEG OIL,REPACKAGED,W/ADDED VITAMIN A - COOKED*	4	35	0	4	0	0	0	0	0	0	0	0	0	0	0	74
131	131108	2	32	Night (7pm-daybreak)	Food Item	3	Starchy roots & other starchy plant foods	32305	POTATO CHIPS, (DEEP-FRIED IN OIL)	62	102	1.7	3.2	17.2	7	0.4	0.2	8.2	0.079	0.019	1.375	0.114	17	0	0
131	131108	2	32	Night (7pm-daybreak)	Food Item	6	Meat,fish & eggs	60865	CHICKEN,MEAT & SKIN,THIGH,FRESH,DEEP-FRIED	34	114	7.3	9.3	0	3	0.3	0.7	0	0.014	0.056	1.49	0.072	1	0	68
131	131108	2	32	Night (7pm-daybreak)	Food Item	12	Beverages	120161	FRUIT DRINK,FACTORY-PACKED,ANY TYPE	190	91	0	0	22.8	15	0.2	0	0.8	0.042	0.044	0.04	0.021	8	0	0
131	131111	2	46	Morning(daybreak-12.00pm)	Food Item	7	Fruits	70310	BANANA (BOGOYA, FIYA, ETC), RIPE,FRESH,RAW	74	66	0.8	0.2	16.9	4	0.2	0.1	6.4	0.023	0.054	0.492	0.272	15	0	2
131	131111	2	46	Morning(daybreak-12.00pm)	Food Item	12	Beverages	120000	BLACK TEA (PREPARED WITH TEA LEAVES AND WATER)	459	5	0	0	1.4	0	0	0	0	0	0.064	0	0	23	0	0
131	131111	2	46	Morning(daybreak-12.00pm)	Food Item	10	Added sugars	100101	SUGAR,REFINED	53	205	0	0	53	1	0.1	0	0	0	0.01	0	0	0	0	0
131	131111	2	46	Morning(daybreak-12.00pm)	Food Item	1	Primary staple grains & products	10861	BREAD,WHEAT,WHITE (REFINED),SLICED, LARGE LOAF	182	499	16	5.5	94.5	18	0.9	1.6	0	0.182	0.182	1.638	0	56	0	0
131	131111	2	46	Afternon(12.00-5.00 pm)	Food Item	3	Starchy roots & other starchy plant foods	32206	BANANA (MATOOKE, GONJA, OTHERS), GREEN/UNRIPE,FRESH,BOILED/S	350	427	4.6	1.4	111.7	11	2.1	0.4	48.3	0.165	0.179	2.282	0.994	63	0	179
131	131111	2	46	Afternon(12.00-5.00 pm)	Std Recipe	-1		901302	BEEF SOUP,W/TOMATO,+/-ONION, W/OIL	155	94	2.6	8.1	3.4	11	0.3	0.3	5.4	0.027	0.022	0.529	0.055	8	0	165
131	131111	2	46	Afternon(12.00-5.00 pm)	Ingredient	14	Composites	140175	Broth,beef,prepared	93	11	2	0	0.7	4	0.2	0.2	0.4	0.008	0.011	0.274	0.009	1	0	0
131	131111	2	46	Afternon(12.00-5.00 pm)	Ingredient	8	Vegetables	480594	*Onion,fresh,raw - boiled/stir-fried*	11	4	0.1	0	1	3	0	0	0.6	0.005	0.003	0.012	0.013	2	0	0
131	131111	2	46	Afternon(12.00-5.00 pm)	Ingredient	8	Vegetables	480658	*Tomato,red,ripe,fresh,raw - boiled/stir-fried*	43	8	0.4	0.1	1.7	4	0.1	0.1	4.4	0.014	0.008	0.243	0.033	5	0	16
131	131111	2	46	Afternon(12.00-5.00 pm)	Ingredient	9	Added fats	590711	*Vegetable oil,repackaged,w/added vitamin A - cooked*	8	71	0	8	0	0	0	0	0	0	0	0	0	0	0	148
131	131111	2	46	Afternon(12.00-5.00 pm)	Food Item	6	Meat,fish & eggs	60007	BEEF,MEDIUM FAT,FRESH,COOKED	80	233	21.1	15.8	0	7	2.2	4.8	0	0.072	0.176	2.976	0.272	6	1.6	0
131	131111	2	46	Afternon(12.00-5.00 pm)	Std Recipe	-1		900212	MAIZE POSHO, REFINED FLOUR	106	375	7.4	0.5	85.3	10	2.1	2.7	0	0.042	0.286	0.572	0.172	22	0	0
131	131111	2	46	Afternon(12.00-5.00 pm)	Ingredient	1	Primary staple grains & products	410406	*Maize flour,white variety,refined,raw (East Africa) - boile	106	375	7.4	0.5	85.3	10	2.1	2.7	0	0.042	0.286	0.572	0.172	22	0	0
131	131111	2	46	Afternon(12.00-5.00 pm)	Household Unique Recipe	-1		0	MUKENE SAUCE WITH EGGPLANT	96	217	6.6	20.1	3.4	10	0.3	0.3	4	0.059	0.071	1.061	0.165	11	0.66	356
131	131111	2	46	Afternon(12.00-5.00 pm)	Ingredient	9	Added fats	590711	*VEG OIL,REPACKAGED,W/ADDED VITAMIN A - COOKED*	18	159	0	18	0	0	0	0	0	0	0	0	0	0	0	334
131	131111	2	46	Afternon(12.00-5.00 pm)	Ingredient	8	Vegetables	480594	*ONION,FRESH,RAW - BOILED/STIR-FRIED*	2	1	0	0	0.2	0	0	0	0.1	0.001	0.001	0.002	0.002	0	0	0
131	131111	2	46	Afternon(12.00-5.00 pm)	Ingredient	8	Vegetables	480658	*TOMATO,RED,RIPE,FRESH,RAW - BOILED/STIR-FRIED*	28	5	0.3	0.1	1.1	3	0.1	0.1	2.9	0.009	0.005	0.158	0.021	3	0	11
131	131111	2	46	Afternon(12.00-5.00 pm)	Ingredient	6	Meat,fish & eggs	463034	*FISH,MUKENE (SILVER FISH),WHOLE,DRIED,RAW - BOILED*	11	43	6	1.9	0	3	0.1	0.2	0.4	0.036	0.053	0.673	0.111	0	0.66	11
131	131111	2	46	Afternon(12.00-5.00 pm)	Ingredient	8	Vegetables	480547	*EGGPLANT,LONG-TYPE,FRESH,RAW - BOILED/STIR-FRIED*	37	9	0.4	0.1	2.1	3	0.1	0.1	0.6	0.013	0.013	0.228	0.03	7	0	0
131	131111	2	46	Evening (5.00pm-Sunset)	Food Item	12	Beverages	120073	BEER,COMMERCIAL,ALL TYPES	330	142	1.7	0	11.9	13	0	0	0	0.017	0.083	1.693	0.152	20	0	0
131	131111	2	46	Night (7pm-daybreak)	Household Unique Recipe	-1		0	MUKENE SAUCE WITH EGGPLANT	47	106	3	10	1.7	5	0.1	0.1	2	0.028	0.033	0.497	0.077	5	0.3	178
131	131111	2	46	Night (7pm-daybreak)	Ingredient	9	Added fats	590711	*VEG OIL,REPACKAGED,W/ADDED VITAMIN A - COOKED*	9	80	0	9	0	0	0	0	0	0	0	0	0	0	0	167
131	131111	2	46	Night (7pm-daybreak)	Ingredient	8	Vegetables	480594	*ONION,FRESH,RAW - BOILED/STIR-FRIED*	1	0	0	0	0.1	0	0	0	0.1	0	0	0.001	0.001	0	0	0
131	131111	2	46	Night (7pm-daybreak)	Ingredient	8	Vegetables	480658	*TOMATO,RED,RIPE,FRESH,RAW - BOILED/STIR-FRIED*	14	3	0.1	0	0.5	1	0	0	1.4	0.005	0.003	0.079	0.011	2	0	5
131	131111	2	46	Night (7pm-daybreak)	Ingredient	6	Meat,fish & eggs	463034	*FISH,MUKENE (SILVER FISH),WHOLE,DRIED,RAW - BOILED*	5	20	2.7	0.9	0	2	0.1	0.1	0.2	0.016	0.024	0.306	0.051	0	0.3	5
131	131111	2	46	Night (7pm-daybreak)	Ingredient	8	Vegetables	480547	*EGGPLANT,LONG-TYPE,FRESH,RAW - BOILED/STIR-FRIED*	18	4	0.2	0	1	2	0	0	0.3	0.006	0.006	0.111	0.014	3	0	0
131	131111	2	46	Night (7pm-daybreak)	Std Recipe	-1		900212	MAIZE POSHO, REFINED FLOUR	51	181	3.6	0.3	41.1	5	1	1.3	0	0.02	0.138	0.275	0.083	11	0	0
131	131111	2	46	Night (7pm-daybreak)	Ingredient	1	Primary staple grains & products	410406	*Maize flour,white variety,refined,raw (East Africa) - boile	51	181	3.6	0.3	41.1	5	1	1.3	0	0.02	0.138	0.275	0.083	11	0	0
131	131925	2	26	Morning(daybreak-12.00pm)	Std Recipe	-1		900011	ORANGE FRUIT JUICE, FRESHLY-PREPARED,PLAIN	18	8	0.1	0	1.9	2	0	0	9	0.016	0.005	0.072	0.007	5	0	2
131	131925	2	26	Morning(daybreak-12.00pm)	Ingredient	12	Beverages	120109	Orange juice, fresh, raw	18	8	0.1	0	1.9	2	0	0	9	0.016	0.005	0.072	0.007	5	0	2
131	131925	2	26	Morning(daybreak-12.00pm)	Food Item	12	Beverages	120000	BLACK TEA (PREPARED WITH TEA LEAVES AND WATER)	387	4	0	0	1.2	0	0	0	0	0	0.054	0	0	19	0	0
131	131925	2	26	Afternon(12.00-5.00 pm)	Food Item	10	Added sugars	100101	SUGAR,REFINED	50	194	0	0	50	1	0.1	0	0	0	0.01	0	0	0	0	0
131	131925	2	26	Morning(daybreak-12.00pm)	Food Item	1	Primary staple grains & products	10861	BREAD,WHEAT,WHITE (REFINED),SLICED, LARGE LOAF	182	499	16	5.5	94.5	18	0.9	1.6	0	0.182	0.182	1.638	0	56	0	0
131	131925	2	26	Morning(daybreak-12.00pm)	Food Item	9	Added fats	90650	MARGARINE,REGULAR,FROM TUB,W/SALT,VITAMIN A FORTIFIED	20	143	0	16	0.2	1	0	0	0	0	0	0	0	0	0	164
131	131925	2	26	Afternon(12.00-5.00 pm)	Food Item	3	Starchy roots & other starchy plant foods	32206	BANANA (MATOOKE, GONJA, OTHERS), GREEN/UNRIPE,FRESH,BOILED/S	658	803	8.6	2.6	209.9	20	3.9	0.7	90.8	0.309	0.336	4.29	1.869	118	0	336
131	131925	2	26	Afternon(12.00-5.00 pm)	Std Recipe	-1		901114	GNUT SAUCE,W/TOMATO,+/-ONION,W/OIL	22	97	4.4	8.4	2.9	16	0.8	0.6	0.5	0.089	0.022	1.874	0.057	29	0	2
131	131925	2	26	Afternon(12.00-5.00 pm)	Ingredient	4	Legumes,nuts & seeds	442106	*Groundnuts flour,dried,raw - boiled*	17	96	4.4	8.4	2.7	16	0.8	0.6	0	0.087	0.021	1.846	0.053	29	0	0
131	131925	2	26	Afternon(12.00-5.00 pm)	Ingredient	8	Vegetables	480658	*Tomato,red,ripe,fresh,raw - boiled/stir-fried*	5	1	0	0	0.2	1	0	0	0.5	0.002	0.001	0.028	0.004	1	0	2
131	131925	2	26	Afternon(12.00-5.00 pm)	Ingredient	9	Added fats	590711	*Vegetable oil,repackaged,w/added vitamin A - cooked*	0	0	0	0	0	0	0	0	0	0	0	0	0	0	0	0
131	131925	2	26	Evening (5.00pm-Sunset)	Food Item	11	Sweetened snacks & desserts	110069	MANDAZI, FRIED	59	146	2.2	7.8	16.9	3	0.9	0.2	0	0.071	0.024	0.189	0.018	0	0	0
131	131925	2	26	Night (7pm-daybreak)	Food Item	6	Meat,fish & eggs	60864	CHICKEN,MEAT & SKIN,BREAST,FRESH,DEEP-FRIED	54	158	13.9	11.1	0	6	0.4	0.5	0	0.022	0.05	4.726	0.208	1	0	100
131	131925	2	26	Night (7pm-daybreak)	Std Recipe	-1		900043	MILK TEA,PLAIN (NO SUGAR)	207	132	6.8	7.7	9.7	246	0.2	0.8	2.7	0.07	0.333	0.174	0.079	8	0	68
131	131925	2	26	Night (7pm-daybreak)	Ingredient	5	Dairy products	450003	*Milk,cow,fresh,whole,fluid,producer - boiled*	207	132	6.8	7.7	9.7	246	0.2	0.8	2.7	0.07	0.333	0.174	0.079	8	0	68
131	131925	2	26	Night (7pm-daybreak)	Food Item	10	Added sugars	100101	SUGAR,REFINED	23	89	0	0	23	0	0	0	0	0	0.004	0	0	0	0	0
131	131925	2	26	Afternon(12.00-5.00 pm)	Food Item	6	Meat,fish & eggs	60518	PORK, COOKED	59	139	15.4	8.1	0	12	0.5	1.5	0.1	0.401	0.173	3.757	0.331	1	0	1
131	131925	2	26	Night (7pm-daybreak)	Food Item	6	Meat,fish & eggs	60863	CHICKEN,MEAT & SKIN,WING,FRESH,DEEP-FRIED	149	556	34.4	45.7	0	18	1.5	2.4	0	0.039	0.148	6.82	0.431	3	0	295
131	131925	2	26	Morning(daybreak-12.00pm)	Food Item	8	Vegetables	80308	CABBAGE,GREEN,FRESH,RAW	10	3	0.1	0	0.6	4	0.1	0	3.7	0.006	0.004	0.023	0.012	4	0	1
132	132101	2	48	Morning(daybreak-12.00pm)	Food Item	7	Fruits	70310	BANANA (BOGOYA, FIYA, ETC), RIPE,FRESH,RAW	133	118	1.5	0.4	30.3	7	0.4	0.3	11.6	0.041	0.097	0.884	0.488	27	0	4
132	132101	2	48	Morning(daybreak-12.00pm)	Food Item	12	Beverages	120000	BLACK TEA (PREPARED WITH TEA LEAVES AND WATER)	441	4	0	0	1.3	0	0	0	0	0	0.062	0	0	22	0	0
132	132101	2	48	Morning(daybreak-12.00pm)	Std Recipe	-1		900411	KATOGO: CASSAVA & BEANS, +/-ONION (PLAIN)	141	211	6	0.5	46.2	37	1.4	0.8	14.7	0.155	0.071	0.948	0.145	106	0	0
132	132101	2	48	Morning(daybreak-12.00pm)	Ingredient	3	Starchy roots & other starchy plant foods	432009	*Cassava,fresh,raw (East Africa) - boiled*	88	140	1.2	0.3	33.3	14	0.3	0.3	14.3	0.061	0.04	0.711	0.073	21	0	0
132	132101	2	48	Morning(daybreak-12.00pm)	Ingredient	4	Legumes,nuts & seeds	540067	*Beans common,any type,mature/dried,boiled,drained - recooke	53	72	4.8	0.3	13	23	1.1	0.5	0.3	0.094	0.032	0.237	0.072	85	0	0
132	132101	2	48	Afternon(12.00-5.00 pm)	Std Recipe	-1		900221	RICE,PLAIN	180	648	11.9	1.1	142.7	16	1.4	2.2	0	0.101	0.077	2.88	0.248	11	0	0
132	132101	2	48	Afternon(12.00-5.00 pm)	Ingredient	1	Primary staple grains & products	410367	*Rice,white,medium-grain,raw - boiled*	180	648	11.9	1.1	142.7	16	1.4	2.2	0	0.101	0.077	2.88	0.248	11	0	0
132	132101	2	48	Afternon(12.00-5.00 pm)	Household Unique Recipe	-1		0	BEAN SAUCE	140	332	18.5	7	50.9	105	4.1	2.2	5.7	0.254	0.156	1.061	0.219	151	0	124
132	132101	2	48	Afternon(12.00-5.00 pm)	Ingredient	4	Legumes,nuts & seeds	840066	*BEANS,COMMON,ANY TYPE,MATURE/DRIED,RAW - BOILED,WATER USED*	79	267	17.9	0.9	48.1	91	3.9	2.1	2	0.235	0.136	0.741	0.171	141	0	0
132	132101	2	48	Afternon(12.00-5.00 pm)	Ingredient	8	Vegetables	480549	*ENTULA,FRESH,RAW - BOILED/STIR-FRIED*	31	7	0.3	0.1	1.8	3	0.1	0.1	0.5	0.011	0.011	0.191	0.025	6	0	0
132	132101	2	48	Afternon(12.00-5.00 pm)	Ingredient	8	Vegetables	480008	*AMARANTH LEAVES,FRESH,RAW - BOILED*	4	1	0.1	0	0.2	9	0.1	0	1.2	0.001	0.006	0.025	0.007	3	0	6
132	132101	2	48	Afternon(12.00-5.00 pm)	Ingredient	9	Added fats	590711	*VEG OIL,REPACKAGED,W/ADDED VITAMIN A - COOKED*	6	53	0	6	0	0	0	0	0	0	0	0	0	0	0	111
132	132101	2	48	Afternon(12.00-5.00 pm)	Ingredient	8	Vegetables	480658	*TOMATO,RED,RIPE,FRESH,RAW - BOILED/STIR-FRIED*	18	3	0.2	0	0.7	2	0.1	0	1.9	0.006	0.003	0.102	0.014	2	0	7
132	132101	2	48	Afternon(12.00-5.00 pm)	Ingredient	8	Vegetables	480594	*ONION,FRESH,RAW - BOILED/STIR-FRIED*	2	1	0	0	0.2	0	0	0	0.1	0.001	0.001	0.002	0.002	0	0	0
132	132101	2	48	Morning(daybreak-12.00pm)	Food Item	10	Added sugars	100101	SUGAR,REFINED	32	124	0	0	32	0	0	0	0	0	0.006	0	0	0	0	0
132	132102	2	21	Morning(daybreak-12.00pm)	Food Item	12	Beverages	120000	BLACK TEA (PREPARED WITH TEA LEAVES AND WATER)	261	3	0	0	0.8	0	0	0	0	0	0.037	0	0	13	0	0
132	132102	2	21	Morning(daybreak-12.00pm)	Food Item	10	Added sugars	100101	SUGAR,REFINED	27	104	0	0	27	0	0	0	0	0	0.005	0	0	0	0	0
132	132102	2	21	Morning(daybreak-12.00pm)	Food Item	11	Sweetened snacks & desserts	110069	MANDAZI, FRIED	80	198	3	10.6	23	4	1.3	0.3	0	0.096	0.032	0.256	0.024	0	0	0
132	132102	2	21	Morning(daybreak-12.00pm)	Food Item	7	Fruits	70125	MANGO,RIPE,FRESH,MEDIUM/LARGE TYPE,RAW	37	22	0.3	0.1	5.6	4	0.1	0	13.5	0.01	0.014	0.248	0.044	16	0	20
132	132102	2	21	Afternon(12.00-5.00 pm)	Food Item	11	Sweetened snacks & desserts	110001	CANDY,HARD TYPE	31	122	0	0.1	30.4	1	0.1	0	0	0.001	0.001	0.002	0.001	0	0	0
132	132102	2	21	Afternon(12.00-5.00 pm)	Std Recipe	-1		900212	MAIZE POSHO, REFINED FLOUR	81	287	5.7	0.4	65.2	7	1.6	2	0	0.032	0.219	0.437	0.131	17	0	0
132	132102	2	21	Afternon(12.00-5.00 pm)	Ingredient	1	Primary staple grains & products	410406	*Maize flour,white variety,refined,raw (East Africa) - boile	81	287	5.7	0.4	65.2	7	1.6	2	0	0.032	0.219	0.437	0.131	17	0	0
132	132102	2	21	Afternon(12.00-5.00 pm)	Std Recipe	-1		901016	BEAN SAUCE,COMMON BEANS,W/TOMATO ,+/-CARROT,G.PEPPER,ONION,W/OIL	176	239	12.7	5.8	35.7	64	3	1.4	5.2	0.259	0.091	0.796	0.222	226	0	138
132	132102	2	21	Afternon(12.00-5.00 pm)	Ingredient	8	Vegetables	480027	*Carrots,fresh,raw - boiled/stir-fried*	5	2	0	0	0.5	2	0	0	0.2	0.003	0.003	0.047	0.007	1	0	38
132	132102	2	21	Afternon(12.00-5.00 pm)	Ingredient	8	Vegetables	480337	*Green pepper,fresh,raw - boiled/stir-fried*	3	1	0	0	0.1	0	0	0	1.8	0.002	0.001	0.014	0.006	0	0	0
132	132102	2	21	Afternon(12.00-5.00 pm)	Ingredient	8	Vegetables	480594	*Onion,fresh,raw - boiled/stir-fried*	5	2	0.1	0	0.5	1	0	0	0.3	0.002	0.001	0.006	0.006	1	0	0
132	132102	2	21	Afternon(12.00-5.00 pm)	Ingredient	8	Vegetables	480658	*Tomato,red,ripe,fresh,raw - boiled/stir-fried*	20	4	0.2	0	0.8	2	0.1	0	2.1	0.007	0.004	0.113	0.015	2	0	8
132	132102	2	21	Afternon(12.00-5.00 pm)	Ingredient	4	Legumes,nuts & seeds	540067	*Beans common,any type,mature/dried,boiled,drained - recooke	138	186	12.4	0.7	33.8	59	2.9	1.4	0.8	0.246	0.083	0.617	0.188	222	0	0
132	132102	2	21	Afternon(12.00-5.00 pm)	Ingredient	9	Added fats	590711	*Vegetable oil,repackaged,w/added vitamin A - cooked*	5	44	0	5	0	0	0	0	0	0	0	0	0	0	0	93
132	132102	2	21	Evening (5.00pm-Sunset)	Std Recipe	-1		900043	MILK TEA,PLAIN (NO SUGAR)	126	81	4.2	4.7	5.9	150	0.1	0.5	1.6	0.043	0.203	0.106	0.048	5	0	42
132	132102	2	21	Evening (5.00pm-Sunset)	Ingredient	5	Dairy products	450003	*Milk,cow,fresh,whole,fluid,producer - boiled*	126	81	4.2	4.7	5.9	150	0.1	0.5	1.6	0.043	0.203	0.106	0.048	5	0	42
132	132102	2	21	Evening (5.00pm-Sunset)	Food Item	10	Added sugars	100101	SUGAR,REFINED	21	81	0	0	21	0	0	0	0	0	0.004	0	0	0	0	0
132	132102	2	21	Night (7pm-daybreak)	Std Recipe	-1		900212	MAIZE POSHO, REFINED FLOUR	57	202	4	0.3	45.9	5	1.1	1.4	0	0.023	0.154	0.308	0.092	12	0	0
[truncated: 835 more rows]

## Sheet: 24HR + Likelihood Scores
				Data presented as totals for the sample of n=115 24HR survey participants
[truncated: 94 more rows]

## Sheet: 24HR Frequency Summary
		Data presented as totals for the sample of n=115 24HR survey participants
[truncated: 105 more rows]
